# Supplementary material for: Rupture strength of living cell monolayers
Source: Nat Mater. 2024 Oct 28;23(11):1563–74. doi: 10.1038/s41563-024-02027-3 (PMC11525174; doi:10.1038/s41563-024-02027-3)
Supplement: Supplementary file 17 — Data for Fig. 1 (statistics included, if applicable). [file 41563_2024_2027_MOESM17_ESM.xlsx]

## Sheet: Sheet1
Fig 1d			Fig. 1e
eps*	eps_1st_def		Strain	Gamma
261.619	255.021		0	0.00434664
287.306	293.588		0	0.00436239
240.334	235.17		0	0.00437503
338.829	298.509		0	0.00438857
513.014	387.17		0	0.00440245
413.878	411.576		0	0.00441645
352.446	340.926		0	0.00443283
390.124	379.647		0	0.00444788
214.991	248.795		0	0.00446401
243.549	165.485		0	0.00447847
			0	0.00449297
			0	0.00450827
			0	0.00452333
			0	0.00453964
			0	0.00455628
			0	0.00457124
			0	0.00458545
			0	0.00460094
			0	0.00461702
			0	0.00463225
			0	0.00464769
			0	0.00466406
			0	0.00467972
			0	0.00469505
			0	0.00471169
			0	0.00472742
			0	0.00474306
			0	0.004759
			0	0.00477402
			0	0.00478782
			0	0.00480222
			0	0.00481666
			0	0.00483169
			0	0.00484662
			0	0.00486126
			0	0.00487486
			0	0.00488856
			0.043735	0.00490245
			0.143336	0.00491694
			0.337191	0.00493025
			0.436792	0.00494396
			0.533121	0.0049577
			0.718835	0.00497163
			0.816441	0.00498421
			0.916042	0.00499772
			1.01101	0.00501211
			1.10862	0.00502609
			1.3253	0.00503938
			1.41891	0.00505318
			1.60263	0.0050673
			1.79449	0.0050815
			1.89409	0.00510367
			1.98835	0.00512468
			2.17342	0.00514765
			2.27302	0.00516831
			2.36864	0.00519107
			2.4656	0.0052146
			2.6581	0.0052366
			2.75571	0.00525758
			2.84725	0.005281
			2.94278	0.00530463
			3.13735	0.00532976
			3.23152	0.0053556
			3.32378	0.00537942
			3.51293	0.00540343
			3.61117	0.00542929
			3.7095	0.00545554
			3.80774	0.00548061
			3.99689	0.00550678
			4.09242	0.00553154
			4.19138	0.00555703
			4.37917	0.00558381
			4.47542	0.00561036
			4.56967	0.00563624
			4.66193	0.00566381
			4.85443	0.00569141
			4.95204	0.00572055
			5.05227	0.00574834
			5.23879	0.0057755
			5.33631	0.00580219
			5.43192	0.0058313
			5.52682	0.00585948
			5.71804	0.00588801
			5.81764	0.00591689
			5.90846	0.0059457
			6.00072	0.00597395
			6.19385	0.00600369
			6.29146	0.00603383
			6.38843	0.00606346
			6.67518	0.00609156
			6.77279	0.00611888
			6.86832	0.0061462
			7.05746	0.00617191
			7.15371	0.00619823
			7.24796	0.00622455
			7.3415	0.00624966
			7.53336	0.00627363
			7.63025	0.0062968
			7.72785	0.00632105
			7.91971	0.00634279
			8.0146	0.00636539
			8.11157	0.00638705
			8.20646	0.00640966
			8.39697	0.00643199
			8.49457	0.00645429
			8.58747	0.006476
			8.68236	0.00649614
			8.87414	0.00651736
			8.97175	0.00653815
			9.06935	0.00655836
			9.2585	0.0065792
			9.35547	0.00659881
			9.45036	0.00661812
			9.54461	0.00663737
			9.73775	0.00665607
			9.83336	0.00667527
			9.92761	0.00669422
			10.116	0.00671266
			10.2136	0.00673111
			10.3126	0.00674943
			10.4061	0.00676719
			10.5986	0.00678501
			10.6956	0.00680256
			10.7911	0.00682003
			10.9816	0.00683657
			11.0779	0.00685317
			11.1721	0.00686984
			11.2657	0.00688519
			11.4575	0.00690243
			11.5558	0.00691975
			11.6521	0.00693649
			11.7457	0.00695313
			11.9354	0.00696876
			12.0338	0.00698444
			12.132	0.00699974
			12.3211	0.00701536
			12.416	0.00703173
			12.5109	0.00704798
			12.6045	0.0070631
			12.797	0.0070798
			12.896	0.00709504
			12.9909	0.00711015
			13.1807	0.00712591
			13.2763	0.00714251
			13.3759	0.00715821
			13.4694	0.00717336
			13.6599	0.00718892
			13.7555	0.00720445
			13.8524	0.0072185
			14.0409	0.00723323
			14.1385	0.00724759
			14.2362	0.00726244
			14.3291	0.00727745
			14.5188	0.00729179
			14.6178	0.00730669
			14.7147	0.00732094
			14.8096	0.00733433
			14.9987	0.00734854
			15.095	0.00736361
			15.1892	0.00737881
			15.3804	0.00739292
			15.4787	0.0074064
			15.5742	0.00742101
			15.6658	0.00743541
			15.8583	0.00744987
			15.9579	0.00746195
			16.0548	0.0074737
			16.2433	0.00748659
			16.3389	0.00749976
			16.4351	0.00751363
			16.5274	0.00752594
			16.7185	0.00753711
			16.8181	0.00754837
			16.9137	0.00756051
			17.0066	0.00757128
			17.1998	0.00758224
			17.2981	0.00759297
			17.397	0.0076058
			17.5828	0.00761776
			17.6804	0.00762964
			17.7733	0.00764111
			17.8695	0.00765345
			18.058	0.00766631
			18.1596	0.00767801
			18.2525	0.00768797
			18.4424	0.00769936
			18.5386	0.007711
			18.6369	0.0077216
			18.7325	0.00773096
			18.9243	0.00774324
			19.0185	0.00775372
			19.1121	0.00776497
			19.3026	0.00777639
			19.4022	0.00778678
			19.4978	0.00779676
			19.5913	0.00780743
			19.7804	0.00781973
			19.8781	0.00783106
			19.9764	0.00784123
			20.0713	0.00785355
			20.2644	0.00786395
			20.3594	0.00787462
			20.4522	0.00788614
			20.6427	0.00789725
			20.7444	0.00790754
			20.8366	0.00791798
			20.9288	0.00793018
			21.118	0.00794176
			21.2182	0.00795186
			21.3179	0.00796505
			21.5077	0.00797672
			21.6026	0.00798777
			21.6961	0.00799911
			21.7924	0.00801064
			21.9842	0.00802261
			22.0845	0.00803508
			22.1747	0.00804831
			22.3625	0.0080617
			22.4595	0.00807307
			22.5597	0.00808527
			22.6567	0.00809785
			22.8472	0.00810921
			22.9387	0.00812207
			23.0342	0.00813497
			23.1338	0.00814662
			23.3257	0.00815806
			23.424	0.00816921
			23.5115	0.00818237
			23.7013	0.00819397
			23.8022	0.0082052
			23.8992	0.00821752
			23.9935	0.00822916
			24.186	0.00824101
			24.2789	0.00825359
			24.3785	0.00826669
			24.4741	0.0082795
			24.6672	0.00829196
			24.7574	0.00830379
			24.8496	0.00831584
			25.0428	0.00832654
			25.1424	0.00833841
			25.2413	0.00835053
			25.3322	0.00836094
			25.5241	0.00837262
			25.6216	0.00838349
			25.7192	0.0083928
			25.9084	0.00840231
			26.0073	0.00841327
			26.0969	0.00842508
			26.1911	0.00843511
			26.3843	0.00844576
			26.4819	0.00845681
			26.5795	0.00846702
			26.77	0.00847649
			26.8655	0.008487
			26.9625	0.0084986
			27.0581	0.00851013
			27.2485	0.00852219
			27.3455	0.00853252
			27.439	0.00854206
			27.5306	0.00855328
			27.7244	0.00856382
			27.8214	0.00857385
			27.9169	0.00858326
			28.1094	0.00859307
			28.2037	0.008605
			28.3013	0.00861621
			28.3949	0.00862776
			28.5874	0.00863914
			28.6836	0.00864928
			28.7765	0.0086612
			28.965	0.00867417
			29.0619	0.00868704
			29.1615	0.00869816
			29.2558	0.00871008
			29.4476	0.00872227
			29.5418	0.0087341
			29.6414	0.00874432
			29.8326	0.00875558
			29.9302	0.00876715
			30.0238	0.00877837
			30.116	0.0087908
			30.3051	0.00880306
			30.4027	0.00881529
			30.5023	0.00882871
			30.5939	0.00884151
			30.7837	0.00885427
			30.8827	0.00886612
			30.9809	0.00887966
			31.1728	0.00889175
			31.2697	0.00890487
			31.3646	0.00891732
			31.4521	0.00892972
			31.6453	0.0089417
			31.7469	0.00895442
			31.8405	0.0089671
			32.0302	0.0089784
			32.1245	0.00899011
			32.2241	0.00900316
			32.3211	0.00901571
			32.5149	0.00902856
			32.6078	0.00904085
			32.7	0.00905254
			32.8899	0.00906494
			32.9887	0.00907814
			33.0871	0.00909041
			33.1806	0.00910127
			33.3678	0.00911417
			33.4674	0.00912687
			33.5683	0.0091386
			33.6599	0.00915044
			33.8504	0.00916363
			33.9453	0.00917755
			34.0415	0.0091909
			34.2306	0.00920372
			34.3296	0.00921689
			34.4252	0.00923071
			34.516	0.00924145
			34.7065	0.00925467
			34.8075	0.00926723
			34.9057	0.0092807
			35.0943	0.00929359
			35.1891	0.00930538
			35.2834	0.00931786
			35.3777	0.0093313
			35.5702	0.00934497
			35.6691	0.00935939
			35.7633	0.00937144
			35.9532	0.00938529
			36.0508	0.00940047
			36.149	0.00941374
			36.2439	0.00942755
			36.433	0.00944161
			36.5287	0.00945534
			36.6229	0.00946785
			36.7184	0.00948107
			36.9089	0.00949443
			37.0093	0.00950784
			37.1022	0.00952157
			37.2939	0.00953708
			37.3909	0.00955216
			37.4878	0.00956669
			37.5807	0.00958213
			37.7718	0.00959691
			37.8681	0.00961212
			37.9637	0.00962691
			38.1515	0.0096424
			38.2497	0.00965741
			38.348	0.00967206
			38.4423	0.00968878
			38.6307	0.00970549
			38.7283	0.00972114
			38.8259	0.00973782
			38.9208	0.0097552
			39.1127	0.00977059
			39.2089	0.00978458
			39.3045	0.00979964
			39.4916	0.00981398
			39.5926	0.00983068
			39.6875	0.00984698
			39.7797	0.00986188
			39.9682	0.00987702
			40.0685	0.0098925
			40.1667	0.00990771
			40.3586	0.00992298
			40.4542	0.00993862
			40.5471	0.00995287
			40.6426	0.00996823
			40.8331	0.00998322
			40.9341	0.00999889
			41.0263	0.0100145
			41.1192	0.01003
			41.309	0.0100458
			41.4113	0.0100616
			41.5076	0.0100782
			41.6981	0.0100939
			41.7923	0.0101082
			41.8865	0.0101253
			41.9835	0.0101426
			42.1746	0.0101588
			42.2722	0.0101761
			42.3644	0.0101926
			42.5543	0.0102091
			42.6525	0.0102252
			42.7508	0.0102413
			42.8464	0.0102579
			43.0369	0.010273
			43.1318	0.0102897
			43.2267	0.0103061
			43.3223	0.0103222
			43.5155	0.0103384
			43.609	0.0103554
			43.7026	0.0103725
			43.8931	0.0103895
			43.9934	0.0104076
			44.0896	0.0104268
			44.1832	0.0104456
			44.3743	0.0104649
			44.4713	0.0104841
			44.5702	0.0105021
			44.7573	0.0105194
			44.8536	0.0105382
			44.9478	0.0105577
			45.0407	0.0105762
			45.2332	0.0105944
			45.3342	0.0106137
			45.4284	0.0106335
			45.6189	0.0106511
			45.7144	0.0106703
			45.8107	0.0106875
			45.9083	0.0107051
			46.0961	0.0107236
			46.1924	0.0107415
			46.2866	0.0107573
			46.3815	0.0107735
			46.5733	0.0107904
			46.6709	0.0108069
			46.7666	0.0108253
			46.9583	0.0108439
			47.0559	0.0108616
			47.1509	0.0108787
			47.2458	0.0108959
			47.4376	0.0109143
			47.5318	0.0109323
			47.6267	0.0109506
			47.8166	0.0109696
			47.9135	0.0109888
			48.0125	0.0110084
			48.106	0.011026
			48.2985	0.0110444
			48.3948	0.0110634
			48.4917	0.0110818
			48.6808	0.0111002
			48.7785	0.0111191
			48.8727	0.0111389
			48.9669	0.0111585
			49.1574	0.0111778
			49.255	0.0111975
			49.352	0.0112174
			49.4449	0.0112363
			49.636	0.0112561
			49.7336	0.011276
			49.8305	0.0112959
			50.0204	0.011314
			50.1166	0.0113325
			50.2121	0.0113531
			50.3057	0.0113729
			50.4955	0.0113919
			50.5945	0.0114116
			50.6907	0.0114307
			50.8812	0.0114491
			50.9761	0.0114683
			51.073	0.0114874
			51.1686	0.0115062
			51.3611	0.0115266
			51.4574	0.0115464
			51.5503	0.0115661
			51.7401	0.0115862
			51.8377	0.0116058
			51.9366	0.011626
			52.0302	0.0116462
			52.218	0.0116659
			52.3156	0.0116865
			52.4139	0.0117082
			52.5081	0.0117295
			52.6999	0.0117504
			52.7948	0.0117722
			52.8884	0.0117928
			53.0789	0.0118148
			53.1778	0.0118362
			53.2761	0.0118573
			53.3657	0.0118785
			53.5561	0.0118992
			53.6564	0.0119204
			53.7554	0.0119423
			53.9445	0.0119628
			54.0414	0.0119861
			54.1337	0.0120076
			54.2245	0.0120287
			54.4184	0.0120513
			54.52	0.0120742
			54.6136	0.012095
			54.7038	0.0121163
			54.897	0.0121383
			54.9986	0.0121595
			55.0948	0.0121814
			55.2853	0.0122025
			55.3809	0.0122234
			55.4745	0.0122441
			55.5694	0.0122652
			55.7579	0.0122876
			55.8588	0.0123101
			55.9551	0.0123313
			56.1436	0.0123527
			56.2391	0.0123735
			56.3394	0.0123931
			56.4316	0.0124152
			56.6221	0.0124367
			56.7177	0.0124571
			56.8132	0.0124792
			57.0031	0.0125017
			57.0986	0.0125239
			57.1962	0.0125458
			57.2925	0.0125677
			57.4816	0.0125898
			57.5792	0.0126128
			57.6776	0.012635
			57.7711	0.0126577
			57.965	0.0126802
			58.0585	0.0127043
			58.1528	0.012728
			58.3413	0.012751
			58.4415	0.0127745
			58.5351	0.012801
			58.63	0.0128261
			58.8198	0.0128499
			58.918	0.012874
			59.015	0.0128983
			59.2075	0.0129222
			59.3045	0.0129474
			59.3973	0.0129716
			59.4909	0.0129969
			59.6814	0.0130211
			59.7824	0.0130457
			59.8765	0.0130701
			60.065	0.0130933
			60.1593	0.0131175
			60.2623	0.0131415
			60.3545	0.0131663
			60.547	0.0131896
			60.6405	0.013213
			60.7354	0.0132368
			60.8317	0.0132614
			61.0235	0.0132863
			61.1225	0.0133103
			61.2154	0.0133344
			61.4011	0.0133587
			61.4994	0.0133826
			61.5977	0.0134067
			61.6953	0.0134313
			61.8864	0.0134544
			61.9814	0.0134767
			62.0742	0.0135001
			62.2668	0.013525
			62.367	0.0135487
			62.4586	0.0135737
			62.5495	0.0135968
			62.74	0.0136202
			62.8423	0.0136446
			62.9392	0.0136674
			63.0341	0.0136912
			63.2239	0.0137153
			63.3215	0.0137392
			63.4171	0.0137633
			63.6082	0.013787
			63.7065	0.0138116
			63.7974	0.0138353
			63.8896	0.0138596
			64.0815	0.0138833
			64.1824	0.013907
			64.2793	0.0139323
			64.4692	0.0139585
			64.5634	0.0139834
			64.6596	0.0140079
			64.7572	0.0140329
			64.9484	0.014057
			65.0433	0.014083
			65.1362	0.0141088
			65.3274	0.0141327
			65.4256	0.0141577
			65.5219	0.0141838
			65.6168	0.0142088
			65.808	0.0142339
			65.9062	0.01426
			65.9998	0.0142843
			66.0954	0.0143098
			66.2879	0.0143347
			66.3814	0.0143582
			66.475	0.0143815
			66.6655	0.0144052
			66.7651	0.0144283
			66.8614	0.0144528
			66.9556	0.0144771
			67.1468	0.0145018
			67.2437	0.0145254
			67.342	0.014549
			67.5291	0.0145745
			67.6274	0.0145996
			67.7209	0.014625
			67.8144	0.0146507
			68.0036	0.0146738
			68.1039	0.0146969
			68.2015	0.014723
			68.2944	0.0147493
			68.4869	0.0147749
			68.5825	0.0148011
			68.6808	0.0148257
			68.8699	0.0148501
			68.9675	0.0148769
			69.0604	0.0149017
			69.154	0.014926
			69.3417	0.0149497
			69.4427	0.0149735
			69.5376	0.0149974
			69.7342	0.0150217
			69.8251	0.0150441
			69.9247	0.0150663
			70.0196	0.0150891
			70.2154	0.0151121
			70.3063	0.0151347
			70.3992	0.0151577
			70.587	0.0151809
			70.6852	0.015203
			70.7856	0.0152237
			70.8812	0.015247
			71.0703	0.0152711
			71.1652	0.0152942
			71.2675	0.0153181
			71.3577	0.0153421
			71.5536	0.0153652
			71.6464	0.0153895
			71.7387	0.0154144
			71.9265	0.0154391
			72.0288	0.0154639
			72.1237	0.0154895
			72.2172	0.0155148
			72.405	0.0155385
			72.506	0.0155634
			72.6069	0.0155884
			72.7982	0.0156132
			72.8923	0.0156377
			72.9846	0.0156639
			73.0781	0.0156886
			73.2673	0.0157126
			73.3696	0.0157383
			73.4631	0.0157642
			73.5547	0.0157891
			73.7465	0.0158152
			73.8488	0.0158407
			73.9471	0.015867
			74.1362	0.0158938
			74.2291	0.0159213
			74.322	0.0159487
			74.4169	0.0159764
			74.6074	0.0160042
			74.7084	0.0160316
			74.802	0.0160605
			74.9904	0.0160893
			75.0874	0.0161179
			75.189	0.016147
			75.2812	0.0161758
			75.473	0.0162049
			75.5673	0.0162341
			75.6635	0.0162633
			75.8534	0.0162915
			75.9496	0.0163202
			76.0452	0.0163504
			76.1388	0.0163798
			76.3306	0.0164097
			76.4282	0.0164397
			76.5278	0.0164687
			76.6207	0.0164969
			76.8132	0.0165261
			76.9088	0.0165551
			77.005	0.0165844
			77.1922	0.0166142
			77.2918	0.0166432
			77.3847	0.0166724
			77.4789	0.016703
			77.6694	0.0167323
			77.769	0.0167609
			77.8666	0.0167911
			78.0571	0.016821
			78.154	0.0168505
			78.2483	0.0168808
			78.3425	0.0169113
			78.5316	0.0169429
			78.6313	0.016975
			78.7248	0.0170074
			78.9146	0.0170391
			79.0089	0.0170714
			79.1092	0.0171026
			79.2047	0.0171338
			79.3972	0.017165
			79.4922	0.0171972
			79.5884	0.017229
			79.682	0.0172604
			79.8731	0.0172919
			79.9714	0.0173236
			80.065	0.017355
			80.2535	0.0173877
			80.349	0.0174212
			80.448	0.0174532
			80.5436	0.0174843
			80.7361	0.0175158
			80.8316	0.0175469
			80.9259	0.017579
			81.117	0.0176117
			81.2167	0.0176428
			81.3095	0.0176749
			81.4024	0.0177081
			81.5915	0.0177416
			81.6891	0.0177746
			81.7868	0.0178091
			81.9786	0.0178434
			82.0762	0.0178782
			82.1705	0.0179133
			82.266	0.017949
			82.4571	0.0179839
			82.5555	0.0180194
			82.649	0.0180545
			82.7413	0.0180899
			82.931	0.0181263
			83.032	0.0181616
			83.1276	0.0181959
			83.318	0.0182303
			83.4136	0.0182646
			83.5093	0.018299
			83.6055	0.018333
			83.7973	0.0183686
			83.8962	0.018403
			83.9878	0.0184366
			84.1763	0.0184711
			84.2739	0.018505
			84.3715	0.0185383
			84.4657	0.0185732
			84.6575	0.018608
			84.7524	0.0186424
			84.85	0.0186776
			84.9457	0.0187137
			85.1381	0.0187502
			85.233	0.018785
			85.3273	0.0188206
			85.5171	0.0188559
			85.6147	0.0188913
			85.7109	0.0189267
			85.8052	0.0189629
			85.9963	0.0189984
			86.0926	0.0190338
			86.1909	0.0190692
			86.38	0.0191044
			86.4789	0.0191396
			86.5705	0.0191743
			86.6647	0.0192091
			86.8572	0.0192441
			86.9555	0.0192786
			87.0497	0.0193136
			87.144	0.0193493
			87.3358	0.0193828
			87.4334	0.0194172
			87.531	0.0194523
			87.7195	0.0194867
			87.8164	0.0195214
			87.9127	0.0195571
			88.0049	0.0195926
			88.1954	0.0196286
			88.2936	0.0196639
			88.3886	0.019699
			88.5824	0.0197339
			88.6773	0.019769
			88.7736	0.0198037
			88.8685	0.0198388
			89.0603	0.019874
			89.1559	0.0199103
			89.2521	0.0199457
			89.4393	0.019981
			89.5355	0.0200167
			89.6338	0.0200527
			89.7301	0.0200881
			89.9212	0.0201246
			90.0161	0.020161
			90.1137	0.0201957
			90.208	0.020232
			90.4018	0.0202684
			90.4954	0.0203046
			90.5903	0.0203404
			90.7788	0.0203752
			90.877	0.020411
			90.9733	0.020447
			91.0675	0.020483
			91.2573	0.0205197
			91.3563	0.0205575
			91.4532	0.0205941
			91.6444	0.02063
			91.7406	0.0206677
			91.8355	0.0207051
			91.9271	0.0207429
			92.1182	0.0207811
			92.2185	0.0208188
			92.3128	0.0208566
			92.4063	0.020895
			92.5988	0.0209325
			92.6964	0.0209706
			92.7934	0.0210095
			92.9852	0.0210489
			93.0794	0.0210888
			93.175	0.0211272
			93.2672	0.0211661
			93.4583	0.0212055
			93.558	0.0212447
			93.6529	0.0212838
			93.8413	0.0213224
			93.937	0.021362
			94.0379	0.0214002
			94.1314	0.0214374
			94.3233	0.0214753
			94.4182	0.021514
			94.5138	0.0215523
			94.703	0.0215909
			94.7998	0.0216297
			94.8968	0.0216689
			94.9911	0.0217083
			95.1815	0.021747
			95.2791	0.0217872
			95.3774	0.0218278
			95.4709	0.0218673
			95.6615	0.0219073
			95.7571	0.021947
			95.8559	0.021987
			96.0431	0.022027
			96.1407	0.0220686
			96.2356	0.0221102
			96.3291	0.0221513
			96.5204	0.0221922
			96.6192	0.0222336
			96.7182	0.0222739
			96.9087	0.0223152
			97.003	0.0223575
			97.0985	0.0223989
			97.1921	0.0224401
			97.3812	0.0224813
			97.4822	0.0225234
			97.5757	0.0225655
			97.7682	0.0226074
			97.8611	0.0226491
			97.9587	0.0226911
			98.0557	0.0227331
			98.2461	0.0227752
			98.3417	0.0228176
			98.4387	0.0228584
			98.5309	0.0229001
			98.7227	0.0229426
			98.8223	0.0229846
			98.9145	0.0230266
			99.1037	0.02307
			99.2006	0.0231127
			99.2982	0.0231558
			99.3924	0.0231988
			99.5876	0.0232427
			99.6812	0.023287
			99.7748	0.0233303
			99.9666	0.0233744
			100.066	0.0234188
			100.16	0.0234619
			100.253	0.0235063
			100.44	0.0235501
			100.539	0.0235944
			100.636	0.0236393
			100.733	0.0236841
			100.926	0.0237291
			101.019	0.0237745
			101.116	0.0238214
			101.305	0.0238684
			101.406	0.0239137
			101.502	0.023961
			101.595	0.0240082
			101.779	0.0240556
			101.883	0.0241024
			101.979	0.0241491
			102.169	0.0241957
			102.264	0.0242429
			102.359	0.0242912
			102.456	0.0243382
			102.648	0.0243851
			102.745	0.0244334
			102.836	0.0244811
			103.025	0.0245281
			103.121	0.024575
			103.225	0.0246227
			103.318	0.0246709
			103.506	0.0247188
			103.599	0.0247666
			103.698	0.0248156
			103.796	0.0248657
			103.99	0.0249145
			104.081	0.0249627
			104.175	0.0250115
			104.363	0.0250597
			104.464	0.0251089
			104.561	0.0251581
			104.655	0.0252071
			104.847	0.0252559
			104.941	0.025304
			105.042	0.0253538
			105.232	0.0254022
			105.333	0.0254499
			105.422	0.0254993
			105.513	0.0255479
			105.707	0.0255964
			105.809	0.0256453
			105.9	0.0256935
			106.092	0.0257417
			106.186	0.02579
			106.283	0.0258388
			106.383	0.0258893
			106.57	0.0259397
			106.668	0.0259898
			106.762	0.0260397
			106.857	0.0260894
			107.045	0.0261388
			107.145	0.0261888
			107.239	0.0262381
			107.433	0.0262886
			107.526	0.0263381
			107.624	0.0263875
			107.719	0.0264379
			107.913	0.0264883
			108.008	0.0265387
			108.101	0.0265888
			108.29	0.026638
			108.386	0.0266869
			108.483	0.026737
			108.579	0.0267862
			108.771	0.0268364
			108.865	0.0268858
			108.964	0.0269349
			109.154	0.026983
			109.254	0.02703
			109.346	0.0270771
			109.441	0.0271242
			109.628	0.0271714
			109.729	0.0272184
			109.824	0.0272654
			109.918	0.0273129
			110.108	0.0273602
			110.202	0.0274077
			110.304	0.0274547
			110.496	0.0275031
			110.592	0.0275519
			110.685	0.0276011
			110.778	0.0276513
			110.967	0.0277014
			111.069	0.0277533
			111.167	0.0278044
			111.356	0.0278551
			111.448	0.0279058
			111.546	0.0279569
			111.642	0.028008
			111.837	0.0280599
			111.93	0.0281117
			112.023	0.0281634
			112.212	0.0282156
			112.309	0.0282671
			112.41	0.0283204
			112.505	0.0283734
			112.692	0.0284277
			112.786	0.0284817
			112.887	0.0285356
			112.981	0.0285897
			113.178	0.0286444
			113.273	0.0286987
			113.364	0.0287527
			113.552	0.0288058
			113.649	0.0288598
			113.748	0.0289139
			113.841	0.0289684
			114.031	0.0290232
			114.128	0.0290779
			114.228	0.029133
			114.418	0.0291881
			114.514	0.0292431
			114.607	0.0292982
			114.702	0.0293541
			114.893	0.0294105
			114.991	0.0294664
			115.086	0.029523
			115.276	0.0295798
			115.371	0.0296374
			115.469	0.0296946
			115.565	0.0297514
			115.758	0.029807
			115.854	0.0298634
			115.946	0.0299197
			116.138	0.0299751
			116.233	0.0300323
			116.33	0.0300903
			116.425	0.0301482
			116.615	0.0302071
			116.711	0.0302658
			116.81	0.0303248
			116.903	0.0303835
			117.095	0.0304428
			117.192	0.0305027
			117.287	0.030562
			117.477	0.0306224
			117.572	0.0306831
			117.67	0.0307437
			117.761	0.0308049
			117.954	0.0308666
			118.049	0.0309292
			118.15	0.0309922
			118.34	0.0310555
			118.437	0.0311183
			118.531	0.0311818
			118.628	0.0312446
			118.816	0.0313079
			118.913	0.0313713
			119.009	0.0314347
			119.102	0.0314989
			119.29	0.0315633
			119.388	0.0316275
			119.486	0.031692
			119.683	0.0317556
			119.779	0.0318206
			119.872	0.031886
			119.966	0.0319504
			120.155	0.0320152
			120.255	0.0320808
			120.35	0.032146
			120.537	0.0322115
			120.63	0.0322777
			120.731	0.0323429
			120.825	0.0324089
			121.022	0.0324754
			121.122	0.0325431
			121.211	0.0326109
			121.306	0.0326789
			121.499	0.0327484
			121.595	0.0328182
			121.689	0.0328883
			121.875	0.0329584
			121.972	0.0330284
			122.071	0.0330985
			122.166	0.0331687
			122.359	0.0332399
			122.455	0.0333115
			122.551	0.0333833
			122.741	0.033454
			122.839	0.0335249
			122.934	0.0335962
			123.026	0.0336667
			123.214	0.0337368
			123.313	0.0338059
			123.411	0.0338758
			123.603	0.0339462
			123.698	0.0340169
			123.794	0.034087
			123.889	0.0341569
			124.081	0.0342277
			124.179	0.0342981
			124.272	0.0343686
			124.46	0.0344386
			124.557	0.0345096
			124.655	0.0345796
			124.75	0.03465
			124.94	0.0347204
			125.036	0.0347906
			125.134	0.0348605
			125.23	0.0349313
			125.42	0.0350013
			125.517	0.0350719
			125.611	0.0351421
			125.8	0.0352124
			125.898	0.0352834
			125.994	0.0353527
			126.088	0.0354224
			126.28	0.0354919
			126.375	0.0355617
			126.473	0.0356327
			126.664	0.0357038
			126.762	0.0357748
			126.856	0.0358458
			126.949	0.0359173
			127.142	0.0359889
			127.239	0.0360596
			127.332	0.0361307
			127.427	0.0362021
			127.62	0.036273
			127.716	0.0363435
			127.816	0.0364142
			128.003	0.0364862
			128.102	0.0365586
			128.197	0.0366319
			128.29	0.0367064
			128.48	0.0367793
			128.578	0.0368528
			128.673	0.0369259
			128.864	0.0369992
			128.961	0.0370727
			129.056	0.0371465
			129.152	0.0372202
			129.344	0.0372938
			129.441	0.0373679
			129.535	0.0374416
			129.724	0.0375147
			129.821	0.0375885
			129.917	0.0376624
			130.013	0.0377367
			130.204	0.03781
			130.299	0.0378833
			130.395	0.0379576
			130.491	0.0380325
			130.684	0.0381075
			130.78	0.0381813
			130.875	0.0382565
			131.063	0.0383315
			131.162	0.038406
			131.257	0.0384813
			131.352	0.0385565
			131.543	0.0386312
			131.638	0.0387061
			131.736	0.0387817
			131.927	0.0388578
			132.025	0.0389336
			132.118	0.0390087
			132.214	0.0390848
			132.403	0.039162
			132.5	0.0392393
			132.597	0.0393173
			132.692	0.039395
			132.882	0.0394728
			132.976	0.0395506
			133.076	0.0396284
			133.266	0.0397061
			133.363	0.039784
			133.456	0.0398623
			133.552	0.0399412
			133.742	0.0400199
			133.839	0.0400988
			133.936	0.0401779
			134.125	0.0402575
			134.219	0.0403376
			134.318	0.040418
			134.415	0.0404977
			134.607	0.0405765
			134.702	0.0406561
			134.796	0.0407359
			134.891	0.0408163
			135.084	0.0408959
			135.181	0.0409767
			135.274	0.0410568
			135.463	0.0411376
			135.559	0.0412186
			135.66	0.0412996
			135.754	0.0413805
			135.946	0.0414622
			136.041	0.0415442
			136.138	0.041627
			136.329	0.0417092
			136.424	0.041792
			136.52	0.0418743
			136.613	0.0419571
			136.806	0.0420402
			136.9	0.042124
			136.999	0.0422069
			137.189	0.0422881
			137.287	0.0423705
			137.38	0.0424534
			137.477	0.0425361
			137.666	0.0426186
			137.764	0.0427013
			137.86	0.0427845
			137.952	0.042868
			138.142	0.0429512
			138.239	0.0430352
			138.339	0.0431193
			138.529	0.0432035
			138.627	0.043288
			138.721	0.043371
			138.815	0.0434547
			139.005	0.0435383
			139.105	0.0436219
			139.199	0.0437068
			139.387	0.0437914
			139.48	0.0438769
			139.581	0.0439626
			139.674	0.0440479
			139.87	0.0441342
			139.966	0.0442202
			140.061	0.0443065
			140.154	0.0443927
			140.347	0.0444773
			140.445	0.0445615
			140.537	0.0446452
			140.724	0.0447299
			140.819	0.0448139
			140.92	0.044898
			141.015	0.0449824
			141.208	0.0450674
			141.302	0.0451525
			141.399	0.0452386
			141.589	0.0453243
			141.69	0.04541
			141.785	0.0454963
			141.875	0.0455825
			142.062	0.0456683
			142.161	0.0457536
			142.26	0.0458391
			142.455	0.0459253
			142.547	0.0460111
			142.64	0.0460962
			142.739	0.0461821
			142.931	0.0462678
			143.031	0.0463547
			143.129	0.0464402
			143.214	0.0465263
			143.403	0.0466122
			143.506	0.0466972
			143.599	0.0467833
			143.792	0.0468698
			143.886	0.0469569
			143.979	0.0470444
			144.08	0.0471312
			144.272	0.0472185
			144.369	0.0473067
			144.459	0.0473958
			144.647	0.0474834
			144.746	0.047571
			144.845	0.0476584
			144.938	0.0477473
			145.131	0.0478347
			145.23	0.0479225
			145.324	0.0480111
			145.514	0.0480998
			145.612	0.0481877
			145.707	0.0482762
			145.802	0.0483655
			145.989	0.0484555
			146.088	0.0485448
			146.184	0.0486345
			146.277	0.0487241
			146.47	0.0488135
			146.566	0.0489031
			146.664	0.0489935
			146.852	0.0490837
			146.951	0.0491738
			147.045	0.0492643
			147.14	0.0493546
			147.328	0.0494451
			147.427	0.0495346
			147.521	0.0496253
			147.713	0.0497152
			147.811	0.0498053
			147.905	0.0498957
			148.004	0.049986
			148.193	0.0500754
			148.291	0.0501653
			148.383	0.0502554
			148.479	0.0503454
			148.667	0.0504349
			148.765	0.050525
			148.859	0.0506154
			149.053	0.0507042
			149.15	0.0507925
			149.244	0.0508812
			149.341	0.0509702
			149.536	0.0510576
			149.631	0.0511452
			149.727	0.0512336
			149.911	0.051323
			150.009	0.0514125
			150.105	0.0515014
			150.201	0.0515907
			150.393	0.0516804
			150.483	0.0517696
			150.585	0.051859
			150.68	0.0519487
			150.879	0.0520394
			150.971	0.0521308
			151.069	0.0522221
			151.251	0.052314
			151.349	0.0524064
			151.447	0.0524975
			151.541	0.0525896
			151.729	0.052681
			151.826	0.0527723
			151.926	0.0528645
			152.119	0.0529563
			152.217	0.0530488
			152.308	0.0531414
			152.404	0.0532346
			152.592	0.0533288
			152.691	0.0534229
			152.786	0.0535176
			152.975	0.0536123
			153.071	0.0537069
			153.166	0.0538018
			153.267	0.0538964
			153.459	0.0539903
			153.552	0.0540838
			153.645	0.054178
			153.742	0.054273
			153.933	0.0543678
			154.03	0.0544628
			154.125	0.0545586
			154.313	0.0546541
			154.408	0.0547499
			154.509	0.0548465
			154.602	0.0549426
			154.795	0.0550399
			154.89	0.0551379
			154.985	0.0552348
			155.178	0.0553324
			155.275	0.0554302
			155.37	0.055529
			155.463	0.0556282
			155.652	0.0557273
			155.75	0.0558279
			155.849	0.0559279
			155.942	0.0560282
			156.134	0.0561284
			156.23	0.0562288
			156.328	0.0563307
			156.518	0.0564313
			156.614	0.0565323
			156.709	0.0566328
			156.801	0.0567337
			156.992	0.0568343
			157.09	0.0569342
			157.186	0.0570337
			157.379	0.0571341
			157.476	0.0572348
			157.57	0.0573343
			157.666	0.0574336
			157.855	0.0575326
			157.955	0.057632
			158.051	0.0577313
			158.239	0.05783
			158.333	0.0579291
			158.43	0.0580284
			158.525	0.0581278
			158.72	0.0582272
			158.817	0.0583272
			158.912	0.058427
			159.006	0.058527
			159.196	0.058627
			159.294	0.0587271
			159.389	0.058827
			159.577	0.0589275
			159.672	0.0590268
			159.77	0.0591274
			159.864	0.0592286
			160.058	0.0593291
			160.155	0.0594296
			160.25	0.0595305
			160.44	0.059632
			160.538	0.0597332
			160.633	0.0598344
			160.726	0.0599354
			160.915	0.0600376
			161.014	0.0601404
			161.11	0.0602433
			161.303	0.0603475
			161.399	0.0604513
			161.492	0.0605555
			161.589	0.0606609
			161.78	0.0607677
			161.878	0.0608742
			161.973	0.0609795
			162.066	0.0610848
			162.254	0.0611895
			162.354	0.0612956
			162.45	0.0614018
			162.642	0.0615082
			162.738	0.0616152
			162.832	0.0617217
			162.928	0.0618279
			163.119	0.0619334
			163.217	0.0620391
			163.31	0.0621446
			163.497	0.0622491
			163.595	0.0623538
			163.696	0.0624592
			163.789	0.0625633
			163.98	0.062668
			164.076	0.0627727
			164.172	0.0628772
			164.364	0.062981
			164.461	0.0630847
			164.556	0.0631881
			164.651	0.0632916
			164.838	0.0633949
			164.937	0.0634984
			165.035	0.0636018
			165.128	0.0637048
			165.32	0.0638089
			165.416	0.0639131
			165.513	0.0640179
			165.703	0.0641229
			165.801	0.0642288
			165.894	0.0643345
			165.988	0.064439
			166.178	0.0645437
			166.277	0.064648
			166.372	0.0647523
			166.563	0.0648569
			166.66	0.0649618
			166.756	0.0650669
			166.853	0.0651728
			167.042	0.0652768
			167.142	0.0653811
			167.234	0.0654859
			167.329	0.0655906
			167.519	0.0656947
			167.617	0.0657982
			167.713	0.0659006
			167.904	0.0660039
			168	0.0661061
			168.097	0.0662093
			168.192	0.0663115
			168.383	0.0664136
			168.479	0.066515
			168.575	0.066616
			168.763	0.0667173
			168.861	0.0668189
			168.956	0.0669211
			169.051	0.0670233
			169.242	0.0671265
			169.338	0.06723
			169.436	0.0673332
			169.53	0.0674364
			169.723	0.06754
			169.819	0.0676443
			169.914	0.0677496
			170.102	0.0678548
			170.199	0.0679596
			170.295	0.0680658
			170.391	0.0681708
			170.581	0.0682772
			170.677	0.0683825
			170.774	0.0684879
			170.968	0.0685941
			171.066	0.0687001
			171.159	0.068806
			171.252	0.068912
			171.442	0.0690176
			171.539	0.0691233
			171.636	0.0692299
			171.825	0.069336
			171.92	0.0694433
			172.016	0.0695493
			172.115	0.0696557
			172.307	0.0697631
			172.403	0.0698702
			172.496	0.069977
			172.59	0.0700849
			172.782	0.0701925
			172.879	0.0702993
			172.975	0.0704061
			173.163	0.0705117
			173.258	0.070617
			173.356	0.0707224
			173.453	0.0708281
			173.647	0.0709339
			173.741	0.07104
			173.836	0.0711456
			174.026	0.0712513
			174.123	0.0713578
			174.22	0.0714641
			174.313	0.0715695
			174.502	0.0716753
			174.599	0.0717808
			174.699	0.071886
			174.793	0.0719901
			174.987	0.0720945
			175.082	0.0721989
			175.176	0.0723048
			175.368	0.0724096
			175.463	0.0725142
			175.559	0.0726187
			175.652	0.072724
			175.842	0.0728307
			175.939	0.0729361
			176.038	0.0730423
			176.229	0.0731488
			176.325	0.0732548
			176.42	0.0733611
			176.516	0.0734674
			176.706	0.0735743
			176.802	0.073682
			176.898	0.0737888
			177.088	0.0738962
			177.183	0.0740041
			177.281	0.0741111
			177.375	0.0742187
			177.569	0.0743265
			177.666	0.0744341
			177.761	0.0745416
			177.854	0.0746501
			178.045	0.0747571
			178.143	0.0748629
			178.238	0.0749697
			178.426	0.0750767
			178.521	0.0751834
			178.62	0.0752899
			178.713	0.075397
			178.909	0.0755037
			179.006	0.0756104
			179.101	0.0757172
			179.289	0.0758243
			179.387	0.0759313
			179.483	0.0760381
			179.578	0.0761451
			179.764	0.0762517
			179.861	0.0763584
			179.962	0.0764659
			180.055	0.0765734
			180.248	0.0766819
			180.343	0.0767891
			180.44	0.0768975
			180.629	0.0770053
			180.729	0.0771133
			180.824	0.0772205
			180.917	0.0773284
			181.102	0.0774355
			181.203	0.0775418
			181.298	0.0776477
			181.493	0.0777537
			181.588	0.0778604
			181.683	0.0779666
			181.778	0.0780723
			181.97	0.0781778
			182.068	0.0782832
			182.161	0.078388
			182.347	0.0784934
			182.443	0.0786
			182.544	0.0787052
			182.64	0.0788105
			182.831	0.0789152
			182.925	0.0790201
			183.023	0.0791255
			183.118	0.0792313
			183.31	0.0793368
			183.407	0.0794426
			183.499	0.0795483
			183.687	0.0796537
			183.786	0.0797597
			183.884	0.0798652
			183.978	0.0799714
			184.169	0.0800778
			184.264	0.080184
			184.362	0.0802897
			184.553	0.0803951
			184.652	0.0805008
			184.745	0.080606
			184.838	0.0807118
			185.026	0.0808162
			185.128	0.0809217
			185.222	0.0810278
			185.317	0.0811338
			185.507	0.0812402
			185.605	0.0813463
			185.704	0.0814518
			185.892	0.0815579
			185.991	0.0816642
			186.083	0.0817705
			186.179	0.0818774
			186.368	0.0819841
			186.466	0.0820918
			186.561	0.0821995
			186.753	0.0823076
			186.849	0.0824153
			186.946	0.0825228
			187.042	0.0826318
			187.234	0.0827394
			187.329	0.0828477
			187.424	0.0829534
			187.612	0.0830598
			187.711	0.0831668
			187.805	0.0832732
			187.901	0.0833791
			188.095	0.0834849
			188.188	0.0835917
			188.285	0.0836985
			188.379	0.0838048
			188.576	0.0839114
			188.668	0.0840174
			188.765	0.084124
			188.949	0.0842302
			189.051	0.0843333
			189.144	0.0844358
			189.24	0.0845376
			189.431	0.0846402
			189.528	0.0847428
			189.627	0.0848452
			189.818	0.0849471
			189.917	0.0850488
			190.008	0.0851504
			190.104	0.0852512
			190.29	0.0853534
			190.387	0.0854568
			190.485	0.0855601
			190.677	0.085664
			190.77	0.0857687
			190.867	0.0858741
			190.97	0.0859797
			191.16	0.0860861
			191.256	0.0861917
			191.346	0.0862967
			191.442	0.0864021
			191.629	0.0865071
			191.727	0.0866135
			191.825	0.0867202
			192.014	0.0868269
			192.107	0.0869349
			192.209	0.0870436
			192.304	0.087152
			192.502	0.0872593
			192.596	0.0873675
			192.688	0.0874743
			192.874	0.0875825
			192.976	0.0876909
			193.068	0.0878005
			193.164	0.0879102
			193.352	0.0880205
			193.446	0.0881314
			193.552	0.0882431
			193.745	0.0883536
			193.84	0.0884645
			193.93	0.0885765
			194.028	0.0886888
			194.218	0.0888014
			194.313	0.0889142
			194.408	0.0890261
			194.502	0.0891387
			194.69	0.0892515
			194.789	0.0893637
			194.889	0.0894772
			195.084	0.0895912
			195.175	0.0897053
			195.27	0.0898203
			195.369	0.0899345
			195.559	0.0900483
			195.654	0.0901624
			195.749	0.0902774
			195.936	0.0903935
			196.033	0.0905088
			196.13	0.0906244
			196.224	0.0907401
			196.421	0.0908556
			196.517	0.0909718
			196.613	0.0910888
			196.801	0.0912049
			196.9	0.0913214
			196.994	0.0914393
			197.087	0.0915552
			197.275	0.0916726
			197.374	0.0917895
			197.47	0.0919055
			197.563	0.0920224
			197.758	0.092139
			197.855	0.0922557
			197.952	0.0923733
			198.141	0.0924908
			198.236	0.0926086
			198.332	0.0927261
			198.426	0.0928427
			198.615	0.0929595
			198.712	0.0930755
			198.809	0.0931916
			199.003	0.0933094
			199.1	0.0934264
			199.195	0.0935428
			199.29	0.0936596
			199.48	0.0937768
			199.577	0.0938932
			199.675	0.0940113
			199.862	0.0941301
			199.955	0.0942486
			200.052	0.0943676
			200.147	0.0944871
			200.342	0.0946055
			200.438	0.0947232
			200.535	0.0948398
			200.723	0.0949571
			200.821	0.0950749
			200.92	0.0951932
			201.012	0.0953111
			201.199	0.0954298
			201.295	0.0955492
			201.392	0.0956702
			201.487	0.0957925
			201.681	0.0959138
			201.777	0.0960352
			201.872	0.0961572
			202.064	0.0962795
			202.163	0.0964026
			202.257	0.0965254
			202.35	0.0966481
			202.538	0.0967708
			202.636	0.0968931
			202.733	0.0970154
			202.925	0.0971368
			203.023	0.0972578
			203.116	0.0973782
			203.211	0.0974985
			203.403	0.0976186
			203.501	0.0977383
			203.598	0.0978584
			203.689	0.0979792
			203.878	0.0981001
			203.977	0.09822
			204.074	0.0983395
			204.264	0.0984595
			204.359	0.098578
			204.455	0.0986954
			204.551	0.0988137
			204.743	0.098932
			204.84	0.0990498
			204.936	0.0991686
			205.122	0.0992866
			205.22	0.0994046
			205.32	0.0995219
			205.411	0.0996391
			205.602	0.0997561
			205.698	0.0998732
			205.796	0.0999901
			205.891	0.100108
			206.085	0.100224
			206.178	0.10034
			206.273	0.100457
			206.462	0.100573
			206.561	0.100689
			206.656	0.100807
			206.75	0.100924
			206.943	0.10104
			207.04	0.101157
			207.135	0.101273
			207.326	0.101388
			207.424	0.101504
			207.518	0.101618
			207.613	0.101732
			207.802	0.101847
			207.9	0.101961
			207.995	0.102075
			208.187	0.102189
			208.283	0.102304
			208.379	0.102419
			208.476	0.102532
			208.667	0.102645
			208.765	0.102758
			208.859	0.102871
			208.956	0.102984
			209.142	0.103098
			209.239	0.103212
			209.335	0.103325
			209.527	0.103438
			209.625	0.103552
			209.717	0.103666
			209.814	0.103779
			210.007	0.103894
			210.104	0.104009
			210.198	0.104123
			210.385	0.104237
			210.482	0.104351
			210.578	0.104466
			210.675	0.104581
			210.866	0.104696
			210.963	0.104811
			211.057	0.104927
			211.153	0.105041
			211.347	0.105156
			211.443	0.105272
			211.538	0.105387
			211.725	0.105503
			211.823	0.105619
			211.919	0.105735
			212.013	0.105851
			212.203	0.105967
			212.3	0.106083
			212.397	0.106199
			212.59	0.106315
			212.688	0.106431
			212.78	0.106548
			212.875	0.106665
			213.066	0.106782
			213.163	0.1069
			213.259	0.107019
			213.352	0.107136
			213.543	0.107255
			213.638	0.107373
			213.737	0.107491
			213.931	0.107608
			214.025	0.107727
			214.12	0.107844
			214.215	0.107961
			214.407	0.108078
			214.503	0.108194
			214.598	0.108309
			214.787	0.108424
			214.886	0.108538
			214.98	0.10865
			215.076	0.108762
			215.269	0.108872
			215.364	0.108983
			215.46	0.109095
			215.65	0.109206
			215.751	0.109319
			215.842	0.109432
			215.937	0.109544
			216.125	0.109656
			216.222	0.109768
			216.32	0.109881
			216.51	0.109993
			216.609	0.110107
			216.704	0.11022
			216.801	0.110334
			216.99	0.110448
			217.087	0.110561
			217.182	0.110676
			217.276	0.11079
			217.466	0.110904
			217.564	0.11102
			217.659	0.111135
			217.852	0.11125
			217.948	0.111364
			218.045	0.111479
			218.14	0.111593
			218.33	0.111708
			218.426	0.111822
			218.523	0.111938
			218.711	0.112053
			218.807	0.112169
			218.905	0.112284
			218.997	0.112398
			219.191	0.112513
			219.288	0.112628
			219.384	0.112743
			219.572	0.112857
			219.671	0.11297
			219.766	0.113084
			219.862	0.113198
			220.048	0.11331
			220.144	0.11342
			220.242	0.113528
			220.336	0.113632
			220.531	0.113731
			220.626	0.113826
			220.722	0.113918
			220.911	0.114007
			221.012	0.114088
			221.108	0.114163
			221.2	0.114236
			221.386	0.114306
			221.485	0.114375
			221.583	0.11444
			221.777	0.114501
			221.871	0.114556
			221.965	0.114595
			222.06	0.114622
			222.253	0.114645
			222.351	0.114666
			222.448	0.114687
			222.538	0.114708
			222.726	0.11473
			222.825	0.114752
			222.926	0.114774
			223.115	0.114796
			223.208	0.114818
			223.303	0.114839
			223.399	0.114861
			223.595	0.11488
			223.692	0.114899
			223.784	0.114916
			223.968	0.114932
			224.068	0.114947
			224.168	0.114961
			224.261	0.114972
			224.452	0.11498
			224.549	0.114986
			224.645	0.114991
			224.838	0.114996
			224.937	0.114999
			225.031	0.115002
			225.124	0.115006
			225.31	0.115008
			225.41	0.115007
			225.506	0.115007
			225.599	0.115007
			225.791	0.115008
			225.887	0.115009
			225.987	0.115009
			226.177	0.115009
			226.274	0.115008
			226.369	0.115007
			226.464	0.115008
			226.651	0.115006
			226.751	0.115006
			226.843	0.115006
			227.036	0.115007
			227.131	0.115007
			227.227	0.115008
			227.325	0.11501
			227.516	0.11501
			227.615	0.115011
			227.708	0.115008
			227.804	0.115006
			227.992	0.115003
			228.089	0.115
			228.183	0.114997
			228.377	0.114994
			228.472	0.114991
			228.567	0.114988
			228.663	0.114984
			228.858	0.114979
			228.954	0.114975
			229.046	0.11497
			229.231	0.114964
			229.331	0.114959
			229.426	0.114954
			229.522	0.114948
			229.715	0.114944
			229.812	0.11494
			229.906	0.114937
			230	0.114933
			230.201	0.114931
			230.294	0.114929
			230.389	0.114929
			230.571	0.114929
			230.675	0.114931
			230.767	0.114933
			230.868	0.114936
			231.053	0.114938
			231.149	0.11494
			231.248	0.114941
			231.442	0.11494
			231.542	0.114939
			231.633	0.114938
			231.727	0.114937
			231.914	0.114937
			232.013	0.114936
			232.109	0.114932
			232.301	0.114927
			232.393	0.114923
			232.489	0.11492
			232.587	0.114921
			232.781	0.114926
			232.878	0.114935
			232.973	0.114945
			233.065	0.114957
			233.257	0.114972
			233.353	0.11499
			233.449	0.115009
			233.638	0.115029
			233.733	0.115052
			233.829	0.115078
			233.925	0.115109
			234.119	0.115145
			234.214	0.115198
			234.309	0.115263
			234.498	0.115332
			234.599	0.115403
			234.692	0.115473
			234.787	0.115546
			234.975	0.115619
			235.073	0.115692
			235.17	0.115766
			235.361	0.115839
			235.459	0.115912
			235.554	0.115986
			235.648	0.116059
			235.839	0.116126
			235.938	0.116181
			236.031	0.116227
			236.125	0.11627
			236.315	0.116313
			236.413	0.116357
			236.51	0.116403
			236.702	0.11645
			236.796	0.116486
			236.895	0.116513
			236.989	0.116535
			237.18	0.116547
			237.275	0.116555
			237.371	0.116561
			237.561	0.116567
			237.655	0.116572
			237.752	0.116575
			237.847	0.116578
			238.042	0.11658
			238.138	0.116584
			238.235	0.116587
			238.422	0.116591
			238.52	0.116593
			238.615	0.116594
			238.711	0.116591
			238.901	0.116585
			238.996	0.116577
			239.091	0.116566
			239.186	0.116553
			239.477	0.116537
			239.576	0.116518
			239.667	0.116499
			239.859	0.11648
			239.956	0.116461
			240.052	0.116442
			240.238	0.116422
			240.334	0.116401
[truncated: 1,678 more rows]
