# Supplementary material for: Rupture strength of living cell monolayers
Source: Nat Mater. 2024 Oct 28;23(11):1563–74. doi: 10.1038/s41563-024-02027-3 (PMC11525174; doi:10.1038/s41563-024-02027-3)
Supplement: Supplementary file 18 — Data for Fig. 2 (statistics included, if applicable). [file 41563_2024_2027_MOESM18_ESM.xlsx]

## Sheet: Fig. 2c
Time	Gamma
0	0.00250257
0.104	0.00250283
0.206	0.00250285
0.308	0.00250299
0.41	0.00250317
0.511	0.0025031
0.613	0.0025035
0.715	0.00250348
0.817	0.00250345
0.949	0.00250334
1.051	0.00250328
1.154	0.00250304
1.256	0.00250256
1.358	0.00250291
1.459	0.00250331
1.561	0.00250327
1.662	0.00250329
1.764	0.00250315
1.865	0.00250333
1.969	0.00250346
2.071	0.00250384
2.173	0.00250388
2.275	0.00250383
2.377	0.00250412
2.479	0.00250424
2.581	0.00250417
2.682	0.00250437
2.783	0.00250468
2.884	0.00250515
2.987	0.00250521
3.089	0.00250504
3.191	0.00250474
3.292	0.00250487
3.393	0.00250535
3.495	0.00250583
3.597	0.00250609
3.698	0.00250617
3.8	0.00250633
3.901	0.00250669
4.004	0.00250688
4.106	0.00250751
4.208	0.0025079
4.31	0.00250813
4.412	0.00250847
4.514	0.00250891
4.616	0.00250943
4.718	0.00250978
4.82	0.00251033
4.922	0.00251106
5.026	0.00251163
5.128	0.00251193
5.23	0.00251231
5.332	0.00251271
5.434	0.00251303
5.536	0.00251323
5.638	0.00251346
5.739	0.00251394
5.841	0.00251443
5.943	0.00251496
6.047	0.00251516
6.149	0.00251507
6.251	0.00251506
6.353	0.00251522
6.455	0.00251549
6.557	0.00251543
6.659	0.00251523
6.761	0.00251536
6.862	0.00251515
6.964	0.00251491
7.067	0.00251507
7.169	0.00251524
7.271	0.00251504
7.373	0.00251502
7.475	0.00251492
7.577	0.00251479
7.679	0.00251465
7.781	0.00251453
7.882	0.00251433
7.984	0.00251393
8.088	0.00251388
8.19	0.00251369
8.292	0.00251343
8.394	0.00251309
8.496	0.00251289
8.598	0.00251298
8.7	0.0025126
8.802	0.00251227
8.903	0.00251199
9.004	0.00251139
9.107	0.00251085
9.209	0.00251039
9.311	0.00250985
9.413	0.00250947
9.515	0.0025089
9.617	0.00250865
9.719	0.00250823
9.821	0.00250777
9.922	0.00250742
10.024	0.00250714
10.127	0.00250678
10.229	0.00250629
10.331	0.00250572
10.433	0.00250543
10.534	0.00250538
10.635	0.0025052
10.737	0.00250498
10.838	0.00250442
10.939	0.00250386
11.042	0.00250347
11.144	0.00250324
11.246	0.00250273
11.348	0.00250259
11.449	0.00250242
11.551	0.00250194
11.652	0.00250141
11.753	0.00250077
11.854	0.00250037
11.955	0.0025
12.058	0.00249935
12.159	0.00249886
12.261	0.002498
12.363	0.00249747
12.465	0.00249694
12.566	0.00249628
12.667	0.00249594
12.769	0.00249561
12.87	0.00249556
12.971	0.00249556
13.074	0.0024954
13.175	0.00249525
13.277	0.00249524
13.379	0.00249505
13.481	0.0024949
13.583	0.00249457
13.684	0.00249434
13.786	0.00249427
13.888	0.00249412
13.99	0.00249405
14.095	0.002494
14.197	0.00249386
14.299	0.00249358
14.401	0.0024933
14.503	0.00249295
14.605	0.00249234
14.706	0.00249189
14.808	0.0024915
14.909	0.00249139
15.01	0.00249096
15.114	0.0024907
15.215	0.00249045
15.317	0.00249037
15.419	0.00249041
15.52	0.00249061
15.621	0.00249089
15.723	0.002491
15.824	0.00249121
15.925	0.00249171
16.027	0.00249236
16.13	0.00249287
16.231	0.00249287
16.333	0.00249295
16.435	0.00249266
16.536	0.00249255
16.637	0.00249247
16.739	0.00249207
16.841	0.00249168
16.942	0.00249125
17.043	0.00249093
17.146	0.00249047
17.247	0.00249018
17.349	0.00249013
17.451	0.00248988
17.553	0.00249007
17.655	0.00249032
17.756	0.00249026
17.857	0.00249033
17.958	0.00249053
18.059	0.00249084
18.162	0.0024911
18.264	0.00249132
18.365	0.00249157
18.467	0.00249188
18.568	0.00249177
18.67	0.00249189
18.772	0.00249179
18.873	0.00249198
18.975	0.00249225
19.076	0.00249231
19.18	0.0024927
19.281	0.00249287
19.383	0.00249283
19.484	0.00249285
19.585	0.00249277
19.687	0.00249291
19.788	0.00249314
19.889	0.00249308
19.99	0.0024931
20.091	0.00249297
20.194	0.00249292
20.295	0.00249285
20.397	0.00249267
20.499	0.00249223
20.6	0.00249216
20.701	0.00249211
20.802	0.00249204
20.903	0.00249189
21.004	0.00249177
21.107	0.00249148
21.209	0.00249114
21.31	0.0024909
21.412	0.00249073
21.514	0.00249061
21.616	0.00249039
21.717	0.00249
21.819	0.00248977
21.921	0.00248972
22.022	0.00248985
22.125	0.00248998
22.227	0.00249024
22.328	0.00249035
22.429	0.00249028
22.531	0.0024902
22.632	0.00249012
22.733	0.00248958
22.834	0.00248939
22.935	0.00248881
23.036	0.00248813
23.139	0.00248751
23.241	0.00248683
23.342	0.00248597
23.443	0.00248549
23.545	0.00248519
23.647	0.00248504
23.748	0.00248481
23.85	0.00248441
23.952	0.00248407
24.054	0.00248397
24.157	0.00248365
24.259	0.00248328
24.361	0.00248293
24.463	0.00248252
24.565	0.00248209
24.667	0.00248181
24.769	0.00248143
24.871	0.002481
24.973	0.00248029
25.075	0.00247985
25.179	0.00247948
25.281	0.00247921
25.382	0.00247881
25.484	0.00247856
25.586	0.00247819
25.687	0.00247789
25.788	0.00247732
25.889	0.00247696
25.99	0.00247641
26.092	0.00247577
26.196	0.00247533
26.298	0.00247495
26.399	0.00247452
26.5	0.00247394
26.602	0.00247346
26.703	0.00247295
26.804	0.00247247
26.906	0.00247231
27.007	0.00247215
27.108	0.00247215
27.212	0.00247198
27.314	0.00247177
27.415	0.00247142
27.517	0.00247124
27.618	0.00247106
27.72	0.00247115
27.821	0.00247114
27.922	0.00247078
28.023	0.00247057
28.125	0.00247044
28.229	0.00247044
28.331	0.00247026
28.432	0.00246994
28.533	0.00246948
28.634	0.00246896
28.735	0.00246859
28.836	0.00246828
28.937	0.00246805
29.038	0.00246755
29.139	0.00246712
29.242	0.00246694
29.344	0.00246657
29.445	0.00246626
29.547	0.00246575
29.649	0.00246531
29.751	0.002465
29.852	0.00246464
29.953	0.00246416
30.055	0.00246372
30.157	0.00246313
30.259	0.00246269
30.361	0.00246245
30.463	0.00246207
30.565	0.00246176
30.666	0.00246159
30.767	0.00246161
30.869	0.00246128
30.971	0.00246102
31.073	0.00246082
31.176	0.0024603
31.278	0.00246004
31.38	0.00246011
31.482	0.00246
31.584	0.00245976
31.686	0.00245968
31.787	0.00245993
31.888	0.00245976
31.99	0.00245961
32.091	0.00245979
32.195	0.00245999
32.297	0.00246029
32.399	0.00246033
32.501	0.00246052
32.603	0.00246023
32.704	0.00246006
32.805	0.0024602
32.906	0.00246013
33.007	0.00246017
33.108	0.00246019
33.212	0.00246007
33.314	0.00245989
33.415	0.00245956
33.516	0.00245983
33.618	0.00246031
33.719	0.00246058
33.821	0.00246066
33.922	0.00246033
34.023	0.00245991
34.125	0.00245984
34.229	0.00245994
34.331	0.00245995
34.433	0.00245991
34.535	0.00245999
34.636	0.00245972
34.737	0.00245938
34.838	0.00245921
34.939	0.00245899
35.04	0.00245854
35.141	0.00245791
35.245	0.0024574
35.347	0.00245706
35.448	0.00245631
35.549	0.0024558
35.65	0.0024555
35.751	0.00245524
35.852	0.00245484
35.953	0.00245458
36.054	0.00245431
36.158	0.00245407
36.262	0.00245373
36.364	0.00245341
36.465	0.00245322
36.566	0.00245336
36.668	0.00245364
36.769	0.00245395
36.87	0.00245403
36.971	0.00245419
37.072	0.00245469
37.174	0.00245492
37.278	0.00245496
37.38	0.00245509
37.482	0.00245547
37.583	0.00245539
37.684	0.00245512
37.785	0.00245528
37.886	0.00245533
37.987	0.00245537
38.088	0.00245553
38.189	0.00245585
38.292	0.0024562
38.394	0.00245663
38.495	0.00245719
38.597	0.00245756
38.699	0.00245804
38.801	0.00245852
38.902	0.002459
39.004	0.00245939
39.106	0.00245954
39.208	0.00246004
39.311	0.00246048
39.413	0.00246087
39.515	0.00246148
39.617	0.00246191
39.718	0.00246256
39.819	0.00246322
39.92	0.00246356
40.021	0.00246423
40.123	0.0024646
40.224	0.00246525
40.327	0.0024658
40.429	0.00246629
40.531	0.00246671
40.633	0.00246722
40.735	0.00246785
40.837	0.00246848
40.939	0.00246902
41.041	0.0024694
41.143	0.00246979
41.247	0.00247023
41.349	0.00247111
41.45	0.00247196
41.552	0.00247253
41.653	0.00247293
41.754	0.00247373
41.855	0.0024744
41.957	0.00247504
42.058	0.00247608
42.16	0.00247694
42.264	0.00247806
42.366	0.00247885
42.468	0.0024798
42.57	0.00248088
42.672	0.0024818
42.773	0.00248308
42.874	0.0024843
42.975	0.00248551
43.077	0.00248701
43.179	0.00248803
43.283	0.00248871
43.384	0.00248917
43.485	0.00248962
43.586	0.00249014
43.687	0.00249082
43.789	0.00249137
43.89	0.00249214
43.991	0.00249264
44.092	0.00249365
44.194	0.0024945
44.298	0.00249527
44.4	0.00249612
44.502	0.00249686
44.604	0.00249756
44.706	0.00249804
44.808	0.00249873
44.91	0.00249949
45.012	0.00250018
45.114	0.00250103
45.216	0.00250204
45.32	0.00250299
45.422	0.00250354
45.524	0.00250439
45.625	0.00250493
45.726	0.00250567
45.827	0.00250611
45.928	0.0025066
46.03	0.00250685
46.131	0.00250739
46.232	0.00250777
46.336	0.00250826
46.437	0.00250862
46.538	0.00250903
46.639	0.00250928
46.741	0.00250958
46.843	0.00251005
46.945	0.00251047
47.047	0.00251081
47.148	0.00251118
47.25	0.00251175
47.354	0.00251238
47.455	0.00251275
47.557	0.00251323
47.658	0.00251404
47.759	0.00251461
47.86	0.0025151
47.961	0.0025157
48.063	0.00251578
48.164	0.00251524
48.266	0.00251525
48.37	0.00251552
48.472	0.00251549
48.574	0.00251529
48.675	0.00251533
48.777	0.00251551
48.878	0.00251566
48.98	0.00251576
49.081	0.00251632
49.182	0.0025166
49.284	0.00251687
49.387	0.00251741
49.489	0.00251768
49.59	0.00251796
49.691	0.00251818
49.793	0.00251847
49.894	0.00251884
49.996	0.00251942
50.098	0.00252033
50.199	0.00252113
50.301	0.00252196
50.404	0.00252294
50.505	0.00252389
50.607	0.00252486
50.708	0.00252568
50.81	0.00252642
50.911	0.00252726
51.013	0.00252833
51.114	0.00252949
51.215	0.00253061
51.318	0.00253165
51.42	0.00253275
51.521	0.00253371
51.623	0.0025346
51.724	0.0025357
51.826	0.00253644
51.927	0.00253724
52.028	0.00253821
52.13	0.00253935
52.231	0.00254033
52.334	0.00254125
52.436	0.00254228
52.537	0.00254329
52.638	0.00254433
52.739	0.00254523
52.841	0.00254633
52.942	0.00254737
53.043	0.00254844
53.144	0.00254972
53.245	0.0025512
53.349	0.00255251
53.45	0.00255399
53.551	0.00255558
53.653	0.0025574
53.754	0.00255926
53.856	0.0025614
53.957	0.00256317
54.058	0.00256499
54.159	0.00256618
54.26	0.00256739
54.364	0.00256858
54.466	0.00256964
54.567	0.00257091
54.668	0.00257186
54.769	0.00257327
54.871	0.00257461
54.972	0.00257605
55.074	0.00257726
55.175	0.00257868
55.276	0.00257998
55.38	0.00258165
55.481	0.00258364
55.582	0.00258535
55.683	0.00258679
55.784	0.00258812
55.886	0.00258969
55.987	0.00259119
56.088	0.00259293
56.19	0.00259466
56.291	0.00259633
56.395	0.00259804
56.497	0.00259945
56.599	0.00260094
56.701	0.00260247
56.802	0.00260376
56.903	0.00260515
57.004	0.00260645
57.106	0.00260761
57.208	0.002609
57.309	0.00261024
57.412	0.00261136
57.514	0.0026124
57.616	0.00261351
57.718	0.00261467
57.819	0.002616
57.92	0.00261728
58.021	0.00261828
58.122	0.00261948
58.224	0.00262058
58.325	0.00262142
58.428	0.0026228
58.53	0.00262408
58.632	0.00262538
58.733	0.00262632
58.834	0.00262724
58.935	0.00262828
59.036	0.00262955
59.137	0.002631
59.239	0.00263209
59.341	0.00263354
59.444	0.00263468
59.546	0.00263598
59.648	0.00263691
59.749	0.00263775
59.85	0.00263894
59.951	0.00264002
60.052	0.00264122
60.153	0.00264251
60.255	0.00264365
60.356	0.00264467
60.46	0.00264553
60.562	0.00264646
60.664	0.00264774
60.766	0.00264896
60.868	0.00265013
60.97	0.00265123
61.072	0.00265202
61.174	0.0026529
61.276	0.00265387
61.38	0.00265491
61.482	0.00265583
61.584	0.00265681
61.685	0.00265786
61.786	0.00265891
61.887	0.00265963
61.988	0.00266044
62.089	0.0026614
62.191	0.00266242
62.293	0.00266306
62.396	0.00266365
62.497	0.00266413
62.599	0.00266447
62.701	0.00266495
62.802	0.0026654
62.903	0.00266576
63.004	0.002666
63.105	0.00266664
63.207	0.00266743
63.309	0.00266777
63.412	0.00266813
63.514	0.0026686
63.616	0.00266929
63.717	0.00266987
63.819	0.00267037
63.92	0.00267092
64.021	0.00267124
64.122	0.00267141
64.224	0.00267171
64.325	0.0026721
64.428	0.00267273
64.53	0.0026734
64.632	0.00267394
64.733	0.00267463
64.835	0.00267558
64.936	0.00267613
65.037	0.00267675
65.139	0.00267751
65.241	0.00267831
65.343	0.00267912
65.446	0.00267983
65.548	0.00268071
65.651	0.00268188
65.753	0.00268301
65.855	0.00268383
65.957	0.00268475
66.059	0.00268538
66.161	0.00268617
66.263	0.00268714
66.365	0.00268822
66.468	0.00268924
66.57	0.00269037
66.672	0.00269127
66.773	0.00269206
66.874	0.00269294
66.975	0.00269363
67.077	0.00269416
67.178	0.00269477
67.281	0.00269535
67.383	0.00269618
67.486	0.00269664
67.588	0.00269711
67.69	0.0026981
67.791	0.00269892
67.893	0.00269981
67.995	0.00270025
68.097	0.00270089
68.199	0.00270168
68.301	0.00270247
68.403	0.00270316
68.506	0.00270414
68.608	0.00270496
68.71	0.00270558
68.812	0.0027059
68.913	0.00270643
69.014	0.00270698
69.116	0.00270729
69.218	0.00270757
69.319	0.00270792
69.42	0.00270834
69.523	0.00270875
69.625	0.00270903
69.727	0.00270948
69.829	0.00271005
69.93	0.00271052
70.032	0.00271085
70.134	0.00271122
70.236	0.00271159
70.337	0.00271188
70.438	0.00271206
70.542	0.00271228
70.644	0.00271257
70.746	0.00271263
70.847	0.00271289
70.949	0.00271276
71.05	0.00271311
71.152	0.00271356
71.254	0.00271383
71.356	0.00271428
71.459	0.00271475
71.561	0.00271533
71.662	0.00271583
71.764	0.00271634
71.865	0.00271655
71.966	0.00271692
72.067	0.00271749
72.168	0.00271803
72.27	0.00271843
72.372	0.00271841
72.475	0.00271846
72.577	0.00271859
72.678	0.00271892
72.78	0.00271904
72.881	0.00271925
72.982	0.00271915
73.084	0.00271915
73.186	0.00271914
73.287	0.00271901
73.388	0.0027187
73.491	0.00271841
73.593	0.00271809
73.694	0.00271768
73.796	0.00271775
73.897	0.00271778
73.998	0.00271763
74.1	0.0027177
74.202	0.00271745
74.304	0.00271713
74.406	0.00271688
74.509	0.0027168
74.611	0.00271639
74.713	0.00271604
74.815	0.00271581
74.916	0.00271539
75.017	0.00271504
75.118	0.00271483
75.22	0.00271489
75.321	0.00271468
75.422	0.00271466
75.525	0.00271485
75.627	0.00271511
75.728	0.00271479
75.83	0.00271458
75.932	0.0027145
76.034	0.0027144
76.136	0.00271446
76.238	0.00271447
76.34	0.00271463
76.442	0.0027149
76.545	0.00271534
76.647	0.00271562
76.748	0.00271595
76.849	0.00271609
76.95	0.0027164
77.051	0.00271663
77.152	0.00271707
77.254	0.00271775
77.355	0.0027182
77.456	0.00271872
77.559	0.00271906
77.661	0.00271946
77.763	0.00271974
77.864	0.00272023
77.966	0.00272105
78.069	0.00272152
78.17	0.00272193
78.272	0.00272238
78.373	0.00272277
78.474	0.00272338
78.578	0.00272396
78.68	0.00272504
78.782	0.002726
78.884	0.00272674
78.985	0.00272739
79.086	0.00272829
79.188	0.00272905
79.289	0.00272972
79.39	0.00273034
79.491	0.00273097
79.594	0.00273143
79.696	0.00273206
79.797	0.00273266
79.899	0.00273294
80.001	0.00273347
80.103	0.00273401
80.205	0.00273448
80.306	0.00273489
80.408	0.00273533
80.509	0.00273565
80.613	0.00273559
80.715	0.00273564
80.817	0.00273553
80.918	0.00273537
81.02	0.00273531
81.122	0.0027354
81.224	0.00273522
81.326	0.00273502
81.427	0.00273472
81.531	0.00273454
81.632	0.00273408
81.734	0.00273387
81.835	0.00273375
81.937	0.00273357
82.039	0.00273344
82.14	0.0027335
82.241	0.00273366
82.343	0.002734
82.444	0.00273414
82.548	0.00273412
82.649	0.00273426
82.75	0.00273456
82.851	0.00273482
82.952	0.0027349
83.053	0.00273495
83.154	0.00273517
83.256	0.00273568
83.357	0.00273579
83.458	0.00273635
83.562	0.00273676
83.664	0.00273701
83.766	0.00273725
83.868	0.00273759
83.969	0.00273774
84.071	0.00273769
84.172	0.00273743
84.274	0.00273717
84.375	0.0027369
84.477	0.00273676
84.58	0.00273671
84.681	0.00273667
84.783	0.00273671
84.885	0.00273678
84.986	0.00273689
85.088	0.0027369
85.189	0.00273734
85.291	0.00273736
85.393	0.0027375
85.494	0.00273766
85.598	0.00273774
85.7	0.00273759
85.802	0.00273747
85.903	0.00273725
86.005	0.00273686
86.106	0.00273632
86.207	0.00273606
86.309	0.00273595
86.41	0.00273578
86.511	0.00273544
86.615	0.0027351
86.716	0.00273467
86.817	0.00273453
86.918	0.00273431
87.019	0.00273441
87.12	0.00273468
87.221	0.00273481
87.322	0.00273527
87.424	0.00273531
87.526	0.00273547
87.629	0.00273591
87.731	0.00273631
87.833	0.00273673
87.934	0.00273708
88.035	0.00273745
88.136	0.00273774
88.237	0.00273834
88.338	0.00273876
88.439	0.00273917
88.54	0.00273953
88.644	0.00274025
88.745	0.0027406
88.847	0.0027411
88.948	0.00274123
89.049	0.00274146
89.15	0.0027418
89.251	0.00274229
89.353	0.00274289
89.454	0.00274344
89.556	0.00274415
89.659	0.00274486
89.76	0.00274582
89.862	0.00274651
89.964	0.00274729
90.066	0.00274796
90.168	0.00274869
90.269	0.00274953
90.371	0.00275005
90.472	0.00275043
90.573	0.00275071
90.677	0.00275089
90.778	0.00275102
90.88	0.00275154
90.982	0.00275209
91.083	0.00275263
91.185	0.00275302
91.286	0.00275341
91.388	0.00275368
91.489	0.002754
91.591	0.00275463
91.694	0.0027551
91.795	0.00275548
91.897	0.00275588
91.999	0.00275629
92.101	0.0027566
92.202	0.00275702
92.303	0.00275734
92.405	0.00275767
92.506	0.0027579
92.61	0.00275832
92.711	0.00275853
92.813	0.00275885
92.914	0.00275944
93.016	0.00275994
93.118	0.00276073
93.22	0.00276134
93.321	0.00276169
93.422	0.00276244
93.523	0.00276316
93.626	0.00276405
93.728	0.00276478
93.83	0.00276578
93.932	0.00276689
94.033	0.00276988
94.134	0.00277303
94.236	0.00277601
94.337	0.00277915
94.438	0.00278224
94.539	0.00278487
94.642	0.00278767
94.744	0.00279041
94.845	0.00279326
94.947	0.00279566
95.049	0.00279807
95.151	0.00280052
95.253	0.00280264
95.354	0.00280444
95.455	0.00280661
95.556	0.00280879
95.659	0.00281081
95.76	0.00281303
95.861	0.00281513
95.963	0.00281726
96.065	0.00281931
96.167	0.00282111
96.269	0.00282297
96.37	0.00282483
96.472	0.00282679
96.574	0.00282884
96.677	0.00283079
96.778	0.00283229
96.88	0.0028339
96.981	0.00283561
97.082	0.00283734
97.183	0.00283933
97.285	0.00284121
97.386	0.00284291
97.488	0.00284466
97.59	0.00284638
97.694	0.00284816
97.796	0.00284981
97.897	0.00285134
97.999	0.00285308
98.101	0.00285465
98.203	0.00285591
98.304	0.0028574
98.405	0.00285914
98.506	0.00286096
98.607	0.00286287
98.711	0.00286458
98.813	0.00286625
98.915	0.00286792
99.016	0.00286945
99.118	0.00287096
99.22	0.00287259
99.322	0.00287449
99.424	0.00287622
99.526	0.00287788
99.627	0.00287978
99.73	0.00288195
99.831	0.00288418
99.932	0.00288631
100.035	0.00288861
100.136	0.00289105
100.238	0.00289318
100.339	0.00289517
100.44	0.00289735
100.541	0.0028996
100.642	0.00290179
100.745	0.0029039
100.847	0.00290618
100.948	0.00290865
101.05	0.00291094
101.152	0.00291321
101.254	0.00291558
101.355	0.00291789
101.457	0.00292038
101.559	0.00292239
101.661	0.0029242
101.764	0.00292628
101.866	0.00292828
101.968	0.00293022
102.07	0.00293198
102.171	0.00293409
102.273	0.00293605
102.374	0.00293811
102.475	0.00294001
102.577	0.0029421
102.681	0.00294411
102.782	0.00294618
102.883	0.0029482
102.984	0.00295043
103.086	0.0029524
103.188	0.0029546
103.289	0.00295681
103.391	0.00295877
103.492	0.0029609
103.593	0.00296311
103.697	0.00296529
103.799	0.00296752
103.901	0.00296962
104.003	0.00297168
104.105	0.00297386
104.207	0.0029764
104.308	0.00297876
104.41	0.0029809
104.511	0.00298332
104.613	0.00298551
104.717	0.00298786
104.819	0.00299035
104.92	0.00299255
105.022	0.00299476
105.124	0.00299716
105.226	0.00299946
105.328	0.00300156
105.43	0.00300383
105.532	0.003006
105.633	0.00300801
105.736	0.00301
105.838	0.00301219
105.939	0.00301414
106.04	0.00301619
106.142	0.00301822
106.244	0.00302047
106.345	0.00302256
106.447	0.0030249
106.548	0.00302719
106.649	0.00302943
106.752	0.0030319
106.853	0.00303421
106.954	0.00303642
107.055	0.00303848
107.157	0.00304033
107.259	0.00304221
107.361	0.00304411
107.463	0.00304614
107.564	0.00304832
107.665	0.00305042
107.768	0.00305218
107.87	0.00305436
107.972	0.00305651
108.074	0.00305869
108.175	0.00306096
108.277	0.00306338
108.378	0.00306526
108.48	0.00306714
108.582	0.00306928
108.683	0.00307128
108.786	0.00307325
108.888	0.00307531
108.989	0.0030769
109.091	0.00307889
109.193	0.00308098
109.295	0.00308288
109.397	0.00308487
109.498	0.00308664
109.6	0.00308843
109.701	0.00309036
109.804	0.00309201
109.905	0.00309379
110.006	0.00309556
110.108	0.0030976
110.209	0.00309954
110.311	0.0031015
110.413	0.00310346
110.514	0.00310537
110.616	0.00310709
110.717	0.00310891
110.82	0.00311097
110.922	0.00311297
111.024	0.00311468
111.126	0.00311656
111.228	0.00311847
111.33	0.00312058
111.431	0.00312267
111.533	0.00312457
111.634	0.00312626
111.736	0.00312818
111.838	0.00313026
111.94	0.00313225
112.041	0.00313412
112.143	0.00313615
112.245	0.00313788
112.347	0.00313972
112.448	0.00314173
112.549	0.00314353
112.65	0.0031454
112.753	0.00314736
112.855	0.00314906
112.956	0.0031513
113.057	0.00315359
113.159	0.00315593
113.261	0.00315802
113.363	0.00316038
113.464	0.0031627
113.565	0.00316489
113.667	0.00316693
113.77	0.00316891
113.872	0.00317091
113.973	0.00317244
114.074	0.003174
114.175	0.00317566
114.276	0.00317727
114.378	0.00317889
114.48	0.00318057
114.582	0.00318259
114.683	0.00318456
114.786	0.00318662
114.888	0.00318833
114.989	0.00319028
115.091	0.0031919
115.193	0.00319383
115.294	0.00319551
115.396	0.00319734
115.497	0.00319928
115.598	0.00320117
115.7	0.00320293
115.803	0.00320476
115.905	0.00320656
116.007	0.00320822
116.108	0.00321018
116.209	0.00321213
116.31	0.0032141
116.411	0.00321616
116.513	0.00321826
116.614	0.00322036
116.715	0.00322246
116.819	0.00322451
116.921	0.00322653
117.023	0.00322838
117.126	0.00323003
117.227	0.00323185
117.329	0.00323358
117.43	0.00323535
117.532	0.00323723
117.633	0.00323877
117.734	0.00324037
117.837	0.00324182
117.938	0.00324321
118.039	0.00324479
118.141	0.00324632
118.242	0.0032475
118.343	0.00324902
118.445	0.00325061
118.547	0.00325216
118.649	0.0032538
118.75	0.00325524
118.854	0.00325652
118.955	0.00325766
119.056	0.0032592
119.157	0.00326041
119.259	0.00326208
119.36	0.00326372
119.461	0.00326529
119.563	0.00326693
119.664	0.00326849
119.765	0.00326993
119.868	0.00327151
119.97	0.00327334
120.072	0.00327478
120.173	0.0032763
120.275	0.00327754
120.376	0.00327914
120.477	0.00328053
120.579	0.00328209
120.68	0.0032837
120.782	0.00328525
120.885	0.00328702
120.987	0.00328881
121.089	0.00329064
121.19	0.0032925
121.292	0.00329439
121.394	0.00329618
121.496	0.00329813
121.597	0.00329997
121.698	0.00330178
121.801	0.00330366
121.903	0.00330569
122.004	0.00330769
122.105	0.00330957
122.206	0.00331136
122.308	0.00331311
122.41	0.00331504
122.512	0.00331674
122.613	0.0033188
122.714	0.00332066
122.817	0.00332249
122.919	0.00332434
123.021	0.00332614
123.123	0.00332774
123.224	0.00332953
123.326	0.00333132
123.427	0.00333297
123.53	0.00333467
123.631	0.00333616
123.732	0.0033376
123.836	0.00333936
123.938	0.00334088
124.04	0.00334262
124.141	0.00334408
124.242	0.00334553
124.345	0.00334712
124.447	0.0033485
124.549	0.00334777
124.651	0.00334667
124.752	0.00334589
124.856	0.00334496
124.957	0.00334424
125.059	0.00334395
125.16	0.00334359
125.261	0.00334338
125.363	0.00334294
125.464	0.00334269
125.565	0.00334245
125.666	0.00334219
125.767	0.00334215
125.87	0.00334231
125.972	0.00334248
126.074	0.00334236
126.176	0.00334238
126.277	0.00334237
126.379	0.00334224
126.481	0.00334209
126.583	0.0033422
126.685	0.00334234
126.786	0.0033425
126.89	0.00334236
126.992	0.00334249
127.094	0.00334259
127.196	0.00334271
127.297	0.00334306
127.399	0.00334335
127.5	0.00334358
127.601	0.00334368
127.702	0.00334366
127.803	0.00334379
127.906	0.00334392
128.008	0.00334407
128.11	0.00334427
128.212	0.00334427
128.314	0.00334422
128.416	0.00334411
128.518	0.00334403
128.62	0.00334438
128.722	0.00334474
128.823	0.00334493
128.926	0.00334508
129.028	0.00334539
129.13	0.00334553
129.232	0.00334582
129.334	0.00334591
129.436	0.00334594
129.537	0.00334583
129.638	0.00334573
129.739	0.00334541
129.84	0.00334512
129.943	0.00334482
130.045	0.00334449
130.147	0.00334421
130.249	0.0033437
130.35	0.003343
130.451	0.00334255
130.552	0.00334178
130.653	0.00334116
130.755	0.00334057
130.856	0.00334019
130.959	0.00333963
131.061	0.00333918
131.163	0.00333903
131.265	0.00333864
131.366	0.00333822
131.467	0.00333804
131.568	0.0033377
131.669	0.00333742
131.77	0.00333716
131.871	0.00333695
131.974	0.00333691
132.076	0.00333668
132.178	0.00333652
132.28	0.00333632
132.381	0.00333612
132.483	0.00333584
132.584	0.00333569
132.685	0.00333529
132.786	0.00333502
132.889	0.00333484
132.99	0.00333461
133.091	0.00333431
133.193	0.003334
133.294	0.00333378
133.396	0.00333392
133.497	0.00333356
133.598	0.00333325
133.699	0.00333288
133.801	0.00333262
133.904	0.00333265
134.006	0.00333274
134.107	0.00333282
134.208	0.00333293
134.31	0.00333321
134.411	0.00333379
134.513	0.00333462
134.615	0.00333523
134.716	0.00333564
134.817	0.0033362
134.92	0.00333677
135.022	0.00333744
135.124	0.00333809
135.226	0.00333873
135.327	0.00333945
135.429	0.00334035
135.531	0.00334151
135.632	0.00334238
135.733	0.00334318
135.835	0.00334395
135.938	0.00334499
136.04	0.00334599
136.142	0.00334732
136.244	0.00334849
136.346	0.00334975
136.447	0.00335085
136.548	0.0033519
136.65	0.00335317
136.751	0.00335448
136.852	0.00335583
136.955	0.00335674
137.057	0.0033579
137.159	0.00335898
137.26	0.0033598
137.361	0.00336065
137.463	0.00336142
137.565	0.00336236
137.666	0.00336338
137.767	0.00336435
137.869	0.00336557
137.972	0.00336634
138.074	0.00336712
138.175	0.00336801
138.276	0.00336907
138.377	0.00336997
138.479	0.00337092
138.581	0.00337192
138.682	0.00337279
138.783	0.00337355
138.885	0.00337447
138.988	0.00337545
139.09	0.00337632
139.192	0.00337683
139.293	0.00337739
139.395	0.00337784
139.496	0.00337844
139.597	0.0033788
139.699	0.00337904
139.8	0.00337943
139.901	0.00337987
140.004	0.00338077
140.106	0.00338138
140.208	0.00338179
140.311	0.00338256
140.413	0.0033831
140.515	0.0033837
140.617	0.00338429
140.718	0.00338496
140.819	0.00338564
140.92	0.00338636
141.024	0.00338731
141.126	0.00338828
141.227	0.00338926
141.329	0.00338997
141.43	0.0033908
141.531	0.00339165
141.632	0.00339256
141.733	0.00339353
141.835	0.00339415
141.936	0.00339498
142.039	0.00339583
142.141	0.0033967
142.242	0.00339774
142.343	0.00339854
142.444	0.00339936
142.546	0.00340007
142.647	0.00340086
142.748	0.00340167
142.849	0.00340227
142.952	0.00340287
143.054	0.00340363
143.156	0.00340432
143.258	0.00340485
143.36	0.00340569
143.462	0.00340605
143.564	0.00340642
143.666	0.00340667
143.768	0.0034069
143.87	0.00340709
143.974	0.00340718
144.076	0.00340734
144.178	0.00340749
144.28	0.00340766
144.381	0.00340802
144.482	0.00340862
144.584	0.00340931
144.685	0.00340967
144.787	0.00341021
144.888	0.00341049
144.991	0.00341083
145.092	0.00341104
145.193	0.00341133
145.294	0.00341169
145.395	0.00341234
145.497	0.00341298
145.598	0.00341362
145.699	0.00341415
145.8	0.00341506
145.901	0.00341576
146.005	0.0034164
146.107	0.00341696
146.208	0.00341732
146.309	0.00341776
146.411	0.00341843
146.513	0.00341923
146.615	0.00341997
146.716	0.00342073
146.817	0.00342154
146.918	0.00342222
147.022	0.00342281
147.123	0.00342329
147.225	0.00342367
147.326	0.00342406
147.428	0.00342463
147.53	0.00342537
147.631	0.00342625
147.732	0.00342716
147.833	0.00342794
147.935	0.00342886
148.039	0.00342948
148.141	0.00343037
148.243	0.00343099
148.345	0.00343161
148.447	0.00343245
148.548	0.00343331
148.65	0.0034341
148.751	0.00343505
148.853	0.00343565
148.954	0.0034364
149.057	0.00343704
149.159	0.00343752
149.261	0.00343796
149.363	0.00343859
149.465	0.00343938
149.567	0.0034401
149.668	0.00344056
149.769	0.00344083
149.87	0.00344117
149.971	0.00344179
150.075	0.00344231
150.177	0.00344285
150.279	0.00344345
150.382	0.00344375
150.484	0.00344404
150.585	0.00344453
150.687	0.00344474
150.788	0.00344529
150.889	0.00344553
150.99	0.00344581
151.093	0.00344594
151.195	0.00344632
151.297	0.00344658
151.399	0.00344679
151.501	0.00344716
151.603	0.00344745
151.705	0.00344784
151.806	0.00344828
151.907	0.00344862
152.008	0.00344917
152.111	0.00344952
152.213	0.00344966
152.314	0.00344979
152.415	0.00344998
152.517	0.00344979
152.618	0.0034496
152.719	0.00344965
152.821	0.00344985
152.923	0.00345009
153.027	0.00345045
153.129	0.00345059
153.231	0.00345094
153.333	0.00345142
153.434	0.00345172
153.536	0.00345217
153.637	0.00345263
153.738	0.00345285
153.84	0.00345299
153.941	0.0034534
154.044	0.00345371
154.146	0.00345402
154.248	0.00345432
154.35	0.00345446
154.452	0.00345467
154.553	0.00345468
154.654	0.00345477
154.755	0.00345476
154.856	0.00345471
154.957	0.00345482
155.06	0.00345481
155.162	0.00345502
155.264	0.00345521
155.366	0.00345553
155.468	0.0034559
155.57	0.00345595
155.671	0.00345604
155.773	0.00345627
155.875	0.00345627
155.977	0.00345671
156.081	0.00345705
156.182	0.0034572
156.284	0.0034573
156.386	0.00345745
156.488	0.00345751
156.589	0.00345776
156.69	0.00345765
156.791	0.00345744
156.892	0.00345756
156.993	0.00345797
157.097	0.00345812
157.198	0.00345829
157.299	0.00345836
157.4	0.0034589
157.502	0.00345906
157.603	0.00345939
157.704	0.00345945
157.805	0.00345963
157.907	0.00345985
158.008	0.00346018
158.112	0.00346046
158.214	0.00346082
158.315	0.00346109
158.416	0.00346148
158.518	0.00346198
158.62	0.00346262
158.721	0.00346334
158.822	0.00346413
158.923	0.0034648
159.025	0.00346509
159.128	0.00346499
159.23	0.00346517
159.332	0.00346547
159.433	0.00346556
159.535	0.00346571
159.637	0.0034658
159.738	0.00346599
159.84	0.00346628
159.941	0.00346671
160.042	0.00346742
160.145	0.00346805
160.247	0.00346875
160.349	0.00346954
160.451	0.00347023
160.553	0.00347099
160.655	0.00347156
160.756	0.00347241
160.858	0.00347325
160.959	0.00347405
161.06	0.00347507
161.163	0.00347572
161.264	0.00347655
161.366	0.0034772
161.467	0.00347792
161.568	0.00347868
161.669	0.00347957
161.77	0.00348045
161.872	0.00348146
161.974	0.00348226
162.076	0.00348308
162.179	0.00348393
162.28	0.00348467
162.382	0.00348553
162.483	0.00348644
162.585	0.00348758
162.686	0.00348881
162.787	0.00349
162.889	0.00349094
162.99	0.00349186
163.093	0.00349271
163.195	0.00349361
163.297	0.00349456
163.399	0.00349558
163.501	0.00349645
163.603	0.00349721
163.705	0.00349809
163.807	0.00349882
163.909	0.00349958
164.011	0.0035006
164.115	0.00350171
164.217	0.00350261
164.318	0.00350351
164.419	0.00350437
164.521	0.00350517
164.623	0.00350618
164.724	0.00350704
164.825	0.00350768
164.927	0.00350823
165.029	0.00350847
165.133	0.00350874
165.235	0.00350916
165.336	0.00350926
165.437	0.00350967
165.539	0.00350994
165.64	0.00351049
165.741	0.00351092
165.842	0.00351117
165.943	0.00351155
166.045	0.00351184
166.148	0.0035118
166.25	0.00351199
166.351	0.00351221
166.453	0.00351214
166.554	0.00351244
166.656	0.00351238
166.757	0.00351243
166.858	0.00351227
166.959	0.00351216
167.06	0.00351192
167.163	0.00351154
167.265	0.00351118
167.367	0.00351048
167.468	0.00350979
167.57	0.00350926
167.671	0.00350882
167.773	0.0035085
167.875	0.00350831
167.976	0.00350832
168.077	0.00350848
168.181	0.00350849
168.283	0.00350852
168.384	0.00350839
168.485	0.00350839
168.587	0.00350834
168.688	0.00350826
168.79	0.00350819
168.891	0.00350763
168.992	0.00350761
169.093	0.00350717
169.197	0.0035071
169.299	0.00350718
169.4	0.00350712
169.501	0.00350697
169.603	0.00350676
169.705	0.00350719
169.806	0.00350756
169.907	0.0035077
170.008	0.00350781
170.109	0.00350852
170.213	0.00350926
170.315	0.00351008
170.418	0.00351046
170.52	0.00351073
170.622	0.0035114
170.723	0.00351208
170.824	0.00351246
170.926	0.00351302
171.028	0.00351361
171.13	0.00351408
171.233	0.00351441
171.335	0.00351476
171.436	0.00351509
171.538	0.00351519
171.64	0.00351512
171.742	0.00351516
171.843	0.00351521
171.944	0.00351538
172.046	0.0035156
172.147	0.00351598
172.25	0.00351615
172.351	0.00351657
172.452	0.0035168
172.553	0.00351712
172.655	0.00351748
172.756	0.00351781
172.857	0.00351823
172.958	0.00351872
173.06	0.00351938
173.164	0.00351991
173.266	0.00352056
173.368	0.00352113
173.469	0.00352152
173.571	0.00352203
173.672	0.00352254
173.773	0.00352302
173.875	0.00352333
173.976	0.00352387
174.078	0.00352457
174.182	0.00352474
174.283	0.00352522
174.385	0.00352572
174.486	0.00352641
174.587	0.00352668
174.688	0.00352707
174.789	0.0035275
174.89	0.00352775
174.991	0.00352831
175.092	0.00352849
175.196	0.00352886
175.297	0.00352908
175.399	0.0035294
175.5	0.00352986
175.601	0.0035303
175.702	0.00353063
175.803	0.00353125
175.904	0.00353171
176.006	0.0035318
176.108	0.00353196
176.212	0.00353231
176.314	0.00353249
176.415	0.00353291
176.517	0.00353345
176.619	0.00353394
176.72	0.00353475
176.821	0.00353528
176.922	0.00353565
177.023	0.00353602
177.125	0.00353623
177.229	0.00353645
177.331	0.00353669
177.432	0.00353687
177.534	0.00353725
177.635	0.00353782
177.736	0.00353822
177.837	0.00353843
177.938	0.00353858
178.039	0.00353886
178.14	0.003539
178.244	0.00353938
178.346	0.00353997
178.447	0.0035401
178.548	0.00354035
178.649	0.00354044
178.75	0.00354079
178.851	0.00354108
178.952	0.00354134
179.053	0.00354163
179.154	0.00354207
179.258	0.00354241
179.36	0.00354266
179.462	0.00354291
179.564	0.00354325
179.665	0.00354371
179.766	0.00354429
179.867	0.00354489
179.968	0.0035453
180.069	0.00354542
180.17	0.00354593
180.274	0.00354644
180.376	0.00354714
180.479	0.00354741
180.581	0.00354773
180.683	0.00354804
180.784	0.00354861
180.885	0.00354903
180.986	0.00354943
181.088	0.00354975
181.19	0.00355034
181.293	0.0035504
181.395	0.00355059
181.497	0.00355098
181.599	0.00355176
181.7	0.00355224
181.801	0.00355281
181.902	0.0035533
182.003	0.003554
182.104	0.0035547
182.206	0.00355555
182.309	0.00355627
182.411	0.00355683
182.513	0.00355721
182.615	0.00355795
182.716	0.00355888
182.818	0.00355954
182.919	0.00356028
183.02	0.00356125
183.121	0.00356207
183.225	0.00356287
183.327	0.00356344
183.429	0.00356399
183.531	0.00356464
183.633	0.0035653
183.735	0.00356565
183.837	0.00356601
183.938	0.00356674
184.04	0.00356758
184.142	0.00356817
184.246	0.00356899
184.347	0.00357003
184.448	0.00357091
184.549	0.00357155
184.651	0.00357221
184.752	0.00357308
184.853	0.00357418
184.954	0.00357548
185.056	0.00357651
185.158	0.00357765
185.262	0.0035789
185.364	0.00358007
185.466	0.00358117
185.568	0.00358262
185.67	0.00358377
185.771	0.00358499
185.873	0.00358597
185.974	0.00358677
186.076	0.00358762
186.178	0.00358856
186.282	0.00358931
186.384	0.00359017
186.486	0.00359118
186.588	0.00359226
186.69	0.00359321
186.791	0.00359405
186.893	0.00359466
186.995	0.00359521
187.097	0.00359615
187.199	0.00359715
187.302	0.00359824
187.404	0.00359919
187.505	0.00359981
187.606	0.00360049
187.708	0.00360155
187.809	0.00360271
187.91	0.00360359
188.012	0.00360449
188.114	0.00360553
188.216	0.0036066
188.32	0.00360743
188.422	0.00360807
188.524	0.00360838
188.626	0.00360887
188.728	0.00360961
188.83	0.00361037
188.931	0.00361118
189.032	0.00361203
189.134	0.0036126
189.236	0.0036133
189.34	0.00361417
189.442	0.00361485
189.544	0.0036161
189.646	0.00361757
189.747	0.00361866
189.849	0.00361952
189.95	0.00362049
190.051	0.00362154
190.152	0.00362253
190.254	0.00362362
190.357	0.00362472
190.459	0.00362581
190.562	0.00362685
190.664	0.00362795
190.766	0.00362911
190.867	0.00363003
190.968	0.00363075
191.07	0.00363153
191.171	0.00363233
191.272	0.0036327
191.376	0.00363337
191.477	0.00363408
191.579	0.00363452
191.681	0.0036354
191.783	0.00363629
191.884	0.0036372
191.985	0.003638
192.086	0.00363889
192.187	0.00363955
192.289	0.00364017
192.392	0.00364039
192.494	0.00364055
192.596	0.00364099
192.697	0.00364136
192.799	0.00364146
192.901	0.00364157
193.002	0.00364159
193.103	0.00364186
193.204	0.0036419
193.307	0.00364206
193.41	0.00364246
193.513	0.00364325
193.615	0.00364398
193.717	0.00364457
193.819	0.00364508
193.92	0.0036454
194.021	0.00364603
194.122	0.00364678
194.223	0.00364748
194.327	0.00364802
194.428	0.00364855
194.53	0.00364921
194.631	0.00364967
194.732	0.00365024
194.834	0.00365098
194.935	0.00365146
195.036	0.00365161
195.137	0.00365148
195.238	0.00365168
195.342	0.0036521
195.444	0.00365216
195.546	0.00365237
195.647	0.00365251
195.748	0.00365266
195.85	0.00365315
195.951	0.00365391
196.053	0.00365424
196.154	0.00365447
196.255	0.00365482
196.358	0.00365502
196.46	0.00365514
196.562	0.00365533
196.664	0.00365617
196.765	0.00365678
196.867	0.00365757
196.968	0.00365816
197.069	0.00365828
197.171	0.00365844
197.272	0.00365874
197.375	0.00365921
197.477	0.00365954
197.579	0.00365977
197.68	0.00365982
197.781	0.00365998
197.882	0.00366038
197.984	0.00366102
198.085	0.00366141
198.187	0.00366181
198.288	0.00366189
198.391	0.00366214
198.493	0.00366211
198.595	0.00366189
198.697	0.00366188
198.799	0.003662
198.901	0.00366219
199.003	0.00366256
199.104	0.0036629
199.205	0.00366319
199.306	0.00366345
199.409	0.00366419
199.51	0.00366432
199.612	0.00366493
199.714	0.00366497
199.815	0.00366502
199.917	0.00366542
200.018	0.00366563
200.119	0.00366597
200.223	0.00366606
200.325	0.00366635
200.429	0.00366707
200.53	0.00366771
200.632	0.00366793
200.733	0.00366798
200.834	0.00366795
200.935	0.00366849
201.036	0.0036689
201.138	0.00366912
201.24	0.00366946
201.341	0.00367009
201.444	0.00367036
201.546	0.00367069
201.647	0.00367082
201.749	0.00367116
201.851	0.00367153
201.952	0.00367207
202.053	0.00367258
202.155	0.00367316
202.257	0.00367364
202.359	0.00367412
202.462	0.00367462
202.564	0.00367511
202.666	0.00367555
202.767	0.00367616
202.868	0.00367657
202.969	0.00367692
203.071	0.00367736
203.173	0.00367794
203.274	0.00367832
[truncated: 75,312 more rows]

## Sheet: Fig. 2d
Fig. 2d
time_rupt	time_1st_def
2737.95	1725
5142.4	4800
7307.31	7100
9637.36	8850
5092.66	4160
6386.23	5080
2575.69	2380

## Sheet: Fig. 2e
time	Gamma
-2000	0.00245284
-1902.46	0.00131016
-1804.93	0.00102732
-1707.39	0.0007116
-1609.85	0.000449201
-1512.32	-5.11706e-05
-1414.78	-0.000222524
-1317.24	-0.000430737
-1219.7	-0.000338153
-1122.17	-0.000436355
-1024.63	-0.000713549
-927.093	-0.000918255
-829.556	-0.0012662
-732.019	-0.00136178
-634.482	-0.00161055
-536.945	-0.00171944
-439.408	-0.00188374
-341.871	-0.0019759
-244.334	-0.00192134
-146.797	-0.00212448
-49.26	-0.00215165
48.277	-0.0022231
145.814	-0.0017992
243.351	-0.00186201
340.888	-0.00178321
438.425	-0.00178983
535.962	-0.00210851
633.499	-0.00193386
731.036	-0.00233157
828.573	-0.00196322
926.11	-0.00162166
1023.65	-0.0017796
1121.18	-0.00209007
1218.72	-0.00217552
1316.26	-0.00233949
1413.8	-0.0022065
1511.33	-0.00217989
1608.87	-0.00229646
1706.41	-0.00229969
1803.94	-0.00187969
1901.48	-0.00167516
1999.02	-0.00125279
2096.55	-0.00123462
2194.09	-0.0013686
2291.63	-0.00119549
2389.16	-0.00101552
2486.7	-0.000909655
2584.24	-0.000921863
2681.78	-0.000997743
2779.31	-0.00102182
2876.85	-0.0010384
2974.39	-0.000826382
3071.92	-0.00109471
3169.46	-0.000985723
3267	-0.00183798
3364.53	-0.00177402
3462.07	-0.0019241
3559.61	-0.00194497
3657.15	-0.0020945
3754.68	-0.00217461
3852.22	-0.00212402
3949.76	-0.00204753
4047.29	-0.00211947
4144.83	-0.00175287
4242.37	-0.00149427
4339.9	-0.00183137
4437.44	-0.0016892
4534.98	-0.00156292
4632.52	-0.00155278
4730.05	-0.00116232
4827.59	-0.00103476
4925.13	-0.000729915
5022.66	-0.00060455
5120.2	-0.000448564
5217.74	-0.000626427
5315.27	-0.000342713
5412.81	-0.000736431
5510.35	-0.000618128
5607.89	-0.000431337
5705.42	-0.000305842
5802.96	-0.000169728
5900.5	-0.0002643
5998.03	-0.000417429
6095.57	-0.000477421
6193.11	-0.000475795
6290.65	-0.000237066
6388.18	-0.00028619
6485.72	-3.24717e-05
6583.26	-0.000240034
6680.79	-0.000137954
6778.33	-8.13414e-05
6875.87	3.78781e-05
6973.4	-5.12042e-05
7070.94	-0.000116431
7168.48	0.000156908
7266.02	0.000170273
7363.55	4.87261e-05
7461.09	9.92429e-05
7558.63	0.000298754
7656.16	0.000284725
7753.7	0.000421377
7851.24	0.000506162
7948.77	0.000610431
8046.31	0.000352495
8143.85	0.000629677
8241.39	0.000215735
8338.92	-0.000115045
8436.46	-4.68086e-05
8534	-0.000399498
8631.53	-0.000390075
8729.07	-0.000414069
8826.61	-0.000725252
8924.14	-0.000675469
9021.68	-0.000687227
9119.22	-0.000992921
9216.75	-0.0010465
9314.29	-0.00110306
9411.83	-0.00136194
9509.37	-0.0013168
9606.9	-0.00165215
9704.44	-0.0015073
