# Supplementary material for: Rupture strength of living cell monolayers
Source: Nat Mater. 2024 Oct 28;23(11):1563–74. doi: 10.1038/s41563-024-02027-3 (PMC11525174; doi:10.1038/s41563-024-02027-3)
Supplement: Supplementary file 19 — Data for Fig. 3 (statistics included, if applicable). [file 41563_2024_2027_MOESM19_ESM.xlsx]

## Sheet: Fig. 3a
SR	Gamma*	SR	Gamma*	SR	Gamma*	SR	Gamma*	SR	Gamma*
0.1	0.0341629	0.3	0.0817786	1	0.108902	2	0.246191	3	0.144971
	0.076314		0.0801412		0.165558		0.20343		0.17493
	0.0568313		0.0772228		0.120294		0.172671		0.254097
	0.0353388		0.122655		0.223758		0.152217		0.14317
	0.0543458		0.107848		0.149594		0.375547		0.166898
	0.0437622		0.091975		0.169568		0.16438		0.164022
			0.0545246		0.257108		0.157306		0.0980773
			0.0812269		0.211676		0.208726		0.325464
			0.196718		0.102779		0.258607		0.109153
					0.115682		0.254466		0.190746
							0.207451		0.316648
average	0.0501258		0.0936035		0.156279		0.219072		0.174682
sigma	0.0158906		0.018105		0.0409886		0.0837598		0.0408824

## Sheet: Fig. 3b
SR	eps*	SR	eps*	SR	eps*	SR	eps*	SR	eps*
0.1	443.553	0.3	566.471	1	261.619	2	248.393	3	448.128
	649.495		812.911		287.306		316.691		214.157
	1007.56		595.586		240.334		282.944		422.113
	463.9		182.087		338.829		415.293		245.94
	680.718		345.508		513.014		230.442		227.535
	681.511		467.423		413.878		233.411		253.349
			424.791		352.446		216.04		216.23
			367.985		390.124		317.055		321.633
			555.644		214.991		283.389		341.939
					243.549		220.519		228.601
							255.909		193.702
average	654.457		494.998		342.497		287.862		301.87
sigma	203.432		217.86		104.124		70.5885		104.453

## Sheet: Fig. 3c
SR	t*	SR	t*	SR	t*	SR	t*	SR	t*
0.1	3646.97	0.3	1590.32	1	220.111	2	103.122	3	124.236
	4417.46		2545.17		240.21		134.16		59.364
	8442.13		1698.06		203.84		118.759		119.184
	3517.9		501.942		281.01		174.173		74.868
	5842.98		1432.18		423.33		95.472		62.006
	5750.06		1338.06		349.544		96.9		70.176
			1207.88		300.456		89.658		59.874
			1038.96		329.394		135.304		89.862
			1569.82		179.376		119.789		95.472
					208.312		93.009		64.375
							84.254		55.224
average	5269.58		1517.62		286.341		120.431		84.9723
sigma	1846.73		658.002		84.9823		30.1852		29.0391

## Sheet: Fig. 3d
											Fitting_WT_time	Fitting_WT_gamma
t*_wt_3	t*_wt_2	t*_wt_1	t*_wt_03	t*_wt_01	Gamma*_wt_3	Gamma*_wt_2	Gamma*_wt_1	Gamma*_wt_03	Gamma*_wt_01		40	0.230438
124.236	103.122	220.111	1590.32	3646.97	0.144971	0.246191	0.108902	0.0817786	0.0341629		50	0.222396
59.364	134.16	240.21	2545.17	4417.46	0.17493	0.20343	0.165558	0.0801412	0.076314		60	0.215826
119.184	118.759	203.84	1698.06	8442.13	0.254097	0.172671	0.120294	0.0772228	0.0568313		70	0.210271
74.868	174.173	281.01	501.942	3517.9	0.14317	0.152217	0.223758	0.122655	0.0353388		80	0.205459
62.006	95.472	423.33	1432.18	5842.98	0.166898	0.375547	0.149594	0.107848	0.0543458		90	0.201215
70.176	96.9	349.544	1338.06	5750.06	0.164022	0.16438	0.169568	0.091975	0.0437622		100	0.197418
59.874	89.658	300.456	1207.88		0.0980773	0.157306	0.257108	0.0545246			110	0.193983
89.862	135.304	329.394	1038.96		0.325464	0.208726	0.211676	0.0812269			120	0.190848
95.472	119.789	179.376	1569.82		0.109153	0.258607	0.102779	0.196718			130	0.187963
64.375	93.009	208.312			0.190746	0.254466	0.115682				140	0.185293
55.224	84.254				0.316648	0.207451					150	0.182806
											160	0.180481
											170	0.178296
Average values											180	0.176236
											190	0.174288
79.5128	113.145	273.558	1435.82	5269.58	0.189834	0.218272	0.162492	0.0993434	0.0501258		200	0.172439
											210	0.170681
Errorbars											220	0.169005
											230	0.167403
24.4167	26.8351	77.5018	551.407	1846.7	0.0769	0.0648	0.0535	0.0413	0.0159		240	0.165869
											250	0.164398
											260	0.162985
											270	0.161625
											280	0.160314
											290	0.159049
											300	0.157828
											310	0.156646
											320	0.155502
											330	0.154393
											340	0.153317
											350	0.152273
											360	0.151258
											370	0.15027
											380	0.149309
											390	0.148373
											400	0.147461
											410	0.146571
											420	0.145703
											430	0.144855
											440	0.144026
											450	0.143216
											460	0.142424
											470	0.141649
											480	0.140891
											490	0.140147
											500	0.139419
											510	0.138706
											520	0.138006
											530	0.13732
											540	0.136646
											550	0.135985
											560	0.135335
											570	0.134698
											580	0.134071
											590	0.133455
											600	0.132849
											610	0.132254
											620	0.131668
											630	0.131091
											640	0.130523
											650	0.129965
											660	0.129415
											670	0.128873
											680	0.128339
											690	0.127813
											700	0.127294
											710	0.126783
											720	0.126279
											730	0.125782
											740	0.125292
											750	0.124808
											760	0.124331
											770	0.12386
											780	0.123395
											790	0.122935
											800	0.122482
											810	0.122035
											820	0.121592
											830	0.121156
											840	0.120724
											850	0.120297
											860	0.119876
											870	0.119459
											880	0.119048
											890	0.11864
											900	0.118238
											910	0.117839
											920	0.117446
											930	0.117056
											940	0.116671
											950	0.116289
											960	0.115912
											970	0.115539
											980	0.115169
											990	0.114803
											1000	0.114441
											1010	0.114082
											1020	0.113727
											1030	0.113376
											1040	0.113027
											1050	0.112683
											1060	0.112341
											1070	0.112003
											1080	0.111667
											1090	0.111335
											1100	0.111006
											1110	0.11068
											1120	0.110357
											1130	0.110037
											1140	0.109719
											1150	0.109404
											1160	0.109092
											1170	0.108783
											1180	0.108476
											1190	0.108172
											1200	0.107871
											1210	0.107572
											1220	0.107275
											1230	0.106981
											1240	0.106689
											1250	0.1064
											1260	0.106112
											1270	0.105828
											1280	0.105545
											1290	0.105264
											1300	0.104986
											1310	0.10471
											1320	0.104436
											1330	0.104164
											1340	0.103894
											1350	0.103626
											1360	0.10336
											1370	0.103096
											1380	0.102834
											1390	0.102574
											1400	0.102316
											1410	0.102059
											1420	0.101804
											1430	0.101552
											1440	0.1013
											1450	0.101051
											1460	0.100803
											1470	0.100557
											1480	0.100313
											1490	0.10007
											1500	0.0998293
											1510	0.0995899
											1520	0.099352
											1530	0.0991157
											1540	0.098881
											1550	0.0986477
											1560	0.098416
											1570	0.0981857
											1580	0.0979569
											1590	0.0977295
											1600	0.0975036
											1610	0.0972791
											1620	0.0970559
											1630	0.0968342
											1640	0.0966138
											1650	0.0963947
											1660	0.096177
											1670	0.0959605
											1680	0.0957454
											1690	0.0955315
											1700	0.0953189
											1710	0.0951075
											1720	0.0948974
											1730	0.0946885
											1740	0.0944808
											1750	0.0942743
											1760	0.094069
											1770	0.0938648
											1780	0.0936618
											1790	0.0934599
											1800	0.0932591
											1810	0.0930595
											1820	0.0928609
											1830	0.0926635
											1840	0.0924671
											1850	0.0922718
											1860	0.0920775
											1870	0.0918843
											1880	0.0916921
											1890	0.0915009
											1900	0.0913107
											1910	0.0911216
											1920	0.0909334
											1930	0.0907462
											1940	0.0905599
											1950	0.0903747
											1960	0.0901903
											1970	0.0900069
											1980	0.0898245
											1990	0.0896429
											2000	0.0894623
											2010	0.0892826
											2020	0.0891037
											2030	0.0889258
											2040	0.0887487
											2050	0.0885725
											2060	0.0883971
											2070	0.0882226
											2080	0.0880489
											2090	0.0878761
											2100	0.0877041
											2110	0.0875329
											2120	0.0873625
											2130	0.0871929
											2140	0.0870241
											2150	0.0868561
											2160	0.0866889
											2170	0.0865224
											2180	0.0863568
											2190	0.0861918
											2200	0.0860277
											2210	0.0858642
											2220	0.0857015
											2230	0.0855396
											2240	0.0853783
											2250	0.0852178
											2260	0.085058
											2270	0.0848989
											2280	0.0847405
											2290	0.0845828
											2300	0.0844258
											2310	0.0842694
											2320	0.0841138
											2330	0.0839588
											2340	0.0838044
											2350	0.0836508
											2360	0.0834977
											2370	0.0833454
											2380	0.0831936
											2390	0.0830425
											2400	0.0828921
											2410	0.0827422
											2420	0.082593
											2430	0.0824444
											2440	0.0822964
											2450	0.082149
											2460	0.0820022
											2470	0.081856
											2480	0.0817104
											2490	0.0815654
											2500	0.081421
											2510	0.0812771
											2520	0.0811338
											2530	0.0809911
											2540	0.080849
											2550	0.0807074
											2560	0.0805663
											2570	0.0804258
											2580	0.0802859
											2590	0.0801465
											2600	0.0800076
											2610	0.0798693
											2620	0.0797315
											2630	0.0795942
											2640	0.0794574
											2650	0.0793212
											2660	0.0791855
											2670	0.0790502
											2680	0.0789155
											2690	0.0787813
											2700	0.0786476
											2710	0.0785144
											2720	0.0783816
											2730	0.0782494
											2740	0.0781176
											2750	0.0779864
											2760	0.0778555
											2770	0.0777252
											2780	0.0775954
											2790	0.077466
											2800	0.077337
											2810	0.0772086
											2820	0.0770805
											2830	0.076953
											2840	0.0768259
											2850	0.0766992
											2860	0.076573
											2870	0.0764472
											2880	0.0763218
											2890	0.0761969
											2900	0.0760725
											2910	0.0759484
											2920	0.0758248
											2930	0.0757016
											2940	0.0755788
											2950	0.0754564
											2960	0.0753345
											2970	0.0752129
											2980	0.0750918
											2990	0.0749711
											3000	0.0748508
											3010	0.0747308
											3020	0.0746113
											3030	0.0744922
											3040	0.0743735
											3050	0.0742551
											3060	0.0741372
											3070	0.0740196
											3080	0.0739024
											3090	0.0737856
											3100	0.0736691
											3110	0.0735531
											3120	0.0734374
											3130	0.0733221
											3140	0.0732071
											3150	0.0730925
											3160	0.0729783
											3170	0.0728645
											3180	0.072751
											3190	0.0726378
											3200	0.072525
											3210	0.0724126
											3220	0.0723005
											3230	0.0721888
											3240	0.0720774
											3250	0.0719663
											3260	0.0718556
											3270	0.0717452
											3280	0.0716352
											3290	0.0715255
											3300	0.0714161
											3310	0.0713071
											3320	0.0711984
											3330	0.07109
											3340	0.0709819
											3350	0.0708742
											3360	0.0707668
											3370	0.0706597
											3380	0.0705529
											3390	0.0704465
											3400	0.0703403
											3410	0.0702345
											3420	0.070129
											3430	0.0700238
											3440	0.0699188
											3450	0.0698142
											3460	0.0697099
											3470	0.0696059
											3480	0.0695022
											3490	0.0693988
											3500	0.0692957
											3510	0.0691929
											3520	0.0690904
											3530	0.0689882
											3540	0.0688862
											3550	0.0687846
											3560	0.0686832
											3570	0.0685821
											3580	0.0684813
											3590	0.0683808
											3600	0.0682805
											3610	0.0681806
											3620	0.0680809
											3630	0.0679815
											3640	0.0678823
											3650	0.0677835
											3660	0.0676849
											3670	0.0675866
											3680	0.0674885
											3690	0.0673907
											3700	0.0672932
											3710	0.0671959
											3720	0.0670989
											3730	0.0670022
											3740	0.0669057
											3750	0.0668095
											3760	0.0667135
											3770	0.0666178
											3780	0.0665223
											3790	0.0664271
											3800	0.0663322
											3810	0.0662374
											3820	0.066143
											3830	0.0660488
											3840	0.0659548
											3850	0.0658611
											3860	0.0657676
											3870	0.0656744
											3880	0.0655814
											3890	0.0654886
											3900	0.0653961
											3910	0.0653038
											3920	0.0652118
											3930	0.0651199
											3940	0.0650284
											3950	0.064937
											3960	0.0648459
											3970	0.064755
											3980	0.0646644
											3990	0.0645739
											4000	0.0644837
											4010	0.0643937
											4020	0.064304
											4030	0.0642145
											4040	0.0641251
											4050	0.0640361
											4060	0.0639472
											4070	0.0638585
											4080	0.0637701
											4090	0.0636819
											4100	0.0635939
											4110	0.0635061
											4120	0.0634185
											4130	0.0633312
											4140	0.063244
											4150	0.0631571
											4160	0.0630703
											4170	0.0629838
											4180	0.0628975
											4190	0.0628114
											4200	0.0627255
											4210	0.0626398
											4220	0.0625543
											4230	0.062469
											4240	0.0623839
											4250	0.062299
											4260	0.0622143
											4270	0.0621298
											4280	0.0620455
											4290	0.0619614
											4300	0.0618775
											4310	0.0617938
											4320	0.0617103
											4330	0.061627
											4340	0.0615439
											4350	0.0614609
											4360	0.0613782
											4370	0.0612956
											4380	0.0612133
											4390	0.0611311
											4400	0.0610491
											4410	0.0609673
											4420	0.0608856
											4430	0.0608042
											4440	0.060723
											4450	0.0606419
											4460	0.060561
											4470	0.0604803
											4480	0.0603998
											4490	0.0603194
											4500	0.0602392
											4510	0.0601592
											4520	0.0600794
											4530	0.0599998
											4540	0.0599203
											4550	0.059841
											4560	0.0597619
											4570	0.059683
											4580	0.0596042
											4590	0.0595256
											4600	0.0594472
											4610	0.0593689
											4620	0.0592909
											4630	0.0592129
											4640	0.0591352
											4650	0.0590576
											4660	0.0589802
											4670	0.0589029
											4680	0.0588259
											4690	0.0587489
											4700	0.0586722
											4710	0.0585956
											4720	0.0585192
											4730	0.0584429
											4740	0.0583668
											4750	0.0582908
											4760	0.0582151
											4770	0.0581394
											4780	0.058064
											4790	0.0579887
											4800	0.0579135
											4810	0.0578385
											4820	0.0577637
											4830	0.057689
											4840	0.0576144
											4850	0.0575401
											4860	0.0574658
											4870	0.0573918
											4880	0.0573178
											4890	0.0572441
											4900	0.0571704
											4910	0.057097
											4920	0.0570237
											4930	0.0569505
											4940	0.0568775
											4950	0.0568046
											4960	0.0567319
											4970	0.0566593
											4980	0.0565869
											4990	0.0565146
											5000	0.0564424
											5010	0.0563704
											5020	0.0562986
											5030	0.0562268
											5040	0.0561553
											5050	0.0560838
											5060	0.0560126
											5070	0.0559414
											5080	0.0558704
											5090	0.0557995
											5100	0.0557288
											5110	0.0556582
											5120	0.0555878
											5130	0.0555174
											5140	0.0554473
											5150	0.0553772
											5160	0.0553073
											5170	0.0552375
											5180	0.0551679
											5190	0.0550984
											5200	0.055029
											5210	0.0549598
											5220	0.0548907
											5230	0.0548217
											5240	0.0547529
											5250	0.0546842
											5260	0.0546156
											5270	0.0545472
											5280	0.0544789
											5290	0.0544107
											5300	0.0543426
											5310	0.0542747
											5320	0.0542069
											5330	0.0541392
											5340	0.0540717
											5350	0.0540042
											5360	0.0539369
											5370	0.0538698
											5380	0.0538027
											5390	0.0537358
											5400	0.053669
											5410	0.0536023
											5420	0.0535358
											5430	0.0534694
											5440	0.0534031
											5450	0.0533369
											5460	0.0532708
											5470	0.0532049
											5480	0.0531391
											5490	0.0530734
											5500	0.0530078
											5510	0.0529423
											5520	0.052877
											5530	0.0528117
											5540	0.0527466
											5550	0.0526816
											5560	0.0526168
											5570	0.052552
											5580	0.0524874
											5590	0.0524229
											5600	0.0523584
											5610	0.0522942
											5620	0.05223
											5630	0.0521659
											5640	0.052102
											5650	0.0520381
											5660	0.0519744
											5670	0.0519108
											5680	0.0518473
											5690	0.0517839
											5700	0.0517206
											5710	0.0516575
											5720	0.0515944
											5730	0.0515315
											5740	0.0514686
											5750	0.0514059
											5760	0.0513433
											5770	0.0512808
											5780	0.0512184
											5790	0.0511561
											5800	0.0510939
											5810	0.0510318
											5820	0.0509698
											5830	0.050908
											5840	0.0508462
											5850	0.0507846
											5860	0.050723
											5870	0.0506616
											5880	0.0506002
											5890	0.050539
											5900	0.0504779
											5910	0.0504168
											5920	0.0503559
											5930	0.0502951
											5940	0.0502344
											5950	0.0501738
											5960	0.0501132
											5970	0.0500528
											5980	0.0499925
											5990	0.0499323
											6000	0.0498722
											6010	0.0498122
											6020	0.0497523
											6030	0.0496925
											6040	0.0496327
											6050	0.0495731
											6060	0.0495136
											6070	0.0494542
											6080	0.0493949
											6090	0.0493357
											6100	0.0492765
											6110	0.0492175
											6120	0.0491586
											6130	0.0490997
											6140	0.049041
											6150	0.0489824
											6160	0.0489238
											6170	0.0488654
											6180	0.048807
											6190	0.0487487
											6200	0.0486906
											6210	0.0486325
											6220	0.0485745
											6230	0.0485166
											6240	0.0484588
											6250	0.0484011
											6260	0.0483435
											6270	0.048286
											6280	0.0482285
											6290	0.0481712
											6300	0.048114
											6310	0.0480568
											6320	0.0479997
											6330	0.0479428
											6340	0.0478859
											6350	0.0478291
											6360	0.0477724
											6370	0.0477158
											6380	0.0476592
											6390	0.0476028
											6400	0.0475464
											6410	0.0474902
											6420	0.047434
											6430	0.0473779
											6440	0.0473219
											6450	0.047266
											6460	0.0472102
											6470	0.0471544
											6480	0.0470988
											6490	0.0470432
											6500	0.0469877
											6510	0.0469323
											6520	0.046877
											6530	0.0468218
											6540	0.0467667
											6550	0.0467116
											6560	0.0466566
											6570	0.0466017
											6580	0.0465469
											6590	0.0464922
											6600	0.0464375
											6610	0.046383
											6620	0.0463285
											6630	0.0462741
											6640	0.0462198
											6650	0.0461656
											6660	0.0461114
											6670	0.0460574
											6680	0.0460034
											6690	0.0459495
											6700	0.0458956
											6710	0.0458419
											6720	0.0457882
											6730	0.0457346
											6740	0.0456811
											6750	0.0456277
											6760	0.0455744
											6770	0.0455211
											6780	0.0454679
											6790	0.0454148
											6800	0.0453618
											6810	0.0453088
											6820	0.0452559
											6830	0.0452031
											6840	0.0451504
											6850	0.0450977
											6860	0.0450452
											6870	0.0449927
											6880	0.0449403
											6890	0.0448879
											6900	0.0448357
											6910	0.0447835
											6920	0.0447314
											6930	0.0446793
											6940	0.0446274
											6950	0.0445755
											6960	0.0445237
											6970	0.0444719
											6980	0.0444203
											6990	0.0443687
											7000	0.0443171
											7010	0.0442657
											7020	0.0442143
											7030	0.044163
											7040	0.0441118
											7050	0.0440607
											7060	0.0440096
											7070	0.0439586
											7080	0.0439076
											7090	0.0438568
											7100	0.043806
											7110	0.0437553
											7120	0.0437046
											7130	0.043654
											7140	0.0436035
											7150	0.0435531
											7160	0.0435027
											7170	0.0434524
											7180	0.0434022
											7190	0.0433521
											7200	0.043302
											7210	0.0432519
											7220	0.043202
											7230	0.0431521
											7240	0.0431023
											7250	0.0430526
											7260	0.0430029
											7270	0.0429533
											7280	0.0429038
											7290	0.0428543
											7300	0.0428049
											7310	0.0427556
											7320	0.0427063
											7330	0.0426571
											7340	0.042608
											7350	0.0425589
											7360	0.0425099
											7370	0.042461
											7380	0.0424121
											7390	0.0423633
											7400	0.0423146
											7410	0.0422659
											7420	0.0422173
											7430	0.0421688
											7440	0.0421203
											7450	0.0420719
											7460	0.0420236
											7470	0.0419753
											7480	0.0419271
											7490	0.041879
											7500	0.0418309
											7510	0.0417829
											7520	0.0417349
											7530	0.041687
											7540	0.0416392
											7550	0.0415914
											7560	0.0415437
											7570	0.0414961
											7580	0.0414485
											7590	0.041401
											7600	0.0413536
											7610	0.0413062
											7620	0.0412589
											7630	0.0412116
											7640	0.0411644
											7650	0.0411173
											7660	0.0410702
											7670	0.0410232
											7680	0.0409762
											7690	0.0409293
											7700	0.0408825
											7710	0.0408357
											7720	0.040789
											7730	0.0407424
											7740	0.0406958
											7750	0.0406493
											7760	0.0406028
											7770	0.0405564
											7780	0.04051
											7790	0.0404637
											7800	0.0404175
											7810	0.0403713
											7820	0.0403252
											7830	0.0402792
											7840	0.0402332
											7850	0.0401872
											7860	0.0401414
											7870	0.0400955
											7880	0.0400498
											7890	0.0400041
											7900	0.0399584
											7910	0.0399129
											7920	0.0398673
											7930	0.0398219
											7940	0.0397764
											7950	0.0397311
											7960	0.0396858
											7970	0.0396405
											7980	0.0395953
											7990	0.0395502
											8000	0.0395051
											8010	0.0394601
											8020	0.0394152
											8030	0.0393703
											8040	0.0393254
											8050	0.0392806
											8060	0.0392359
											8070	0.0391912
											8080	0.0391466
											8090	0.039102
											8100	0.0390575
											8110	0.039013
											8120	0.0389686
											8130	0.0389243
											8140	0.03888
											8150	0.0388357
											8160	0.0387915
											8170	0.0387474
											8180	0.0387033
											8190	0.0386593
											8200	0.0386153
											8210	0.0385714
											8220	0.0385275
											8230	0.0384837
											8240	0.0384399
											8250	0.0383962
											8260	0.0383526
											8270	0.038309
											8280	0.0382654
											8290	0.0382219
											8300	0.0381785
											8310	0.0381351
											8320	0.0380918
											8330	0.0380485
											8340	0.0380052
											8350	0.0379621
											8360	0.0379189
											8370	0.0378759
											8380	0.0378328
											8390	0.0377898
											8400	0.0377469
											8410	0.037704
											8420	0.0376612
											8430	0.0376184
											8440	0.0375757
											8450	0.0375331
											8460	0.0374904
											8470	0.0374479
											8480	0.0374053
											8490	0.0373629
											8500	0.0373204
											8510	0.0372781
											8520	0.0372358
											8530	0.0371935
											8540	0.0371513
											8550	0.0371091
											8560	0.037067
											8570	0.0370249
											8580	0.0369829
											8590	0.0369409
											8600	0.036899
											8610	0.0368571
											8620	0.0368153
											8630	0.0367735
											8640	0.0367317
											8650	0.0366901
											8660	0.0366484
											8670	0.0366068
											8680	0.0365653
											8690	0.0365238
											8700	0.0364824
											8710	0.036441
											8720	0.0363996
											8730	0.0363583
											8740	0.036317
											8750	0.0362758
											8760	0.0362347
											8770	0.0361936
											8780	0.0361525
											8790	0.0361115
											8800	0.0360705
											8810	0.0360296
											8820	0.0359887
											8830	0.0359479
											8840	0.0359071
											8850	0.0358663
											8860	0.0358256
											8870	0.035785
											8880	0.0357444
											8890	0.0357038
											8900	0.0356633
											8910	0.0356228
											8920	0.0355824
											8930	0.035542
											8940	0.0355017
											8950	0.0354614
											8960	0.0354212
											8970	0.035381
											8980	0.0353408
											8990	0.0353007
											9000	0.0352607
											9010	0.0352206
											9020	0.0351807
											9030	0.0351407
											9040	0.0351009
											9050	0.035061
											9060	0.0350212
											9070	0.0349815
											9080	0.0349418
											9090	0.0349021
											9100	0.0348625
											9110	0.0348229
											9120	0.0347833
											9130	0.0347439
											9140	0.0347044
											9150	0.034665
											9160	0.0346256
											9170	0.0345863
											9180	0.034547
											9190	0.0345078
											9200	0.0344686
											9210	0.0344295
											9220	0.0343904
											9230	0.0343513
											9240	0.0343123
											9250	0.0342733
											9260	0.0342344
											9270	0.0341955
											9280	0.0341566
											9290	0.0341178
											9300	0.034079
											9310	0.0340403
											9320	0.0340016
											9330	0.033963
											9340	0.0339244
											9350	0.0338858
											9360	0.0338473
											9370	0.0338088
											9380	0.0337704
											9390	0.033732
											9400	0.0336936
											9410	0.0336553
											9420	0.033617
											9430	0.0335788
											9440	0.0335406
											9450	0.0335024
											9460	0.0334643
											9470	0.0334262
											9480	0.0333882
											9490	0.0333502
											9500	0.0333123
											9510	0.0332744
											9520	0.0332365
											9530	0.0331986
											9540	0.0331609
											9550	0.0331231
											9560	0.0330854
											9570	0.0330477
											9580	0.0330101
											9590	0.0329725
											9600	0.0329349
											9610	0.0328974
											9620	0.0328599
											9630	0.0328225
											9640	0.0327851
											9650	0.0327477
											9660	0.0327104
											9670	0.0326731
											9680	0.0326359
											9690	0.0325987
											9700	0.0325615
											9710	0.0325243
											9720	0.0324873
											9730	0.0324502
											9740	0.0324132
											9750	0.0323762
											9760	0.0323393
											9770	0.0323024
											9780	0.0322655
											9790	0.0322287
											9800	0.0321919
											9810	0.0321551
											9820	0.0321184
											9830	0.0320817
											9840	0.0320451
											9850	0.0320085
											9860	0.0319719
											9870	0.0319354
											9880	0.0318989
											9890	0.0318624
											9900	0.031826
											9910	0.0317896
											9920	0.0317533
											9930	0.031717
											9940	0.0316807
											9950	0.0316445
											9960	0.0316083
											9970	0.0315721
											9980	0.031536
											9990	0.0314999
											10000	0.0314638

## Sheet: Fig. 3e
eps*_wt_3	eps*_wt_2	eps*_wt_1	eps*_wt_03	eps*_wt_01	Gamma*_wt_3	Gamma*_wt_2	Gamma*_wt_1	Gamma*_wt_03	Gamma*_wt_01
448.128	248.393	261.619	566.471	443.553	0.144971	0.246191	0.108902	0.0817786	0.0341629
214.157	316.691	287.306	812.911	649.495	0.17493	0.20343	0.165558	0.0801412	0.076314
422.113	282.944	240.334	595.586	1007.56	0.254097	0.172671	0.120294	0.0772228	0.0568313
245.94	415.293	338.829	182.087	463.9	0.14317	0.152217	0.223758	0.122655	0.0353388
227.535	230.442	513.014	345.508	680.718	0.166898	0.375547	0.149594	0.107848	0.0543458
253.349	233.411	413.878	467.423	681.511	0.164022	0.16438	0.169568	0.091975	0.0437622
216.23	216.04	352.446	424.791		0.0980773	0.157306	0.257108	0.0545246
321.633	317.055	390.124	367.985		0.325464	0.208726	0.211676	0.0812269
341.939	283.389	214.991	555.644		0.109153	0.258607	0.102779	0.196718
228.601	220.519	243.549			0.190746	0.254466	0.115682
193.702	255.909				0.316648	0.207451
Average values
283.03	274.553	325.609	479.823	654.457	0.189834	0.218272	0.162492	0.0993434	0.0501258
Errorbars
24.4167	26.8351	77.5018	551.407	1846.7	0.0769	0.0648	0.0535	0.0413	0.0159

## Sheet: Fig. 3g
Strain	Tangent Modulus	STD
0.145717	0.0157003	0.0146027
0.252206	0.0170365	0.0139336
0.358695	0.0207363	0.0146408
0.465184	0.024499	0.0171537
0.571673	0.0302646	0.02315
0.678161	0.0375345	0.0283419
0.78465	0.0447592	0.0332342
0.891139	0.0527617	0.037071
0.997628	0.0584171	0.0359571
1.10412	0.0611065	0.030083
1.21061	0.0576269	0.020325
1.3171	0.0603904	0.0156659
1.42358	0.0691398	0.0206134
1.53007	0.0686597	0.0188665
1.66181	0.0695444	0.0197307
1.78443	0.0724811	0.0201247
1.89092	0.0661607	0.0214442
1.9974	0.066905	0.0209693
2.10389	0.0621201	0.0291662
2.22301	0.0576414	0.0338939

## Sheet: Fig. 3h
SR 1
15% Strain	120% strain
0.00884311	0.0679908
0.0101695	0.0615442
0.00958042	0.049373
0.0188274	0.0811977
0.00512701	0.024767
0.0074728	0.0340212
0.0131927	0.0908329
0.0151351	0.107302
0.0129472	0.0565948
0.0557082	0.0574243

## Sheet: Fig. 3i
SR 0.1		SR 0.3		SR 1		SR 2		SR 3
15% Strain	120% strain	15% Strain	120% strain	15% Strain	120% strain	15% Strain	120% strain	15% Strain	120% strain
0.00232718	0.0158744	0.00988109	0.0162528	0.00884311	0.0679908	0.0121623	0.108436	0.00629145	0.0371691
0.021339	0.0175188	0.00409378	0.011074	0.0101695	0.0615442	0.0203777	0.119521	0.017795	0.0930277
0.014926	0.0118182	0.0102654	0.0170128	0.00958042	0.049373	0.0102458	0.101142	0.00676454	0.0827964
0.0145704	0.0115234	0.0239568	0.0656952	0.0188274	0.0811977	0.00719179	0.0469578	0.00876894	0.0904367
0.0099686	0.0154634	0.01453	0.0258387	0.00512701	0.024767	0.019495	0.227469	0.0148464	0.12718
0.00687576	0.00979454	0.0105408	0.0191977	0.0074728	0.0340212	0.01039	0.109748	0.0105711	0.081662
		0.00866964	0.0189302	0.0131927	0.0908329	0.0125896	0.116706	0.00858455	0.0600018
		0.00528859	0.0285839	0.0151351	0.107302	0.0137435	0.0607659	0.0171275	0.113796
		0.0100105	0.0263804	0.0129472	0.0565948	0.0126024	0.116461	0.00255619	0.0321979
				0.0557082	0.0574243	0.0131968	0.179367	0.0107158	0.0855414
						0.00807978	0.116186	0.032695	0.223918

## Sheet: Stats
TM
0.1 low - high	0.3 low - high	1 low - high	2 low - high	3 low - high
0.80956	0.0034507	0.00017012	6.6012e-06	5.9012e-05
