# Supplementary material for: Rupture strength of living cell monolayers
Source: Nat Mater. 2024 Oct 28;23(11):1563–74. doi: 10.1038/s41563-024-02027-3 (PMC11525174; doi:10.1038/s41563-024-02027-3)
Supplement: Supplementary file 20 — Data for Fig. 4 (statistics included, if applicable). [file 41563_2024_2027_MOESM20_ESM.xlsx]

## Sheet: Fig.5e
Gamma*
WT	K14,R125C
0.108902	0.0180497
0.165558	0.0261634
0.120294	0.0357016
0.223758	0.0441921
0.149594	0.0470341
0.169568	0.0345317
0.257108	0.0224584
0.211676	0.0213631
0.102779	0.0272207
0.115682

## Sheet: Fig.5f
eps*
WT	K14,R125C
261.619	104.387
287.306	145.315
240.334	242.504
338.829	211.485
513.014	318.093
413.878	167.643
352.446	138.19
390.124	137.81
214.991	197.737
243.549

## Sheet: Fig. 5g
Gamma*
NS	DSP-shRNA
0.0751195	0.0366548
0.0632487	0.0511858
0.134083	0.0412145
0.0947486	0.0390915
0.161542	0.0817682
0.104336	0.0341458
0.119061	0.108201
0.0974861	0.0560555
0.15681	0.0632687
0.189991	0.0757955
0.124797	0.0795283
	0.0457245

## Sheet: Fig. 5h
eps*
NS	DSP-shRNA
298.359	204.925
406.864	246.951
540.712	401.804
511.005	246.54
448.265	169.908
274.673	344.376
286.373	255.197
367.185	229.399
338.309	356.582
338.308	317.184
264.794	293.036
	146.458

## Sheet: Stats
WT vs K14				NS vs DSPshRNA
p_val_G*	p_val_eps*			p_val_G*	p_val_eps*
3.28555e-05	0.0026			0.0017	0.023
