# Supplementary material for: Rupture strength of living cell monolayers
Source: Nat Mater. 2024 Oct 28;23(11):1563–74. doi: 10.1038/s41563-024-02027-3 (PMC11525174; doi:10.1038/s41563-024-02027-3)
Supplement: Supplementary file 21 — Data for Fig. 5 (statistics included, if applicable). [file 41563_2024_2027_MOESM21_ESM.xlsx]

## Sheet: Fig.6a
WT			K14,R125C
Strain	Gamma	std	Strain	Gamma	std
0.0847874	0.00592658	0.00435148	0.00152944	0.00563288	0.00152944
22.3876	0.0106227	0.00842218	0.00289963	0.0107589	0.00289963
44.6904	0.0146267	0.0104861	0.00328639	0.0124036	0.00328639
66.9932	0.0208987	0.013448	0.00366798	0.0140847	0.00366798
89.296	0.0303153	0.0184781	0.00424075	0.0159335	0.00424075
111.599	0.0426251	0.0246874	0.00446755	0.0175898	0.00446755
133.902	0.0573106	0.0307229	0.00471304	0.0191667	0.00471304
156.204	0.0710908	0.0340405	0.0051654	0.0206594	0.0051654
178.507	0.0837124	0.0347487	0.00573553	0.022242	0.00573553
200.81	0.0959642	0.0341768	0.00622498	0.0236833	0.00622498
223.113	0.107014	0.0334766	0.00661083	0.0248618	0.00661083
245.416	0.117463	0.0348466	0.00714676	0.0261125	0.00714676
267.719	0.12553	0.0344558	0.00800771	0.026757	0.00800771
290.021	0.132603	0.0388102	0.008469	0.0275349	0.008469
312.324	0.137132	0.0431399	0.00900699	0.0280588	0.00900699
334.627	0.14071	0.0491599	0.00980624	0.0282783	0.00980624
356.93	0.135036	0.0539068	0.0110068	0.0279614	0.0110068
379.233	0.130174	0.0554918	0.0118706	0.0274325	0.0118706
401.535	0.123973	0.0675211	0.0125495	0.0263306	0.0125495
423.838	0.106633	0.0651984	0.0127597	0.0257438	0.0127597
446.141	0.0925451	0.0656094	0.0131716	0.0244455	0.0131716
468.444	0.0632785	0.0604498	0.0132328	0.0223077	0.0132328
490.747	0.0504233	0.0632541	0.0127187	0.0194465	0.0127187
513.049	0.0363865	0.0522213	0.0113017	0.0173473	0.0113017
535.352	0.0206335	0.0219437	0.00764731	0.0123918	0.00764731

## Sheet: Fig. 6b(i)
WT			K14,R125C
Strain	Tangent Modulus	Standard	Strain	Tangent Modulus	Standard
0.145717	0.0157003	0.0146027	0.145653	0.0142371	0.00307267
0.252206	0.0170365	0.0139336	0.206041	0.0141253	0.00264217
0.358695	0.0207363	0.0146408	0.266428	0.0139584	0.0023319
0.465184	0.024499	0.0171537	0.326816	0.0143331	0.00226034
0.571673	0.0302646	0.02315	0.387203	0.0154394	0.00303652
0.678161	0.0375345	0.0283419	0.44759	0.0153428	0.00315714
0.78465	0.0447592	0.0332342	0.507978	0.0143895	0.00296918
0.891139	0.0527617	0.037071	0.568365	0.0155539	0.00257723
0.997628	0.0584171	0.0359571	0.628753	0.0147298	0.00472691
1.10412	0.0611065	0.030083	0.692903	0.0134202	0.00504934
1.21061	0.0576269	0.020325	0.75329	0.0140454	0.0028289
1.3171	0.0603904	0.0156659	0.813678	0.0136914	0.00268244
1.42358	0.0691398	0.0206134	0.874065	0.0128877	0.00297252
1.53007	0.0686597	0.0188665	0.934453	0.0123537	0.00217346
1.66181	0.0695444	0.0197307	0.99484	0.0120593	0.00233307
1.78443	0.0724811	0.0201247	1.05523	0.0120319	0.00309232
1.89092	0.0661607	0.0214442	1.11562	0.0108459	0.00301751
1.9974	0.066905	0.0209693	1.176	0.00986371	0.00338813
2.10389	0.0621201	0.0291662	1.24392	0.0100815	0.00369845
2.22301	0.0576414	0.0338939	1.3043	0.00958414	0.00333333
2.32949	0.0625608	0.0233417	1.36469	0.0098871	0.00363942
2.43598	0.0592685	0.0259016	1.42508	0.00958371	0.00389899
			1.48547	0.00835452	0.00344695
			1.61077	0.00665155	0.00326701
			1.68565	0.00655725	0.00330935
			1.80593	0.0052206	0.00408498
			1.87235	0.00440755	0.00359175
			2.04536	0.00428892	0.00446557

## Sheet: Fig. 6b(ii)
WT		K14,R125C
TM_LS	TM_HS	TM_LS	TM_HS
0.00884311	0.023832	0.0160592	0.0111809
0.0101695	0.0268808	0.0157398	0.0116945
0.00958042	0.0205674	0.0115896	0.0145896
0.0188274	0.0974615	0.0178471	0.0186696
0.00512701	0.00933127	0.0171765	0.016888
0.0074728	0.0134796	0.016755	0.0189477
0.0131927	0.0404624	0.00951335	0.0108389
0.0151351	0.0678506	0.0118032	0.0136421
0.0129472	0.0399365	0.0116501	0.0122986
0.0557082	0.0447781

## Sheet: Fig. 6c
NS			DSP-shRNA
Strain	Gamma	std	Strain	Gamma	std
0.0668341	0.0030632	0.00116407	0.0574767	0.00522023	0.00381393
19.8746	0.0054998	0.00211606	15.0014	0.0108972	0.00485435
39.6823	0.00691681	0.00243475	29.9453	0.0132563	0.00522223
59.49	0.00875407	0.00287762	44.8891	0.0155169	0.00549128
79.2978	0.011137	0.00332342	59.833	0.0177874	0.00579607
99.1055	0.0143262	0.00407334	74.7769	0.0200306	0.00615047
118.913	0.0185505	0.00522065	89.7208	0.0223418	0.00657917
138.721	0.0241305	0.00641287	104.665	0.0244511	0.00702589
158.529	0.0307158	0.00733089	119.609	0.026681	0.0074927
178.336	0.0385075	0.00863354	134.552	0.029025	0.00814135
198.144	0.0467577	0.00995378	149.496	0.0313622	0.00882115
217.952	0.0546262	0.0113394	164.44	0.0339838	0.0096611
237.76	0.062271	0.0122079	179.384	0.0368777	0.010529
257.567	0.0681227	0.015134	194.328	0.0395954	0.0113306
277.375	0.0756338	0.0189133	209.272	0.0418189	0.011783
297.183	0.0830852	0.0219866	224.216	0.042981	0.0127139
316.991	0.0881591	0.0254487	239.16	0.0446872	0.0148646
336.798	0.0916771	0.0279441	254.104	0.0457039	0.0170847
356.606	0.0928352	0.0337546	269.047	0.0465458	0.0183848
376.414	0.0920036	0.0453648	283.991	0.0453431	0.0239906
396.221	0.0896502	0.0540686	298.935	0.0441216	0.027169
416.029	0.0853551	0.0657613	313.879	0.0394516	0.0256708
435.837	0.0680932	0.0604439	328.823	0.033468	0.0244004
455.645	0.0303663	0.0447326	343.767	0.0222264	0.0231255
475.452	0.00821225	0.0157002	358.711	0.0116402	0.0136154

## Sheet: Fig. 6d(i)
NS			DSP-shRNA
Strain	Tangent Modulus	Standard	Strain	Tangent Modulus	Standard
0.145589	0.00774486	0.00364237	0.145806	0.0171009	0.00784123
0.267206	0.00798785	0.00362096	0.233467	0.0170858	0.00656732
0.388822	0.00873886	0.00346105	0.321128	0.0166532	0.00559924
0.510438	0.0103149	0.0037608	0.408789	0.0158568	0.00562233
0.632054	0.0123774	0.00463102	0.49645	0.0158026	0.00620102
0.753671	0.0147978	0.00577899	0.584111	0.0165402	0.00663365
0.875287	0.0180812	0.00820911	0.671771	0.0172156	0.00705649
0.996903	0.022449	0.010444	0.759432	0.016647	0.00735887
1.11852	0.0268509	0.0120245	0.847093	0.0162582	0.00703264
1.24014	0.0313275	0.0140651	0.934754	0.0165582	0.00753213
1.36175	0.0352426	0.0153098	1.02242	0.0166831	0.00793628
1.48337	0.0378624	0.0154097	1.11008	0.0165349	0.00766611
1.60498	0.0407797	0.016209	1.19774	0.0165866	0.00799607
1.7266	0.0425522	0.0158617	1.2854	0.0171354	0.00915242
1.84822	0.0432891	0.0162541	1.37306	0.0164506	0.00909753
1.96983	0.0440941	0.0171495	1.46072	0.0175073	0.00964146
2.09145	0.0433407	0.0165677	1.54838	0.019779	0.0107691
2.21307	0.0443283	0.017392	1.63604	0.0202089	0.010215
2.33468	0.0441386	0.0184825	1.7237	0.0215398	0.0115388
2.4563	0.04054	0.0185733	1.81136	0.0226232	0.0136038
			1.89902	0.0239285	0.0143935
			1.98669	0.0238458	0.0129507
			2.07435	0.018985	0.0133388
			2.16201	0.0178878	0.0120205
			2.24967	0.02153	0.0113458
			2.33733	0.0231344	0.0154617
			2.42499	0.0186408	0.0110583

## Sheet: Fig. 6d(ii)
NS		DSP-shRNA
TM_LS	TM_HS	TM_LS	TM_HS
0.00420394	0.0196481	0.0111493	0.0117755
0.00492188	0.0108035	0.0180263	0.0138095
0.00395723	0.0100949	0.00920418	0.00843598
0.00451366	0.0127477	0.0119779	0.00744954
0.00559094	0.0239263	0.0366097	0.031481
0.00629046	0.047077	0.00867686	0.00814801
0.0116715	0.0418568	0.0238971	0.03038
0.0109463	0.0273575	0.0182833	0.0173544
0.00744711	0.0600894	0.0123012	0.0133283
0.0115517	0.0527166	0.0151352	0.0142798
0.0140987	0.0504554	0.0178664	0.0250108
		0.0220829	0.0313979

## Sheet: Fig. 6e
															Fitting_WT_time	Fitting_WT_gamma		Fitting_K14_time	Fitting_K14_gamma
t*_wt_3	t*_wt_2	t*_wt_1	t*_wt_03	t*_wt_01	Gamma*_wt_3	Gamma*_wt_2	Gamma*_wt_1	Gamma*_wt_03	Gamma*_wt_01	t*_K14_1	t*_K14_0.3	Gamma*_K14	Gamma*_K14		40	0.230438		40	0.0310248
124.236	103.122	220.111	1590.32	3646.97	0.144971	0.246191	0.108902	0.0817786	0.0341629	123.291	441.973	0.0261634	0.0190118		50	0.222396		50	0.0305132
59.364	134.16	240.21	2545.17	4417.46	0.17493	0.20343	0.165558	0.0801412	0.076314	201.091	453.715	0.0357016	0.0250469		60	0.215826		60	0.0300951
119.184	118.759	203.84	1698.06	8442.13	0.254097	0.172671	0.120294	0.0772228	0.0568313	178.776	369.256	0.0441921	0.0201468		70	0.210271		70	0.0297417
74.868	174.173	281.01	501.942	3517.9	0.14317	0.152217	0.223758	0.122655	0.0353388	270.4	392.991	0.0470341	0.0193007		80	0.205459		80	0.0294355
62.006	95.472	423.33	1432.18	5842.98	0.166898	0.375547	0.149594	0.107848	0.0543458	141.856	598.416	0.0345317	0.0192072		90	0.201215		90	0.0291655
70.176	96.9	349.544	1338.06	5750.06	0.164022	0.16438	0.169568	0.091975	0.0437622	118.04	286.936	0.0224584	0.0267344		100	0.197418		100	0.0289239
59.874	89.658	300.456	1207.88		0.0980773	0.157306	0.257108	0.0545246		117.52	578.968	0.0213631	0.0216888		110	0.193983		110	0.0287054
89.862	135.304	329.394	1038.96		0.325464	0.208726	0.211676	0.0812269		167.272	526.032	0.0272207	0.0283974		120	0.190848		120	0.0285059
95.472	119.789	179.376	1569.82		0.109153	0.258607	0.102779	0.196718			86.658		0.0180497		130	0.187963		130	0.0283224
64.375	93.009	208.312			0.190746	0.254466	0.115682								140	0.185293		140	0.0281524
55.224	84.254				0.316648	0.207451									150	0.182806		150	0.0279942
															160	0.180481		160	0.0278463
															170	0.178296		170	0.0277073
Average values															180	0.176236		180	0.0275762
															190	0.174288		190	0.0274522
79.5128	113.145	273.558	1435.82	5269.58	0.189834	0.218272	0.162492	0.0993434	0.0501258	164.781	414.994	0.0323331	0.0219537		200	0.172439		200	0.0273346
															210	0.170681		210	0.0272228
Errorbars															220	0.169005		220	0.0271161
															230	0.167403		230	0.0270142
24.4167	26.8351	77.5018	551.407	1846.7	0.0769	0.0648	0.0535	0.0413	0.0159	52.5645	158.85	0.0097	0.0038		240	0.165869		240	0.0269166
															250	0.164398		250	0.026823
															260	0.162985		260	0.0267331
															270	0.161625		270	0.0266466
															280	0.160314		280	0.0265632
															290	0.159049		290	0.0264827
															300	0.157828		300	0.026405
															310	0.156646		310	0.0263298
															320	0.155502		320	0.026257
															330	0.154393		330	0.0261865
															340	0.153317		340	0.026118
															350	0.152273		350	0.0260515
															360	0.151258		360	0.025987
															370	0.15027		370	0.0259241
															380	0.149309		380	0.025863
															390	0.148373		390	0.0258034
															400	0.147461		400	0.0257454
															410	0.146571		410	0.0256888
															420	0.145703		420	0.0256335
															430	0.144855		430	0.0255796
															440	0.144026		440	0.0255269
															450	0.143216		450	0.0254753
															460	0.142424		460	0.0254249
															470	0.141649		470	0.0253756
															480	0.140891		480	0.0253273
															490	0.140147		490	0.0252801
															500	0.139419		500	0.0252338
															510	0.138706		510	0.0251883
															520	0.138006		520	0.0251438
															530	0.13732		530	0.0251002
															540	0.136646		540	0.0250573
															550	0.135985		550	0.0250152
															560	0.135335		560	0.0249739
															570	0.134698		570	0.0249333
															580	0.134071		580	0.0248935
															590	0.133455		590	0.0248543
															600	0.132849		600	0.0248157
															610	0.132254		610	0.0247778
															620	0.131668		620	0.0247405
															630	0.131091		630	0.0247039
															640	0.130523		640	0.0246677
															650	0.129965		650	0.0246322
															660	0.129415		660	0.0245972
															670	0.128873		670	0.0245627
															680	0.128339		680	0.0245287
															690	0.127813		690	0.0244953
															700	0.127294		700	0.0244623
															710	0.126783		710	0.0244298
															720	0.126279		720	0.0243977
															730	0.125782		730	0.0243661
															740	0.125292		740	0.0243349
															750	0.124808		750	0.0243041
															760	0.124331		760	0.0242737
															770	0.12386		770	0.0242438
															780	0.123395		780	0.0242142
															790	0.122935		790	0.024185
															800	0.122482		800	0.0241561
															810	0.122035		810	0.0241276
															820	0.121592		820	0.0240995
															830	0.121156		830	0.0240717
															840	0.120724		840	0.0240442
															850	0.120297		850	0.0240171
															860	0.119876		860	0.0239903
															870	0.119459		870	0.0239638
															880	0.119048		880	0.0239376
															890	0.11864		890	0.0239117
															900	0.118238		900	0.0238861
															910	0.117839		910	0.0238607
															920	0.117446		920	0.0238357
															930	0.117056		930	0.0238109
															940	0.116671		940	0.0237864
															950	0.116289		950	0.0237621
															960	0.115912		960	0.0237381
															970	0.115539		970	0.0237143
															980	0.115169		980	0.0236908
															990	0.114803		990	0.0236675
															1000	0.114441		1000	0.0236445
															1010	0.114082
															1020	0.113727
															1030	0.113376
															1040	0.113027
															1050	0.112683
															1060	0.112341
															1070	0.112003
															1080	0.111667
															1090	0.111335
															1100	0.111006
															1110	0.11068
															1120	0.110357
															1130	0.110037
															1140	0.109719
															1150	0.109404
															1160	0.109092
															1170	0.108783
															1180	0.108476
															1190	0.108172
															1200	0.107871
															1210	0.107572
															1220	0.107275
															1230	0.106981
															1240	0.106689
															1250	0.1064
															1260	0.106112
															1270	0.105828
															1280	0.105545
															1290	0.105264
															1300	0.104986
															1310	0.10471
															1320	0.104436
															1330	0.104164
															1340	0.103894
															1350	0.103626
															1360	0.10336
															1370	0.103096
															1380	0.102834
															1390	0.102574
															1400	0.102316
															1410	0.102059
															1420	0.101804
															1430	0.101552
															1440	0.1013
															1450	0.101051
															1460	0.100803
															1470	0.100557
															1480	0.100313
															1490	0.10007
															1500	0.0998293
															1510	0.0995899
															1520	0.099352
															1530	0.0991157
															1540	0.098881
															1550	0.0986477
															1560	0.098416
															1570	0.0981857
															1580	0.0979569
															1590	0.0977295
															1600	0.0975036
															1610	0.0972791
															1620	0.0970559
															1630	0.0968342
															1640	0.0966138
															1650	0.0963947
															1660	0.096177
															1670	0.0959605
															1680	0.0957454
															1690	0.0955315
															1700	0.0953189
															1710	0.0951075
															1720	0.0948974
															1730	0.0946885
															1740	0.0944808
															1750	0.0942743
															1760	0.094069
															1770	0.0938648
															1780	0.0936618
															1790	0.0934599
															1800	0.0932591
															1810	0.0930595
															1820	0.0928609
															1830	0.0926635
															1840	0.0924671
															1850	0.0922718
															1860	0.0920775
															1870	0.0918843
															1880	0.0916921
															1890	0.0915009
															1900	0.0913107
															1910	0.0911216
															1920	0.0909334
															1930	0.0907462
															1940	0.0905599
															1950	0.0903747
															1960	0.0901903
															1970	0.0900069
															1980	0.0898245
															1990	0.0896429
															2000	0.0894623
															2010	0.0892826
															2020	0.0891037
															2030	0.0889258
															2040	0.0887487
															2050	0.0885725
															2060	0.0883971
															2070	0.0882226
															2080	0.0880489
															2090	0.0878761
															2100	0.0877041
															2110	0.0875329
															2120	0.0873625
															2130	0.0871929
															2140	0.0870241
															2150	0.0868561
															2160	0.0866889
															2170	0.0865224
															2180	0.0863568
															2190	0.0861918
															2200	0.0860277
															2210	0.0858642
															2220	0.0857015
															2230	0.0855396
															2240	0.0853783
															2250	0.0852178
															2260	0.085058
															2270	0.0848989
															2280	0.0847405
															2290	0.0845828
															2300	0.0844258
															2310	0.0842694
															2320	0.0841138
															2330	0.0839588
															2340	0.0838044
															2350	0.0836508
															2360	0.0834977
															2370	0.0833454
															2380	0.0831936
															2390	0.0830425
															2400	0.0828921
															2410	0.0827422
															2420	0.082593
															2430	0.0824444
															2440	0.0822964
															2450	0.082149
															2460	0.0820022
															2470	0.081856
															2480	0.0817104
															2490	0.0815654
															2500	0.081421
															2510	0.0812771
															2520	0.0811338
															2530	0.0809911
															2540	0.080849
															2550	0.0807074
															2560	0.0805663
															2570	0.0804258
															2580	0.0802859
															2590	0.0801465
															2600	0.0800076
															2610	0.0798693
															2620	0.0797315
															2630	0.0795942
															2640	0.0794574
															2650	0.0793212
															2660	0.0791855
															2670	0.0790502
															2680	0.0789155
															2690	0.0787813
															2700	0.0786476
															2710	0.0785144
															2720	0.0783816
															2730	0.0782494
															2740	0.0781176
															2750	0.0779864
															2760	0.0778555
															2770	0.0777252
															2780	0.0775954
															2790	0.077466
															2800	0.077337
															2810	0.0772086
															2820	0.0770805
															2830	0.076953
															2840	0.0768259
															2850	0.0766992
															2860	0.076573
															2870	0.0764472
															2880	0.0763218
															2890	0.0761969
															2900	0.0760725
															2910	0.0759484
															2920	0.0758248
															2930	0.0757016
															2940	0.0755788
															2950	0.0754564
															2960	0.0753345
															2970	0.0752129
															2980	0.0750918
															2990	0.0749711
															3000	0.0748508
															3010	0.0747308
															3020	0.0746113
															3030	0.0744922
															3040	0.0743735
															3050	0.0742551
															3060	0.0741372
															3070	0.0740196
															3080	0.0739024
															3090	0.0737856
															3100	0.0736691
															3110	0.0735531
															3120	0.0734374
															3130	0.0733221
															3140	0.0732071
															3150	0.0730925
															3160	0.0729783
															3170	0.0728645
															3180	0.072751
															3190	0.0726378
															3200	0.072525
															3210	0.0724126
															3220	0.0723005
															3230	0.0721888
															3240	0.0720774
															3250	0.0719663
															3260	0.0718556
															3270	0.0717452
															3280	0.0716352
															3290	0.0715255
															3300	0.0714161
															3310	0.0713071
															3320	0.0711984
															3330	0.07109
															3340	0.0709819
															3350	0.0708742
															3360	0.0707668
															3370	0.0706597
															3380	0.0705529
															3390	0.0704465
															3400	0.0703403
															3410	0.0702345
															3420	0.070129
															3430	0.0700238
															3440	0.0699188
															3450	0.0698142
															3460	0.0697099
															3470	0.0696059
															3480	0.0695022
															3490	0.0693988
															3500	0.0692957
															3510	0.0691929
															3520	0.0690904
															3530	0.0689882
															3540	0.0688862
															3550	0.0687846
															3560	0.0686832
															3570	0.0685821
															3580	0.0684813
															3590	0.0683808
															3600	0.0682805
															3610	0.0681806
															3620	0.0680809
															3630	0.0679815
															3640	0.0678823
															3650	0.0677835
															3660	0.0676849
															3670	0.0675866
															3680	0.0674885
															3690	0.0673907
															3700	0.0672932
															3710	0.0671959
															3720	0.0670989
															3730	0.0670022
															3740	0.0669057
															3750	0.0668095
															3760	0.0667135
															3770	0.0666178
															3780	0.0665223
															3790	0.0664271
															3800	0.0663322
															3810	0.0662374
															3820	0.066143
															3830	0.0660488
															3840	0.0659548
															3850	0.0658611
															3860	0.0657676
															3870	0.0656744
															3880	0.0655814
															3890	0.0654886
															3900	0.0653961
															3910	0.0653038
															3920	0.0652118
															3930	0.0651199
															3940	0.0650284
															3950	0.064937
															3960	0.0648459
															3970	0.064755
															3980	0.0646644
															3990	0.0645739
															4000	0.0644837
															4010	0.0643937
															4020	0.064304
															4030	0.0642145
															4040	0.0641251
															4050	0.0640361
															4060	0.0639472
															4070	0.0638585
															4080	0.0637701
															4090	0.0636819
															4100	0.0635939
															4110	0.0635061
															4120	0.0634185
															4130	0.0633312
															4140	0.063244
															4150	0.0631571
															4160	0.0630703
															4170	0.0629838
															4180	0.0628975
															4190	0.0628114
															4200	0.0627255
															4210	0.0626398
															4220	0.0625543
															4230	0.062469
															4240	0.0623839
															4250	0.062299
															4260	0.0622143
															4270	0.0621298
															4280	0.0620455
															4290	0.0619614
															4300	0.0618775
															4310	0.0617938
															4320	0.0617103
															4330	0.061627
															4340	0.0615439
															4350	0.0614609
															4360	0.0613782
															4370	0.0612956
															4380	0.0612133
															4390	0.0611311
															4400	0.0610491
															4410	0.0609673
															4420	0.0608856
															4430	0.0608042
															4440	0.060723
															4450	0.0606419
															4460	0.060561
															4470	0.0604803
															4480	0.0603998
															4490	0.0603194
															4500	0.0602392
															4510	0.0601592
															4520	0.0600794
															4530	0.0599998
															4540	0.0599203
															4550	0.059841
															4560	0.0597619
															4570	0.059683
															4580	0.0596042
															4590	0.0595256
															4600	0.0594472
															4610	0.0593689
															4620	0.0592909
															4630	0.0592129
															4640	0.0591352
															4650	0.0590576
															4660	0.0589802
															4670	0.0589029
															4680	0.0588259
															4690	0.0587489
															4700	0.0586722
															4710	0.0585956
															4720	0.0585192
															4730	0.0584429
															4740	0.0583668
															4750	0.0582908
															4760	0.0582151
															4770	0.0581394
															4780	0.058064
															4790	0.0579887
															4800	0.0579135
															4810	0.0578385
															4820	0.0577637
															4830	0.057689
															4840	0.0576144
															4850	0.0575401
															4860	0.0574658
															4870	0.0573918
															4880	0.0573178
															4890	0.0572441
															4900	0.0571704
															4910	0.057097
															4920	0.0570237
															4930	0.0569505
															4940	0.0568775
															4950	0.0568046
															4960	0.0567319
															4970	0.0566593
															4980	0.0565869
															4990	0.0565146
															5000	0.0564424
															5010	0.0563704
															5020	0.0562986
															5030	0.0562268
															5040	0.0561553
															5050	0.0560838
															5060	0.0560126
															5070	0.0559414
															5080	0.0558704
															5090	0.0557995
															5100	0.0557288
															5110	0.0556582
															5120	0.0555878
															5130	0.0555174
															5140	0.0554473
															5150	0.0553772
															5160	0.0553073
															5170	0.0552375
															5180	0.0551679
															5190	0.0550984
															5200	0.055029
															5210	0.0549598
															5220	0.0548907
															5230	0.0548217
															5240	0.0547529
															5250	0.0546842
															5260	0.0546156
															5270	0.0545472
															5280	0.0544789
															5290	0.0544107
															5300	0.0543426
															5310	0.0542747
															5320	0.0542069
															5330	0.0541392
															5340	0.0540717
															5350	0.0540042
															5360	0.0539369
															5370	0.0538698
															5380	0.0538027
															5390	0.0537358
															5400	0.053669
															5410	0.0536023
															5420	0.0535358
															5430	0.0534694
															5440	0.0534031
															5450	0.0533369
															5460	0.0532708
															5470	0.0532049
															5480	0.0531391
															5490	0.0530734
															5500	0.0530078
															5510	0.0529423
															5520	0.052877
															5530	0.0528117
															5540	0.0527466
															5550	0.0526816
															5560	0.0526168
															5570	0.052552
															5580	0.0524874
															5590	0.0524229
															5600	0.0523584
															5610	0.0522942
															5620	0.05223
															5630	0.0521659
															5640	0.052102
															5650	0.0520381
															5660	0.0519744
															5670	0.0519108
															5680	0.0518473
															5690	0.0517839
															5700	0.0517206
															5710	0.0516575
															5720	0.0515944
															5730	0.0515315
															5740	0.0514686
															5750	0.0514059
															5760	0.0513433
															5770	0.0512808
															5780	0.0512184
															5790	0.0511561
															5800	0.0510939
															5810	0.0510318
															5820	0.0509698
															5830	0.050908
															5840	0.0508462
															5850	0.0507846
															5860	0.050723
															5870	0.0506616
															5880	0.0506002
															5890	0.050539
															5900	0.0504779
															5910	0.0504168
															5920	0.0503559
															5930	0.0502951
															5940	0.0502344
															5950	0.0501738
															5960	0.0501132
															5970	0.0500528
															5980	0.0499925
															5990	0.0499323
															6000	0.0498722
															6010	0.0498122
															6020	0.0497523
															6030	0.0496925
															6040	0.0496327
															6050	0.0495731
															6060	0.0495136
															6070	0.0494542
															6080	0.0493949
															6090	0.0493357
															6100	0.0492765
															6110	0.0492175
															6120	0.0491586
															6130	0.0490997
															6140	0.049041
															6150	0.0489824
															6160	0.0489238
															6170	0.0488654
															6180	0.048807
															6190	0.0487487
															6200	0.0486906
															6210	0.0486325
															6220	0.0485745
															6230	0.0485166
															6240	0.0484588
															6250	0.0484011
															6260	0.0483435
															6270	0.048286
															6280	0.0482285
															6290	0.0481712
															6300	0.048114
															6310	0.0480568
															6320	0.0479997
															6330	0.0479428
															6340	0.0478859
															6350	0.0478291
															6360	0.0477724
															6370	0.0477158
															6380	0.0476592
															6390	0.0476028
															6400	0.0475464
															6410	0.0474902
															6420	0.047434
															6430	0.0473779
															6440	0.0473219
															6450	0.047266
															6460	0.0472102
															6470	0.0471544
															6480	0.0470988
															6490	0.0470432
															6500	0.0469877
															6510	0.0469323
															6520	0.046877
															6530	0.0468218
															6540	0.0467667
															6550	0.0467116
															6560	0.0466566
															6570	0.0466017
															6580	0.0465469
															6590	0.0464922
															6600	0.0464375
															6610	0.046383
															6620	0.0463285
															6630	0.0462741
															6640	0.0462198
															6650	0.0461656
															6660	0.0461114
															6670	0.0460574
															6680	0.0460034
															6690	0.0459495
															6700	0.0458956
															6710	0.0458419
															6720	0.0457882
															6730	0.0457346
															6740	0.0456811
															6750	0.0456277
															6760	0.0455744
															6770	0.0455211
															6780	0.0454679
															6790	0.0454148
															6800	0.0453618
															6810	0.0453088
															6820	0.0452559
															6830	0.0452031
															6840	0.0451504
															6850	0.0450977
															6860	0.0450452
															6870	0.0449927
															6880	0.0449403
															6890	0.0448879
															6900	0.0448357
															6910	0.0447835
															6920	0.0447314
															6930	0.0446793
															6940	0.0446274
															6950	0.0445755
															6960	0.0445237
															6970	0.0444719
															6980	0.0444203
															6990	0.0443687
															7000	0.0443171
															7010	0.0442657
															7020	0.0442143
															7030	0.044163
															7040	0.0441118
															7050	0.0440607
															7060	0.0440096
															7070	0.0439586
															7080	0.0439076
															7090	0.0438568
															7100	0.043806
															7110	0.0437553
															7120	0.0437046
															7130	0.043654
															7140	0.0436035
															7150	0.0435531
															7160	0.0435027
															7170	0.0434524
															7180	0.0434022
															7190	0.0433521
															7200	0.043302
															7210	0.0432519
															7220	0.043202
															7230	0.0431521
															7240	0.0431023
															7250	0.0430526
															7260	0.0430029
															7270	0.0429533
															7280	0.0429038
															7290	0.0428543
															7300	0.0428049
															7310	0.0427556
															7320	0.0427063
															7330	0.0426571
															7340	0.042608
															7350	0.0425589
															7360	0.0425099
															7370	0.042461
															7380	0.0424121
															7390	0.0423633
															7400	0.0423146
															7410	0.0422659
															7420	0.0422173
															7430	0.0421688
															7440	0.0421203
															7450	0.0420719
															7460	0.0420236
															7470	0.0419753
															7480	0.0419271
															7490	0.041879
															7500	0.0418309
															7510	0.0417829
															7520	0.0417349
															7530	0.041687
															7540	0.0416392
															7550	0.0415914
															7560	0.0415437
															7570	0.0414961
															7580	0.0414485
															7590	0.041401
															7600	0.0413536
															7610	0.0413062
															7620	0.0412589
															7630	0.0412116
															7640	0.0411644
															7650	0.0411173
															7660	0.0410702
															7670	0.0410232
															7680	0.0409762
															7690	0.0409293
															7700	0.0408825
															7710	0.0408357
															7720	0.040789
															7730	0.0407424
															7740	0.0406958
															7750	0.0406493
															7760	0.0406028
															7770	0.0405564
															7780	0.04051
															7790	0.0404637
															7800	0.0404175
															7810	0.0403713
															7820	0.0403252
															7830	0.0402792
															7840	0.0402332
															7850	0.0401872
															7860	0.0401414
															7870	0.0400955
															7880	0.0400498
															7890	0.0400041
															7900	0.0399584
															7910	0.0399129
															7920	0.0398673
															7930	0.0398219
															7940	0.0397764
															7950	0.0397311
															7960	0.0396858
															7970	0.0396405
															7980	0.0395953
															7990	0.0395502
															8000	0.0395051
															8010	0.0394601
															8020	0.0394152
															8030	0.0393703
															8040	0.0393254
															8050	0.0392806
															8060	0.0392359
															8070	0.0391912
															8080	0.0391466
															8090	0.039102
															8100	0.0390575
															8110	0.039013
															8120	0.0389686
															8130	0.0389243
															8140	0.03888
															8150	0.0388357
															8160	0.0387915
															8170	0.0387474
															8180	0.0387033
															8190	0.0386593
															8200	0.0386153
															8210	0.0385714
															8220	0.0385275
															8230	0.0384837
															8240	0.0384399
															8250	0.0383962
															8260	0.0383526
															8270	0.038309
															8280	0.0382654
															8290	0.0382219
															8300	0.0381785
															8310	0.0381351
															8320	0.0380918
															8330	0.0380485
															8340	0.0380052
															8350	0.0379621
															8360	0.0379189
															8370	0.0378759
															8380	0.0378328
															8390	0.0377898
															8400	0.0377469
															8410	0.037704
															8420	0.0376612
															8430	0.0376184
															8440	0.0375757
															8450	0.0375331
															8460	0.0374904
															8470	0.0374479
															8480	0.0374053
															8490	0.0373629
															8500	0.0373204
															8510	0.0372781
															8520	0.0372358
															8530	0.0371935
															8540	0.0371513
															8550	0.0371091
															8560	0.037067
															8570	0.0370249
															8580	0.0369829
															8590	0.0369409
															8600	0.036899
															8610	0.0368571
															8620	0.0368153
															8630	0.0367735
															8640	0.0367317
															8650	0.0366901
															8660	0.0366484
															8670	0.0366068
															8680	0.0365653
															8690	0.0365238
															8700	0.0364824
															8710	0.036441
															8720	0.0363996
															8730	0.0363583
															8740	0.036317
															8750	0.0362758
															8760	0.0362347
															8770	0.0361936
															8780	0.0361525
															8790	0.0361115
															8800	0.0360705
															8810	0.0360296
															8820	0.0359887
															8830	0.0359479
															8840	0.0359071
															8850	0.0358663
															8860	0.0358256
															8870	0.035785
															8880	0.0357444
															8890	0.0357038
															8900	0.0356633
															8910	0.0356228
															8920	0.0355824
															8930	0.035542
															8940	0.0355017
															8950	0.0354614
															8960	0.0354212
															8970	0.035381
															8980	0.0353408
															8990	0.0353007
															9000	0.0352607
															9010	0.0352206
															9020	0.0351807
															9030	0.0351407
															9040	0.0351009
															9050	0.035061
															9060	0.0350212
															9070	0.0349815
															9080	0.0349418
															9090	0.0349021
															9100	0.0348625
															9110	0.0348229
															9120	0.0347833
															9130	0.0347439
															9140	0.0347044
															9150	0.034665
															9160	0.0346256
															9170	0.0345863
															9180	0.034547
															9190	0.0345078
															9200	0.0344686
															9210	0.0344295
															9220	0.0343904
															9230	0.0343513
															9240	0.0343123
															9250	0.0342733
															9260	0.0342344
															9270	0.0341955
															9280	0.0341566
															9290	0.0341178
															9300	0.034079
															9310	0.0340403
															9320	0.0340016
															9330	0.033963
															9340	0.0339244
															9350	0.0338858
															9360	0.0338473
															9370	0.0338088
															9380	0.0337704
															9390	0.033732
															9400	0.0336936
															9410	0.0336553
															9420	0.033617
															9430	0.0335788
															9440	0.0335406
															9450	0.0335024
															9460	0.0334643
															9470	0.0334262
															9480	0.0333882
															9490	0.0333502
															9500	0.0333123
															9510	0.0332744
															9520	0.0332365
															9530	0.0331986
															9540	0.0331609
															9550	0.0331231
															9560	0.0330854
															9570	0.0330477
															9580	0.0330101
															9590	0.0329725
															9600	0.0329349
															9610	0.0328974
															9620	0.0328599
															9630	0.0328225
															9640	0.0327851
															9650	0.0327477
															9660	0.0327104
															9670	0.0326731
															9680	0.0326359
															9690	0.0325987
															9700	0.0325615
															9710	0.0325243
															9720	0.0324873
															9730	0.0324502
															9740	0.0324132
															9750	0.0323762
															9760	0.0323393
															9770	0.0323024
															9780	0.0322655
															9790	0.0322287
															9800	0.0321919
															9810	0.0321551
															9820	0.0321184
															9830	0.0320817
															9840	0.0320451
															9850	0.0320085
															9860	0.0319719
															9870	0.0319354
															9880	0.0318989
															9890	0.0318624
															9900	0.031826
															9910	0.0317896
															9920	0.0317533
															9930	0.031717
															9940	0.0316807
															9950	0.0316445
															9960	0.0316083
															9970	0.0315721
															9980	0.031536
															9990	0.0314999
															10000	0.0314638

## Sheet: Fig. 6f
															Fitting_WT_eps	Fitting_WT_Gamma		Fitting_K14_eps	Fitting_K14_Gamma
eps*_wt_3	eps*_wt_2	eps*_wt_1	eps*_wt_03	eps*_wt_01	Gamma*_wt_3	Gamma*_wt_2	Gamma*_wt_1	Gamma*_wt_03	Gamma*_wt_01	eps*_K14_1	eps*_K14_0.3	Gamma*_K14	Gamma*_K14		60	0.31886		60	0.00686068
448.128	248.393	261.619	566.471	443.553	0.144971	0.246191	0.108902	0.0817786	0.0341629	145.315	155.282	0.0261634	0.0190118		70	0.304405		70	0.00986131
214.157	316.691	287.306	812.911	649.495	0.17493	0.20343	0.165558	0.0801412	0.076314	242.504	160.727	0.0357016	0.0250469		80	0.291883		80	0.0124606
422.113	282.944	240.334	595.586	1007.56	0.254097	0.172671	0.120294	0.0772228	0.0568313	211.485	133.711	0.0441921	0.0201468		90	0.280838		90	0.0147533
245.94	415.293	338.829	182.087	463.9	0.14317	0.152217	0.223758	0.122655	0.0353388	318.093	151.021	0.0470341	0.0193007		100	0.270958		100	0.0168042
227.535	230.442	513.014	345.508	680.718	0.166898	0.375547	0.149594	0.107848	0.0543458	167.643	211.652	0.0345317	0.0192072		110	0.262021		110	0.0186594
253.349	233.411	413.878	467.423	681.511	0.164022	0.16438	0.169568	0.091975	0.0437622	138.19	100.761	0.0224584	0.0267344		120	0.253861		120	0.0203532
216.23	216.04	352.446	424.791		0.0980773	0.157306	0.257108	0.0545246		137.81	203.877	0.0213631	0.0216888		130	0.246355		130	0.0219112
321.633	317.055	390.124	367.985		0.325464	0.208726	0.211676	0.0812269		197.737	186.771	0.0272207	0.0283974		140	0.239406		140	0.0233538
341.939	283.389	214.991	555.644		0.109153	0.258607	0.102779	0.196718			104.387		0.0180497		150	0.232936		150	0.0246968
228.601	220.519	243.549			0.190746	0.254466	0.115682								160	0.226884		160	0.0259531
193.702	255.909				0.316648	0.207451									170	0.221199		170	0.0271332
															180	0.215839		180	0.0282458
															190	0.210769		190	0.0292982
Average values															200	0.205959		200	0.0302967
															210	0.201384		210	0.0312464
283.03	274.553	325.609	479.823	654.457	0.189834	0.218272	0.162492	0.0993434	0.0501258	194.847	156.465	0.0323331	0.0219537		220	0.197022		220	0.0321519
															230	0.192853		230	0.0330172
Errorbars															240	0.188862		240	0.0338457
															250	0.185034		250	0.0346403
24.4167	26.8351	77.5018	551.407	1846.7	0.0769	0.0648	0.0535	0.0413	0.0159	52.5645	158.85	0.0097	0.0038		260	0.181356		260	0.0354037
															270	0.177817		270	0.0361384
															280	0.174407		280	0.0368463
															290	0.171116		290	0.0375294
															300	0.167937		300	0.0381893
															310	0.164862		310	0.0388275
															320	0.161885		320	0.0394456
															330	0.158999		330	0.0400445
															340	0.1562		340	0.0406256
															350	0.153482		350	0.0411899
															360	0.15084		360	0.0417383
															370	0.148271		370	0.0422716
															380	0.14577		380	0.0427907
															390	0.143334		390	0.0432963
															400	0.14096		400	0.0437892
															410	0.138644
															420	0.136385
															430	0.134178
															440	0.132022
															450	0.129915
															460	0.127854
															470	0.125837
															480	0.123863
															490	0.121929
															500	0.120035
															510	0.118178
															520	0.116357
															530	0.114571
															540	0.112818
															550	0.111097
															560	0.109408
															570	0.107748
															580	0.106117
															590	0.104514
															600	0.102938
															610	0.101388
															620	0.0998631
															630	0.0983627
															640	0.0968859
															650	0.0954321
															660	0.0940004
															670	0.0925902
															680	0.0912009
															690	0.0898319
															700	0.0884827
															710	0.0871525
															720	0.085841
															730	0.0845475
															740	0.0832717
															750	0.0820129
															760	0.0807709
															770	0.0795451
															780	0.0783351
															790	0.0771405
															800	0.0759609
															810	0.074796
															820	0.0736454
															830	0.0725087
															840	0.0713857
															850	0.0702759
															860	0.0691791
															870	0.068095
															880	0.0670233
															890	0.0659637
															900	0.0649159
															910	0.0638797
															920	0.0628549
															930	0.0618411
															940	0.0608382
															950	0.0598458
															960	0.0588639
															970	0.0578921
															980	0.0569304
															990	0.0559783
															1000	0.0550359

## Sheet: Stats
TM
WT_low - WT _high	K14_low - K14_high
0.0069	0.9575
TM
NS_low - NS _high	DSPshRNA_low - DSPshRNA_high
0.0025	0.7864
