# Supplementary material for: Rupture strength of living cell monolayers
Source: Nat Mater. 2024 Oct 28;23(11):1563–74. doi: 10.1038/s41563-024-02027-3 (PMC11525174; doi:10.1038/s41563-024-02027-3)
Supplement: Supplementary file 23 — Data for Extended Data Fig. 1 (statistics included, if applicable). [file 41563_2024_2027_MOESM23_ESM.xlsx]

## Sheet: Fig. S1a,b
Time	Time	Time	Time	Time	Time	Time	Time	Time	Time	Gamma	Gamma	Gamma	Gamma	Gamma	Gamma	Gamma	Gamma	Gamma	Gamma	Strain	Strain	Strain	Strain	Strain	Strain	Strain	Strain	Strain	Strain
0	0	0	0	0	0	0	0	0	0	0.00467226	0.00682621	0.00431533	0.00374235	0.00389746	0.00335618	0.00287629	0.0100163	0.0029191	0.0166443	0	0	0	0	0	0	0	0	0	0
12.187	12.9254	15.1341	14.3534	30.9536	23.1962	16.7107	21.1603	21.6988	19.1152	0.0065419	0.0094342	0.00763051	0.00899119	0.00539782	0.00574364	0.00664619	0.0154173	0.00735501	0.0331362	12.187	12.9254	15.1341	14.3534	30.9536	23.1962	16.7107	21.1603	21.6988	19.1152
24.3739	25.8509	30.2682	28.7069	61.9071	46.3923	33.4214	42.3206	43.3977	38.2304	0.00789019	0.0109893	0.00937162	0.0135885	0.00822184	0.00804105	0.0103111	0.0227827	0.0135168	0.0415822	24.3739	25.8509	30.2682	28.7069	61.9071	46.3923	33.4214	42.3206	43.3977	38.2304
36.5609	38.7763	45.4022	43.0603	92.8607	69.5885	50.1322	63.481	65.0965	57.3456	0.00974456	0.0127517	0.0119353	0.0223051	0.013727	0.0114825	0.0143835	0.0390604	0.023588	0.0498245	36.5609	38.7763	45.4022	43.0603	92.8607	69.5885	50.1322	63.481	65.0965	57.3456
48.7478	51.7018	60.5363	57.4138	123.814	92.7846	66.8429	84.6413	86.7954	76.4608	0.0120965	0.0156365	0.0155126	0.0363435	0.0259125	0.0173517	0.0211432	0.0613698	0.0357083	0.0618626	48.7478	51.7018	60.5363	57.4138	123.814	92.7846	66.8429	84.6413	86.7954	76.4608
60.9348	64.6272	75.6704	71.7672	154.768	115.981	83.5536	105.802	108.494	95.576	0.0153109	0.0195542	0.0199164	0.055382	0.0410949	0.0270271	0.0336161	0.0875635	0.050552	0.0758522	60.9348	64.6272	75.6704	71.7672	154.768	115.981	83.5536	105.802	108.494	95.576
73.1218	77.5526	90.8045	86.1206	185.721	139.177	100.264	126.962	130.193	114.691	0.0205326	0.0248905	0.0262423	0.0790541	0.0626876	0.0401035	0.0490021	0.113843	0.068688	0.0879066	73.1218	77.5526	90.8045	86.1206	185.721	139.177	100.264	126.962	130.193	114.691
85.3087	90.4781	105.939	100.474	216.675	162.373	116.975	148.122	151.892	133.806	0.0272172	0.0319668	0.0348715	0.0995203	0.0856251	0.0585115	0.0666011	0.134806	0.0868502	0.0837438	85.3087	90.4781	105.939	100.474	216.675	162.373	116.975	148.122	151.892	133.806
97.4957	103.404	121.073	114.828	247.628	185.569	133.686	169.283	173.591	152.922	0.0354328	0.0414889	0.0463296	0.111684	0.102653	0.0793824	0.0814527	0.145919	0.0962392	0.0957639	97.4957	103.404	121.073	114.828	247.628	185.569	133.686	169.283	173.591	152.922
109.683	116.329	136.207	129.181	278.582	208.765	150.396	190.443	195.29	172.037	0.045836	0.0525946	0.0598016	0.124301	0.1193	0.0997153	0.10241	0.153568	0.0973461	0.103986	109.683	116.329	136.207	129.181	278.582	208.765	150.396	190.443	195.29	172.037
121.87	129.254	151.341	143.534	309.536	231.962	167.107	211.603	216.988	191.152	0.0581468	0.0648594	0.075216	0.132313	0.129921	0.119848	0.121517	0.164791	0.0989756	0.105716	121.87	129.254	151.341	143.534	309.536	231.962	167.107	211.603	216.988	191.152
134.057	142.18	166.475	157.888	340.489	255.158	183.818	232.764	238.687	210.267	0.0681559	0.07808	0.0903076	0.14249	0.132568	0.137089	0.142318	0.178372	0.092084	0.114064	134.057	142.18	166.475	157.888	340.489	255.158	183.818	232.764	238.687	210.267
146.244	155.105	181.609	172.241	371.443	278.354	200.529	253.924	260.386	229.382	0.0749563	0.0915486	0.107719	0.151775	0.139269	0.142383	0.167022	0.175777	0.0935157	0.111169	146.244	155.105	181.609	172.241	371.443	278.354	200.529	253.924	260.386	229.382
158.43	168.031	196.743	186.595	402.396	301.55	217.239	275.084	282.085	248.498	0.0806381	0.104811	0.11323	0.158234	0.146631	0.154792	0.187504	0.185398	0.0925703	0.101877	158.43	168.031	196.743	186.595	402.396	301.55	217.239	275.084	282.085	248.498
170.617	180.956	211.877	200.948	433.35	324.746	233.95	296.244	303.784	267.613	0.0892514	0.11531	0.110352	0.171085	0.146857	0.157783	0.197684	0.201087	0.0859963	0.0992229	170.617	180.956	211.877	200.948	433.35	324.746	233.95	296.244	303.784	267.613
182.804	193.882	227.011	215.302	464.303	347.942	250.661	317.405	325.483	286.728	0.0942354	0.126347	0.106233	0.177629	0.126925	0.16834	0.218096	0.208895	0.0824067	0.0975971	182.804	193.882	227.011	215.302	464.303	347.942	250.661	317.405	325.483	286.728
194.991	206.807	242.145	229.655	495.257	371.139	267.372	338.565	347.181	305.843	0.0991964	0.138115	0.0926508	0.173497	0.121364	0.118376	0.23157	0.210546	0.0676204	0.0952121	194.991	206.807	242.145	229.655	495.257	371.139	267.372	338.565	347.181	305.843
207.178	219.732	257.279	244.008	526.211	394.335	284.082	359.725	368.88	324.958	0.105393	0.14971	0.102105	0.189344	0.118503	0.0654348	0.238493	0.168257	0.0681755	0.0944437	207.178	219.732	257.279	244.008	526.211	394.335	284.082	359.725	368.88	324.958
219.365	232.658	272.413	258.362	557.164	417.531	300.793	380.886	390.579	344.074	0.108715	0.161185	0.0971262	0.202647	0.11915	0.0416425	0.256509	0.128837	0.0466334	0.0895402	219.365	232.658	272.413	258.362	557.164	417.531	300.793	380.886	390.579	344.074
231.552	245.583	287.548	272.715	588.118	440.727	317.504	402.046	412.278	363.189	0.108139	0.163063	0.101982	0.215543	0.105313	0.0330076	0.176806	0.0766979	-0.000922662	0.085669	231.552	245.583	287.548	272.715	588.118	440.727	317.504	402.046	412.278	363.189
243.739	258.509	302.682	287.069	619.071	463.923	334.214	423.206	433.977	382.304	0.078359	0.147598	0.0967979	0.213727	0.0769695	0.0280847	0.16035	0.0376687	-0.00185985	0.0890093	243.739	258.509	302.682	287.069	619.071	463.923	334.214	423.206	433.977	382.304
255.926	271.434	317.816	301.422	650.025	487.119	350.925	444.367	455.676	401.419	0.0579821	0.0812004	0.084614	0.204377	0.014955	0.0142694	0.0759904	0.0134669	-0.00169311	0.088101	255.926	271.434	317.816	301.422	650.025	487.119	350.925	444.367	455.676	401.419
268.113	284.36	332.95	315.776	680.978	510.316	367.636	465.527	477.374	420.534	0.0422504	0.0465136	0.0781906	0.208519	0.0091397	0.0089088	0.0129224	0.0134166	-0.00173572	0.0859265	268.113	284.36	332.95	315.776	680.978	510.316	367.636	465.527	477.374	420.534
280.3	297.285	348.084	330.129	711.932	533.512	384.347	486.687	499.073	439.65	0.0162062	0.0273492	0.0605738	0.174244	0.00896147	0.00926408	0.00895851	0.00996766	-0.000954979	0.0488916	280.3	297.285	348.084	330.129	711.932	533.512	384.347	486.687	499.073	439.65
292.487	310.211	363.218	344.483	742.885	556.708	401.057	507.848	520.772	458.765	0.00490488	0.0248583	0.0490535	0.0649773	0.00971353	0.00659821	0.0081662	0.00464234	0.000485092	0.031856	292.487	310.211	363.218	344.483	742.885	556.708	401.057	507.848	520.772	458.765
304.674	323.136	378.352	358.836	773.839	579.904	417.768	529.008	542.471	477.88	-0.000113964	-5.16943e-07	1.15771e-05	3.64827e-05	-5.17546e-05	-0.000276994	3.51804e-05	-4.48433e-05	-0.00496715	-8.05261e-05	304.674	323.136	378.352	358.836	773.839	579.904	417.768	529.008	542.471	477.88

## Sheet: Fig. S1d
Time	OY1	OY2	OY3	OY_avg
0	800.16	654	818.2	0.00340274
10	804.04	696.01	800.36	0.00348421
20	800.12	702	822.41	0.00351922
30	800.09	706	820.88	0.00352671
40	802.06	688	823.29	0.00348994
50	812.2	690	859.13	0.00354806
60	806.09	696	852.12	0.00354676
70	806.09	698	858.39	0.0035587
80	822.09	698	851.22	0.00356897
90	802.09	688	868.27	0.00354228
100	812.25	700	884.19	0.00360051
110	806.09	694	875.5	0.00356929
120	802.2	682	868.01	0.00352815
130	794.12	680	880.65	0.0035288
140	810.09	692	891.63	0.00358805
150	808.12	680	883.91	0.00354887
160	810.12	684	876.81	0.00355224
170	816.09	678	879.96	0.0035489
180	810.25	680	866.42	0.00353101
190	816.16	682	868.11	0.0035445
200	808.16	670	883.52	0.00352521
210	814.12	600	881.56	0.00336707
220	818.2	544	859.41	0.00321583
230	820.12	476	854.67	0.00305441
240	810.04	466	826.44	0.0029866
250	816.04	430	778.54	0.00285416
260	822.24	402	795.24	0.00281567
270	808.12	384	799.62	0.00276249
280	818.16	372	827.2	0.00277833
290	814.16	338	718.75	0.0025685
300	832.04	282	735.36	0.00247837
310	832.24	274	764.06	0.00249337
320	816.09	218	802.72	0.00238931
330	814.16	148	761.51	0.00217636
340	814.2	138	765.97	0.00215834

## Sheet: Fig. S1e
X	Y

## Sheet: Fig. S1f
Ramp 0.1				Ramp 0.3				Ramp 1				Ramp2				Ramp3
Width	Length_t0	Aspect Ratio	Gamma*	Width	Length_t0	Aspect Ratio	Gamma*	Width	Length_t0	Aspect Ratio	Gamma*	Width	Length_t0	Aspect Ratio	Gamma*	Width	Length_t0	Aspect Ratio	Gamma*
0.002959	0.001216	0.41095	0.0341629	0.00319775	0.001228	0.38402	0.0817786	0.003142	0.0010116	0.321961	0.108902	0.00346775	0.0017026	0.490981	0.246191	0.0040565	0.000868	0.213978	0.144971
0.002959	0.001216	0.41095	0.076314	0.00226635	0.001278	0.563902	0.0801412	0.003284	0.001536	0.467722	0.165558	0.005079	0.0009306	0.183225	0.20343	0.004375	0.0015	0.342857	0.17493
0.003614	0.001284	0.355285	0.0568313	0.00380575	0.001526	0.400972	0.0772228	0.003765	0.001253	0.332802	0.120294	0.004261	0.0012476	0.292795	0.172671	0.0035725	0.001315	0.36809	0.254097
0.00365375	0.001296	0.354704	0.0353388	0.0043985	0.001879	0.427191	0.122655	0.00451425	0.001005	0.222628	0.223758	0.0035055	0.000961	0.274141	0.152217	0.00337	0.001426	0.423145	0.14317
0.00343475	0.001526	0.444283	0.0543458	0.00357875	0.001829	0.511072	0.107848	0.00347675	0.000688	0.197886	0.149594	0.00290025	0.00142	0.489613	0.375547	0.0033605	0.001476	0.43922	0.166898
0.0035535	0.00173	0.486844	0.0437622	0.0042885	0.001228	0.286347	0.091975	0.00309075	0.000819	0.264984	0.169568	0.0037125	0.001495	0.402694	0.16438	0.0033605	0.001563	0.465109	0.164022
				0.00351175	0.001203	0.342564	0.0545246	0.00317925	0.001191	0.374617	0.257108	0.003398	0.001724	0.507357	0.157306	0.00355575	0.00129	0.362793	0.0980773
				0.0031745	0.001166	0.367302	0.0812269	0.00353075	0.000998	0.282659	0.211676	0.00290225	0.001098	0.378327	0.208726	0.00337275	0.001395	0.413609	0.325464
				0.0033375	0.001197	0.358652	0.196718	0.003654	0.000837	0.229064	0.102779	0.00306525	0.0016	0.52198	0.258607	0.004351	0.000533	0.122501	0.109153
								0.00391225	0.000825	0.210876	0.115682	0.00300875	0.001594	0.529788	0.254466	0.002685	0.001495	0.556797	0.190746
												0.00279525	0.001495	0.534836	0.207451	0.00318575	0.001643	0.515734	0.316648
