# Supplementary material for: Rupture strength of living cell monolayers
Source: Nat Mater. 2024 Oct 28;23(11):1563–74. doi: 10.1038/s41563-024-02027-3 (PMC11525174; doi:10.1038/s41563-024-02027-3)
Supplement: Supplementary file 24 — Data for Extended Data Fig. 2 (statistics included, if applicable). [file 41563_2024_2027_MOESM24_ESM.xlsx]

## Sheet: Fig. S2a
Fig. S2a(i)							Fig. S2a(ii)	0.1%s-1		0.3%s-1		1%s-1		2%s-1		3%s-1
Rupture type	0.1%s-1	0.3%s-1	1%s-1	2%s-1	3%s-1			Gamma_edge	Gamma_bulk	Gamma_edge	Gamma_bulk	Gamma_edge	Gamma_bulk	Gamma_edge	Gamma_bulk	Gamma_edge	Gamma_bulk
Edge	1	7	7	11	9			0.0353	0.0341629	0.122655	0.0801412	0.108902	0.169568	0.246191	[]	0.17493	0.166898
bulk	4	2	3	0	2				0.076314	0.107848	0.0772228	0.165558	0.257108	0.20343		0.254097
									0.0568313	0.091975		0.120294	0.211676	0.172671		0.14317
									0.0543458	0.0545246		0.223758		0.152217		0.164022
										0.0812269		0.149594		0.375547		0.0980773
										0.196718		0.102779		0.16438		0.325464
												0.115682		0.157306		0.109153
														0.208726		0.190746
														0.258607		0.316648
														0.254466
														0.207451

## Sheet: Fig. S2b
2b (i)
0.1%s-1		0.3%s-1		1%s-1		2%s-1		3%s-1
length_edge	length_bulk	length_edge	length_bulk	length_edge	length_bulk	length_edge	length_bulk	length_edge	length_bulk
1.296	1.216	1.879	1.278	1.0116	0.819	1.7026	[]	1.5	1.476
	1.216	1.829	1.526	1.536	1.191	0.9306		1.315
	1.284	1.228		1.253	0.998	1.2476		1.426
	1.526	1.203		1.005		0.961		1.563
		1.166		0.688		1.42		1.29
		1.197		0.837		1.495		1.395
				0.825		1.724		0.533
						1.098		1.495
						1.6		1.643
						1.594
						1.495
2b (ii)
0.1%s-1		0.3%s-1		1%s-1		2%s-1		3%s-1
width_edge	width_bulk	width_edge	width_bulk	width_edge	width_bulk	width_edge	width_bulk	width_edge	width_bulk
3.6538	2.959	4.3985	2.26635	3.142	3.09075	3.46775	[]	4.375	3.3605
	2.959	3.57875	3.80575	3.284	3.17925	5.079		3.5725
	3.614	4.2885		3.765	3.53075	4.261		3.37
	3.43475	3.51175		4.51425		3.5055		3.3605
		3.1745		3.47675		2.90025		3.55575
		3.3375		3.654		3.7125		3.37275
				3.91225		3.398		4.351
						2.90225		2.685
						3.06525		3.18575
						3.00875
						2.79525
2b (iii)
0.1%s-1		0.3%s-1		1%s-1		2%s-1		3%s-1
AR_edge	AR_bulk	AR_edge	AR_bulk	AR_edge	AR_bulk	AR_edge	AR_bulk	AR_edge	AR_bulk
0.354699	0.41095	0.427191	0.563902	0.321961	0.264984	0.490981	[]	0.342857	0.43922
	0.41095	0.511072	0.400972	0.467722	0.374617	0.183225		0.36809
	0.355285	0.286347		0.332802	0.282659	0.292795		0.423145
	0.444283	0.342564		0.222628		0.274141		0.465109
		0.367302		0.197886		0.489613		0.362793
		0.358652		0.229064		0.402694		0.413609
				0.210876		0.507357		0.122501
						0.378327		0.556797
						0.52198		0.515734
						0.529788

## Sheet: Fig. S2c
S2c
	WT	K14
Edge crack	7	6
Bulk crack	3	3

## Sheet: Fig. S2d
S2d
	WT	Calyculin
Edge crack	1	0
Bulk crack	4	7
