# Supplementary material for: Rupture strength of living cell monolayers
Source: Nat Mater. 2024 Oct 28;23(11):1563–74. doi: 10.1038/s41563-024-02027-3 (PMC11525174; doi:10.1038/s41563-024-02027-3)
Supplement: Supplementary file 25 — Data for Extended Data Fig. 3 (statistics included, if applicable). [file 41563_2024_2027_MOESM25_ESM.xlsx]

## Sheet: Fig.S3a
Time	Time	Time	Time	Time	Time	Time		Gamma	Gamma	Gamma	Gamma	Gamma	Gamma	Gamma
0	0	0	0	0	0	0		494.286	67.6184	218.012	10.7235	241.694	82.8957	139.004
139.775	275.85	438.482	562.907	315.627	381.959	154.216		837.855	244.001	359.97	-51.2018	384.112	113.127	227.651
279.551	551.7	876.963	1125.81	631.253	763.919	308.431		937.11	278.722	372.967	-1.50983	465.064	149.646	299.922
419.326	827.55	1315.44	1688.72	946.88	1145.88	462.647		960.529	357.723	408.713	80.2371	488.789	162.132	273.241
559.102	1103.4	1753.93	2251.63	1262.51	1527.84	616.863		1026.61	431.31	444.289	147.262	570.786	167.929	293.814
698.877	1379.25	2192.41	2814.54	1578.13	1909.8	771.078		1042.72	461.557	484.664	276.352	633.989	184.507	306.554
838.652	1655.1	2630.89	3377.44	1893.76	2291.76	925.294		1110.8	549.842	554.377	448.223	688.465	217.485	264.635
978.428	1930.95	3069.37	3940.35	2209.39	2673.71	1079.51		1154.51	557.672	679.119	699.554	821.163	256.426	277.85
1118.2	2206.8	3507.85	4503.26	2525.01	3055.67	1233.73		1290.46	565.137	754.441	855.652	895.249	309.97	350.279
1257.98	2482.65	3946.33	5066.17	2840.64	3437.63	1387.94		1381.18	635.596	859.978	1050.24	994.919	332.851	318.081
1397.75	2758.5	4384.82	5629.07	3156.27	3819.59	1542.16		1491.41	726.078	985.72	1335.17	1149	370.399	340.021
1537.53	3034.35	4823.3	6191.98	3471.89	4201.55	1696.37		1528.22	857.837	1136.03	1500.49	1209	401.774	400.969
1677.3	3310.2	5261.78	6754.89	3787.52	4583.51	1850.59		1713.71	992.936	1140.31	1696.85	1296.42	445.343	481.323
1817.08	3586.05	5700.26	7317.8	4103.15	4965.47	2004.8		1811.99	1087.87	1225.42	1776.38	1428.33	491.079	546.921
1956.86	3861.9	6138.74	7880.7	4418.77	5347.43	2159.02		1863.48	1216.55	1273.86	1851.05	1490.09	545.808	630.893
2096.63	4137.75	6577.22	8443.61	4734.4	5729.39	2313.23		1779.23	1290.7	1315.25	1801.28	1543.6	633.504	746.02
2236.41	4413.6	7015.7	9006.52	5050.02	6111.35	2467.45		1842.74	1345.02	1343.32	1807.98	1566.73	710.699	817.463
2376.18	4689.45	7454.19	9569.43	5365.65	6493.31	2621.67		1917.91	1387.13	1343.38	1867.48	1564.87	719.887	763.008
2515.96	4965.3	7892.67	10132.3	5681.28	6875.27	2775.88		1935.22	1387.66	1202	1695.06	1512.71	673.136	634.902
2655.73	5241.15	8331.15	10695.2	5996.9	7257.23	2930.1		1960.07	1411.54	1072.53	1225.82	1386.85	643.493	656.705
2795.51	5517	8769.63	11258.1	6312.53	7639.19	3084.31		1908.76	1010.63	945.396	1167.85	1286.96	583.167	567.713
2935.28	5792.85	9208.11	11821.1	6628.16	8021.14	3238.53		1852.8	661.979	-5.423	1053.57	1216.52	567.319	658.177
3075.06	6068.7	9646.59	12384	6943.78	8403.1	3392.74		1765.51	643.225	-9.85208	896.096	753.424	544.859	552.651
3214.83	6344.55	10085.1	12946.9	7259.41	8785.06	3546.96		1749.34	498.408	4.48078	743.119	787.695	487.658	397.126
3354.61	6620.4	10523.6	13509.8	7575.04	9167.02	3701.18		1509.95	548.398	-6.80447	619.531	789.159	458.692	248.259
3494.39	6896.25	10962	14072.7	7890.66	9548.98	3855.39		-30.5373	-103.885	19.6133	2.47762	12.6112	0.0724791	-13.117

## Sheet: Fig. S3b
Time	Time	Time	Time	Time	Time		Gamma	Gamma	Gamma	Gamma	Gamma	Gamma
0	0	0	0	0	0		0.0014346	0.00238296	0.00072327	0.00407518	0.00340647	0.00245284
368.012	294.26	313.512	323.372	318.58	470.148		0.00140205	0.00226191	0.00109274	0.00307344	0.00242084	-3.86176e-05
736.024	588.52	627.024	646.744	637.16	940.296		0.00152908	0.00196009	0.00111891	0.00170497	0.00166612	-0.000693004
1104.04	882.78	940.536	970.116	955.74	1410.44		0.00182865	0.00244801	0.00142268	0.00134734	0.000982118	-0.00180687
1472.05	1177.04	1254.05	1293.49	1274.32	1880.59		0.00245319	0.00216035	0.00173444	0.000653477	0.000926727	-0.00216374
1840.06	1471.3	1567.56	1616.86	1592.9	2350.74		0.0009953	0.00190867	0.00189281	-2.39105e-05	0.000732653	-0.00182408
2208.07	1765.56	1881.07	1940.23	1911.48	2820.89		0.00122591	0.00181058	0.0020615	-0.000496377	0.000701071	-0.00194243
2576.08	2059.82	2194.58	2263.6	2230.06	3291.04		0.0014497	0.00159203	0.0019315	-0.00133112	0.000288726	-0.00230479
2944.1	2354.08	2508.1	2586.98	2548.64	3761.18		0.00191052	0.00196296	0.00195657	-0.00168346	0.00017768	-0.00225204
3312.11	2648.34	2821.61	2910.35	2867.22	4231.33		0.00225385	0.00207548	0.00246949	-0.00108442	0.000456485	-0.00132182
3680.12	2942.6	3135.12	3233.72	3185.8	4701.48		0.00303975	0.00245669	0.00249999	-0.000709084	0.000588146	-0.000967011
4048.13	3236.86	3448.63	3557.09	3504.38	5171.63		0.00314159	0.0025733	0.00276975	-0.000468668	0.000210916	-0.000991839
4416.14	3531.12	3762.14	3880.46	3822.96	5641.78		0.00302733	0.00263399	0.00265846	-0.00026324	0.000749624	-0.00192936
4784.16	3825.38	4075.66	4203.84	4141.54	6111.92		0.003073	0.00213734	0.00265603	0.0001009	0.00046171	-0.00176191
5152.17	4119.64	4389.17	4527.21	4460.12	6582.07		0.0040852	0.00268001	0.00282478	0.00032817	0.000566731	-0.00150374
5520.18	4413.9	4702.68	4850.58	4778.7	7052.22		0.00429323	0.00295688	0.00306521	-0.000234227	0.000788802	-0.000525214
5888.19	4708.16	5016.19	5173.95	5097.28	7522.37		0.00481261	0.00303251	0.00309112	0.000249339	0.00048342	-0.00050108
6256.2	5002.42	5329.7	5497.32	5415.86	7992.52		0.00491293	0.00320176	0.00349656	0.000769122	0.00011916	-0.000388015
6624.22	5296.68	5643.22	5820.7	5734.44	8462.66		0.00575033	0.00333257	0.00352327	0.00049665	-9.93171e-05	-5.88755e-05
6992.23	5590.94	5956.73	6144.07	6053.02	8932.81		0.0050055	0.00329399	0.00396735	0.000486507	-0.000121908	-4.12751e-05
7360.24	5885.2	6270.24	6467.44	6371.6	9402.96		0.00533006	0.0035592	0.00455881	0.000715605	-0.000438637	0.000142999
7728.25	6179.46	6583.75	6790.81	6690.18	9873.11		0.00584758	0.00296183	0.00478903	0.00101485	-0.000663767	0.000572271
8096.26	6473.72	6897.26	7114.18	7008.76	10343.3		0.00628322	0.00247407	0.00483838	0.00114251	-0.000723736	-9.78627e-05
8464.28	6767.98	7210.78	7437.56	7327.34	10813.4		0.0072727	0.00170838	0.00530766	0.0016207	-0.000527884	-0.000588848
8832.29	7062.24	7524.29	7760.93	7645.92	11283.6		0.00806592	0.00144072	0.00552613	0.00192167	-0.000972698	-0.00109281
9200.3	7356.5	7837.8	8084.3	7964.5	11753.7		0.00843297	0.000956617	0.00570412	0.0016472	-0.00160079	-0.0016541

## Sheet: Fig. S3c
time_BBCaly	G_BBCaly	std_BBCaly	time_Caly	G_Caly	std_Caly
-2000	0.00241255	0.00123002	0	0.00179176	0.0016146
-1652.02	0.00170206	0.00111373	324.117	0.00302216	0.00278855
-1304.04	0.00121436	0.000974381	648.233	0.00357417	0.00297032
-956.058	0.00103699	0.00148009	972.35	0.00390195	0.00288145
-608.077	0.000960739	0.00168066	1296.47	0.00440286	0.00300666
-260.097	0.000613575	0.00140158	1620.58	0.00484335	0.00288523
87.884	0.000560043	0.00152708	1944.7	0.00547689	0.00298888
435.865	0.000271006	0.00173744	2268.82	0.00635185	0.00312921
783.845	0.00034537	0.0019263	2592.93	0.00717313	0.00342655
1131.83	0.000808177	0.00171456	2917.05	0.00796121	0.00391446
1479.81	0.00115141	0.00175241	3241.17	0.0091397	0.0045303
1827.79	0.00120584	0.00182683	3565.28	0.010049	0.00470539
2175.77	0.00114613	0.00198202	3889.4	0.0110956	0.00515629
2523.75	0.00111118	0.00184312	4213.51	0.0119543	0.00532452
2871.73	0.00149686	0.00205413	4537.63	0.0126739	0.00528208
3219.71	0.00172411	0.00198434	4861.75	0.0130137	0.00463987
3567.69	0.00186132	0.00208194	5185.86	0.0134771	0.00445692
3915.67	0.00201858	0.00214113	5509.98	0.0136624	0.00479175
4263.65	0.00215744	0.00240493	5834.1	0.0129152	0.00492766
4611.63	0.00209836	0.00225742	6158.21	0.0119386	0.00461681
4959.61	0.00231134	0.00247109	6482.33	0.0106721	0.00459794
5307.59	0.0024203	0.00255156	6806.45	0.00857849	0.00586624
5655.57	0.00231943	0.00277741	7130.56	0.0073513	0.00535547
6003.56	0.00246545	0.00318633	7454.68	0.00666833	0.00542246
6351.54	0.00248149	0.00364854	7778.8	0.00595311	0.00479336
6699.52	0.00224767	0.00405627	8102.91	-0.000161093	0.000420911

## Sheet: Fig. S3d-f
G*_Caly	G*_BBaly		G0_Caly	G0_BBaly		Calyculin	BB
0.0207246	0.00881412		0.00494286	0.0014346		70	0
0.0149386	0.00372461		0.000676184	0.00238296
0.0138959	0.00577742		0.00218012	0.00072327
0.0189144	0.00447076		0.000107235	0.00407518
0.0161075	0.00371333		0.00241694	0.00340647
0.00737094	0.00296876		0.000828957	0.00245284
0.00858012			0.00139004

## Sheet: Fig. S3j
Time	OY1	OY2	OY3	OY_avg
0	0.00319461	0.00213953	0.00307942	0.00307942
500	0.00324107	0.00206512	0.00301431	0.00301431
1000	0.00309242	0.0020186	0.00303292	0.00303292
1500	0.00315745	0.00192558	0.00293076	0.00293076
2000	0.00320346	0.00192558	0.00286549	0.00286549
2500	0.00323274	0.00190698	0.00286525	0.00286525
3000	0.00324992	0.00188837	0.00280006	0.00280006
3500	0.00325184	0.00188837	0.00281916	0.00281916
4000	0.0032778	0.00189767	0.00277234	0.00277234
4500	0.00333399	0.00188837	0.00279225	0.00279225
5000	0.00324255	0.00145116	0.0025396	0.0025396
5500	0.0032797	0.00133023	0.00196299	0.00196299
6000	0.00318493	0.0011814	0.00131163	0.00131163
6500	0.0031838	0.00104186	0.00110698	0.00110698

## Sheet: Stats
p_val
G*_caly_BBcaly	G0_caly_BBcaly
0.0087	0.5427
