# Supplementary material for: Rupture strength of living cell monolayers
Source: Nat Mater. 2024 Oct 28;23(11):1563–74. doi: 10.1038/s41563-024-02027-3 (PMC11525174; doi:10.1038/s41563-024-02027-3)
Supplement: Supplementary file 26 — Data for Extended Data Fig. 4 (statistics included, if applicable). [file 41563_2024_2027_MOESM26_ESM.xlsx]

## Sheet: Fig. S4a-d
0.1	0.3	1	2	3		0.1	0.3	1	2	3		0.1	0.3	1	2	3		0.1	0.3	1	2	3
G*	G*	G*	G*	G*		eps*	eps*	eps*	eps*	eps*		t*	t*	t*	t*	t*		G0	G0	G0	G0	G0
0.0341629	0.0817786	0.108902	0.246191	0.144971		443.553	566.471	261.619	248.393	448.128		3646.97	1590.32	220.111	103.122	124.236		0.00507581	0.00401527	0.00477601	0.00290831	0.00457785
0.076314	0.0801412	0.165558	0.20343	0.17493		649.495	812.911	287.306	316.691	214.157		4417.46	2545.17	240.21	134.16	59.364		0.00822367	0.00559117	0.00675404	0.0059857	0.00398591
0.0568313	0.0772228	0.120294	0.172671	0.254097		1007.56	595.586	240.334	282.944	422.113		8442.13	1698.06	203.84	118.759	119.184		0.00523683	0.0046492	0.00418417	0.00223809	0.00401179
0.0353388	0.122655	0.223758	0.152217	0.14317		463.9	182.087	338.829	415.293	245.94		3517.9	501.942	281.01	174.173	74.868		0.00393855	0.00747391	0.00351429	0.00270957	0.00312684
0.0543458	0.107848	0.149594	0.375547	0.166898		680.718	345.508	513.014	230.442	227.535		5842.98	1432.18	423.33	95.472	62.006		0.00590639	0.00805001	0.00393967	0.00162458	0.00650176
0.0437622	0.091975	0.169568	0.16438	0.164022		681.511	467.423	413.878	233.411	253.349		5750.06	1338.06	349.544	96.9	70.176		0.00875901	0.00790053	0.00320765	0.00235538	0.00599637
	0.0545246	0.257108	0.157306	0.0980773			424.791	352.446	216.04	216.23			1207.88	300.456	89.658	59.874			0.00355502	0.00299684	0.00218537	0.00256379
	0.0812269	0.211676	0.208726	0.325464			367.985	390.124	317.055	321.633			1038.96	329.394	135.304	89.862			0.00727135	0.0100111	0.00446156	0.0113376
	0.196718	0.102779	0.258607	0.109153			555.644	214.991	283.389	341.939			1569.82	179.376	119.789	95.472			0.00641285	0.00287011	0.0040784	0.0109816
		0.115682	0.254466	0.190746				243.549	220.519	228.601				208.312	93.009	64.375				0.0166515	0.00271555	0.00480571
			0.207451	0.316648					255.909	193.702					84.254	55.224					0.00242002	0.0120839
CDF_G*							CDF_eps*							CDF_t*							CDF_G0
	0.1%s-1	0.3%s-1	1%s-1	2%s-1	3%s-1			0.1%s-1	0.3%s-1	1%s-1	2%s-1	3%s-1			0.1%s-1	0.3%s-1	1%s-1	2%s-1	3%s-1			0.1%s-1	0.3%s-1	1%s-1	2%s-1	3%s-1
0	0.00080406	0.00809631	0.00119376	0.000375512	0.00678452		0	0.000647521	0.00388769	0.000271586	1.50024e-06	0.000631061		0	0.00216226	0.00460814	0.000208014	1.24157e-05	0.000563995		0	0.000558507	0.000189961	0.0888066	0.00812283	0.0335278
0.01	0.00578281	0.0152898	0.0021837	0.000650326	0.00968219		1	0.000658703	0.00395223	0.000282494	1.62956e-06	0.000656636		10	0.00219939	0.00485781	0.000336101	6.06013e-05	0.00220712		0.0001	0.000671542	0.000236663	0.0925435	0.0100397	0.0357324
0.02	0.0289916	0.0274001	0.00386763	0.00110141	0.0136079		2	0.000670064	0.00401773	0.000293808	1.76954e-06	0.000683165		20	0.0022371	0.00511946	0.000534622	0.000259229	0.00739708		0.0002	0.000805361	0.000293904	0.0963954	0.0123401	0.0380545
0.03	0.102663	0.0466332	0.00663397	0.00182442	0.0188374		3	0.000681605	0.00408419	0.000305544	1.92101e-06	0.000710679		30	0.0022754	0.00539358	0.000837232	0.000972884	0.0212891		0.0003	0.00096335	0.000363826	0.100364	0.0150837	0.0404981
0.04	0.26199	0.0754486	0.0110229	0.00295603	0.025687		4	0.000693329	0.00415164	0.000317714	2.08486e-06	0.000739212		40	0.00231429	0.00568068	0.0012909	0.00320787	0.0528024		0.0004	0.00114936	0.000448949	0.10445	0.018336	0.0430676
0.05	0.496841	0.116175	0.0177477	0.00468551	0.0345085		5	0.000705239	0.00422008	0.000330334	2.26206e-06	0.000768797		50	0.00235378	0.00598126	0.00195983	0.00930896	0.113387		0.0005	0.00136774	0.000552228	0.108656	0.0221676	0.0457673
0.06	0.732826	0.170477	0.0276988	0.00726659	0.0456792		6	0.000717338	0.00428953	0.000343419	2.45364e-06	0.000799469		60	0.00239389	0.00629586	0.00292989	0.0238266	0.212099		0.0006	0.00162343	0.00067711	0.112982	0.0266539	0.0486013
0.07	0.894475	0.238778	0.0419199	0.011028	0.0595879		7	0.000729627	0.00436	0.000356984	2.6607e-06	0.000831264		70	0.0024346	0.00662502	0.00431343	0.0539394	0.348415		0.0007	0.00192198	0.000827604	0.11743	0.0318745	0.051574
0.08	0.969945	0.319823	0.0615475	0.0163807	0.0766158		8	0.00074211	0.00443151	0.000371046	2.88443e-06	0.000864219		80	0.00247595	0.0069693	0.00625419	0.108387	0.507959		0.0008	0.00226959	0.00100835	0.122	0.0379124	0.0546894
0.09	0.993951	0.410542	0.0877096	0.0238186	0.0971133		9	0.00075479	0.00450406	0.000385621	3.1261e-06	0.000898372		90	0.00251792	0.00732929	0.00893167	0.194204	0.666223		0.0009	0.00267321	0.00122469	0.126693	0.0448526	0.0579517
0.1	0.999151	0.50634	0.121388	0.0339112	0.121374		10	0.000767669	0.00457766	0.000400725	3.38708e-06	0.000933761		100	0.00256054	0.00770556	0.0125646	0.312116	0.799283		0.001	0.00314058	0.00148276	0.131511	0.0527811	0.0613651
0.11	0.999918	0.601772	0.163257	0.0472839	0.149609		11	0.00078075	0.00465234	0.000416378	3.66882e-06	0.000970426		110	0.00260382	0.00809873	0.0174128	0.453345	0.894098		0.0011	0.00368025	0.00178956	0.136454	0.0617828	0.0649336
0.12	0.999995	0.691456	0.213526	0.0645862	0.181919		12	0.000794036	0.00472811	0.000432595	3.9729e-06	0.00100841		120	0.00264775	0.00850943	0.023776	0.600805	0.951359		0.0012	0.00430169	0.00215308	0.141523	0.0719405	0.0686611
0.13	1	0.770964	0.271817	0.0864463	0.218271		13	0.00080753	0.00480497	0.000449397	4.30098e-06	0.00104775		130	0.00269234	0.00893829	0.0319898	0.735024	0.980667		0.0013	0.00501532	0.00258232	0.146718	0.0833322	0.0725514
0.14	1	0.837459	0.337092	0.113415	0.258489		14	0.000821235	0.00488295	0.000466802	4.65486e-06	0.0010885		140	0.00273762	0.00938597	0.0424178	0.84152	0.993381		0.0014	0.00583253	0.00308746	0.152039	0.0960293	0.0766085
0.15	1	0.889922	0.407689	0.145906	0.302237		15	0.000835154	0.00496205	0.00048483	5.03645e-06	0.00113069		150	0.00278358	0.00985314	0.0554385	0.915182	0.998054		0.0015	0.00676577	0.0036799	0.157486	0.110095	0.0808358
0.16	1	0.928969	0.481425	0.184126	0.349028		16	0.000849289	0.00504229	0.000503501	5.44782e-06	0.00117438		160	0.00283024	0.0103405	0.0714285	0.959596	0.99951		0.0016	0.00782856	0.00437239	0.163061	0.12558	0.0852369
0.17	1	0.956386	0.555804	0.228031	0.398237		17	0.000863644	0.00512368	0.000522835	5.89115e-06	0.00121961		170	0.0028776	0.0108487	0.0907412	0.982941	0.999895		0.0017	0.00903555	0.00517908	0.168762	0.142524	0.0898151
0.18	1	0.974545	0.628263	0.27728	0.449122		18	0.000878222	0.00520624	0.000542855	6.36879e-06	0.00126643		180	0.00292568	0.0113786	0.113682	0.993636	0.999981		0.0018	0.0104025	0.00611563	0.17459	0.16095	0.0945736
0.19	1	0.985893	0.696434	0.331225	0.500859		19	0.000893025	0.00528999	0.000563581	6.88324e-06	0.00131488		190	0.00297448	0.0119308	0.140484	0.997908	0.999997		0.0019	0.0119463	0.00719924	0.180544	0.180865	0.0995155
0.2	1	0.992581	0.758376	0.388922	0.552582		20	0.000908058	0.00537492	0.000585037	7.43718e-06	0.00136503		200	0.00302401	0.012506	0.171281	0.999395	1		0.002	0.0136851	0.00844878	0.186623	0.202258	0.104643
0.21	1	0.996301	0.812731	0.449184	0.603424		21	0.000923323	0.00546107	0.000607245	8.03347e-06	0.00141692		210	0.00307428	0.0131052	0.206083	0.999846	1		0.0021	0.0156379	0.00988478	0.192828	0.225096	0.10996
0.22	1	0.998252	0.858795	0.510644	0.652565		22	0.000938824	0.00554845	0.00063023	8.67517e-06	0.0014706		220	0.0031253	0.013729	0.244764	0.999966	1		0.0022	0.0178253	0.0115295	0.199157	0.249328	0.115468
0.23	1	0.999218	0.896497	0.571851	0.699265		23	0.000954563	0.00563706	0.000654016	9.36552e-06	0.00152613		230	0.00317709	0.0143782	0.287048	0.999993	1		0.0023	0.0202683	0.0134068	0.20561	0.27488	0.121169
0.24	1	0.999669	0.926297	0.631374	0.742903		24	0.000970544	0.00572693	0.000678628	1.0108e-05	0.00158357		240	0.00322964	0.0150537	0.332507	0.999999	1		0.0024	0.0229896	0.0155424	0.212185	0.301661	0.127065
0.25	1	0.999867	0.949046	0.687898	0.782996		25	0.000986771	0.00581807	0.000704092	1.09063e-05	0.00164297		250	0.00328298	0.0157563	0.380575	1	1		0.0025	0.0260122	0.0179637	0.218881	0.329555	0.133158
0.26	1	0.99995	0.965817	0.740311	0.819217		26	0.00100325	0.00591049	0.000730434	1.17645e-05	0.00170439		260	0.00333711	0.0164868	0.430563	1	1		0.0026	0.0293604	0.0206995	0.225698	0.358432	0.139449
0.27	1	0.999982	0.977758	0.787771	0.851391		27	0.00101997	0.00600421	0.000757682	1.26866e-05	0.0017679		270	0.00339203	0.0172462	0.48169	1	1		0.0027	0.0330589	0.0237801	0.232633	0.388142	0.145939
0.28	1	0.999994	0.985969	0.829735	0.879492		28	0.00103696	0.00609925	0.000785864	1.36772e-05	0.00183356		280	0.00344777	0.0180352	0.533121	1	1		0.0028	0.037133	0.0272375	0.239685	0.418522	0.15263
0.29	1	0.999998	0.991422	0.865966	0.903625		29	0.0010542	0.00619562	0.000815007	1.47411e-05	0.00190142		290	0.00350433	0.0188548	0.584003	1	1		0.0029	0.0416085	0.0311044	0.246852	0.449396	0.15952
0.3	1	0.999999	0.994919	0.896513	0.924002		30	0.0010717	0.00629333	0.000845143	1.58833e-05	0.00197156		300	0.00356173	0.0197059	0.633514	1	1		0.003	0.0465113	0.0354148	0.254132	0.480579	0.166611
0.31	1	1	0.997085	0.921661	0.940921		31	0.00108947	0.00639241	0.0008763	1.71093e-05	0.00204404		310	0.00361996	0.0205893	0.680896	1	1		0.0031	0.0518673	0.0402033	0.261523	0.511882	0.173903
0.32	1	1	0.99838	0.941878	0.954733		32	0.00110751	0.00649286	0.000908511	1.84249e-05	0.00211893		320	0.00367905	0.0215061	0.725491	1	1		0.0032	0.0577024	0.0455048	0.269023	0.543112	0.181394
0.33	1	1	0.999129	0.957749	0.965819		33	0.00112583	0.00659471	0.000941806	1.98361e-05	0.0021963		330	0.003739	0.0224572	0.766774	1	1		0.0033	0.0640415	0.0513545	0.276629	0.574077	0.189084
0.34	1	1	0.999547	0.969915	0.974569		34	0.00114442	0.00669796	0.000976219	2.13495e-05	0.00227622		340	0.00379983	0.0234435	0.804358	1	1		0.0034	0.0709094	0.0577873	0.28434	0.604593	0.196972
0.35	1	1	0.999772	0.979022	0.98136		35	0.00116329	0.00680265	0.00101178	2.2972e-05	0.00235877		350	0.00386154	0.0244659	0.838012	1	1		0.0035	0.0783295	0.0648372	0.292151	0.63448	0.205055
0.36	1	1	0.999889	0.985678	0.986541		36	0.00118245	0.00690877	0.00104853	2.4711e-05	0.00244402		360	0.00392415	0.0255256	0.86765	1	1		0.0036	0.086324	0.0725373	0.300061	0.663571	0.213333
0.37	1	1	0.999947	0.990429	0.990429		37	0.00120189	0.00701636	0.0010865	2.65743e-05	0.00253205		370	0.00398767	0.0266234	0.89332	1	1		0.0037	0.0949135	0.0809192	0.308067	0.691715	0.221802
0.38	1	1	0.999976	0.993741	0.993297		38	0.00122163	0.00712542	0.00112573	2.85702e-05	0.00262293		380	0.0040521	0.0277604	0.915187	1	1		0.0038	0.104117	0.0900123	0.316165	0.718775	0.23046
0.39	1	1	0.999989	0.995994	0.995377		39	0.00124166	0.00723598	0.00116625	3.07075e-05	0.00271675		390	0.00411747	0.0289375	0.933508	1	1		0.0039	0.11395	0.0998436	0.324352	0.744633	0.239303
0.4	1	1	0.999995	0.997492	0.996861		40	0.00126199	0.00734804	0.0012081	3.29957e-05	0.00281359		400	0.00418378	0.0301559	0.948604	1	1		0.004	0.124428	0.110437	0.332624	0.76919	0.248329
0.41	1	1	0.999998	0.998464	0.997901		41	0.00128263	0.00746163	0.00125132	3.54445e-05	0.00291353		410	0.00425104	0.0314164	0.960838	1	1		0.0041	0.135562	0.121813	0.34098	0.79237	0.257533
0.42	1	1	0.999999	0.99908	0.998618		42	0.00130358	0.00757677	0.00129595	3.80646e-05	0.00301666		420	0.00431927	0.0327202	0.970589	1	1		0.0042	0.14736	0.133988	0.349413	0.814114	0.266912
0.43	1	1	1	0.999461	0.999105		43	0.00132484	0.00769346	0.00134204	4.08671e-05	0.00312307		430	0.00438847	0.0340684	0.978233	1	1		0.0043	0.159826	0.146974	0.357922	0.834387	0.27646
0.44	1	1	1	0.999691	0.999429		44	0.00134641	0.00781174	0.00138961	4.38638e-05	0.00323284		440	0.00445866	0.0354618	0.984127	1	1		0.0044	0.172964	0.160779	0.366502	0.853172	0.286172
0.45	1	1	1	0.999827	0.999642		45	0.0013683	0.00793161	0.00143873	4.70674e-05	0.00334608		450	0.00452986	0.0369017	0.988595	1	1		0.0045	0.186769	0.175403	0.37515	0.870472	0.296044
0.46	1	1	1	0.999905	0.999779		46	0.00139052	0.0080531	0.00148942	5.04909e-05	0.00346286		460	0.00460206	0.038389	0.991928	1	1		0.0046	0.201237	0.190844	0.38386	0.886306	0.306069
0.47	1	1	1	0.999949	0.999865		47	0.00141307	0.00817622	0.00154174	5.41486e-05	0.0035833		470	0.0046753	0.0399248	0.994372	1	1		0.0047	0.216356	0.207092	0.39263	0.900709	0.316241
0.48	1	1	1	0.999973	0.999919		48	0.00143596	0.00830099	0.00159572	5.80553e-05	0.00370748		480	0.00474957	0.0415101	0.996136	1	1		0.0048	0.232113	0.22413	0.401454	0.91373	0.326554
0.49	1	1	1	0.999986	0.999953		49	0.00145918	0.00842743	0.00165143	6.22267e-05	0.00383551		490	0.00482489	0.0431461	0.997387	1	1		0.0049	0.248489	0.241938	0.410329	0.92543	0.337002
0.5	1	1	1	0.999993	0.999972		50	0.00148274	0.00855556	0.0017089	6.66795e-05	0.00396749		500	0.00490127	0.0448338	0.99826	1	1		0.005	0.265461	0.260487	0.41925	0.935878	0.347577
							51	0.00150665	0.0086854	0.00176818	7.14313e-05	0.00410352		510	0.00497874	0.0465743	0.998859	1	1		0.0051	0.283003	0.279741	0.428213	0.945151	0.358272
							52	0.00153091	0.00881695	0.00182933	7.65007e-05	0.00424371		520	0.00505728	0.0483685	0.999263	1	1		0.0052	0.301082	0.299662	0.437213	0.953331	0.369079
							53	0.00155552	0.00895026	0.0018924	8.19074e-05	0.00438817		530	0.00513693	0.0502176	0.999532	1	1		0.0053	0.319664	0.320201	0.446246	0.960501	0.379991
							54	0.0015805	0.00908532	0.00195744	8.76721e-05	0.004537		540	0.0052177	0.0521227	0.999707	1	1		0.0054	0.338711	0.341306	0.455306	0.966749	0.390999
							55	0.00160584	0.00922217	0.0020245	9.38167e-05	0.00469033		550	0.00529959	0.0540846	0.999819	1	1		0.0055	0.358179	0.36292	0.46439	0.972158	0.402095
							56	0.00163155	0.00936081	0.00209364	0.000100364	0.00484826		560	0.00538263	0.0561046	0.99989	1	1		0.0056	0.378023	0.384979	0.473493	0.976814	0.413271
							57	0.00165764	0.00950128	0.00216492	0.00010734	0.00501091		570	0.00546682	0.0581837	0.999935	1	1		0.0057	0.398194	0.407418	0.482609	0.980796	0.424517
							58	0.0016841	0.00964358	0.00223839	0.000114768	0.00517841		580	0.00555217	0.0603227	0.999962	1	1		0.0058	0.418641	0.430164	0.491735	0.984182	0.435825
							59	0.00171095	0.00978775	0.00231411	0.000122677	0.00535087		590	0.00563871	0.0625229	0.999978	1	1		0.0059	0.43931	0.453144	0.500864	0.987042	0.447186
							60	0.00173819	0.00993379	0.00239214	0.000131096	0.00552841		600	0.00572645	0.0647851	0.999987	1	1		0.006	0.460146	0.476283	0.509994	0.989443	0.458591
							61	0.00176582	0.0100817	0.00247255	0.000140053	0.00571118		610	0.00581539	0.0671103	0.999993	1	1		0.0061	0.481093	0.499502	0.519118	0.991447	0.470029
							62	0.00179385	0.0102316	0.00255539	0.000149582	0.00589928		620	0.00590556	0.0694996	0.999996	1	1		0.0062	0.502091	0.522722	0.528232	0.99311	0.481493
							63	0.00182229	0.0103834	0.00264074	0.000159715	0.00609287		630	0.00599696	0.0719538	0.999998	1	1		0.0063	0.523084	0.545866	0.537331	0.99448	0.492971
							64	0.00185113	0.0105372	0.00272865	0.000170488	0.00629205		640	0.00608962	0.074474	0.999999	1	1		0.0064	0.544013	0.568855	0.546411	0.995602	0.504456
							65	0.00188039	0.0106929	0.00281919	0.000181937	0.00649699		650	0.00618354	0.077061	0.999999	1	1		0.0065	0.56482	0.591613	0.555467	0.996516	0.515937
							66	0.00191007	0.0108506	0.00291244	0.000194103	0.0067078		660	0.00627875	0.0797157	1	1	1		0.0066	0.58545	0.614066	0.564494	0.997256	0.527404
							67	0.00194017	0.0110104	0.00300845	0.000207026	0.00692464		670	0.00637525	0.082439	1	1	1		0.0067	0.605846	0.636143	0.573487	0.997851	0.538849
							68	0.00197071	0.0111722	0.00310731	0.000220748	0.00714764		680	0.00647306	0.0852318	1	1	1		0.0068	0.625956	0.657777	0.582442	0.998326	0.550262
							69	0.00200168	0.0113361	0.00320909	0.000235316	0.00737696		690	0.00657219	0.0880949	1	1	1		0.0069	0.645729	0.678905	0.591355	0.998704	0.561634
							70	0.00203309	0.011502	0.00331385	0.000250777	0.00761273		700	0.00667267	0.0910291	1	1	1		0.007	0.665117	0.69947	0.600221	0.999002	0.572954
							71	0.00206495	0.0116701	0.00342168	0.000267181	0.00785512		710	0.0067745	0.0940351	1	1	1		0.0071	0.684074	0.719418	0.609035	0.999236	0.584215
							72	0.00209726	0.0118403	0.00353266	0.00028458	0.00810426		720	0.0068777	0.0971138	1	1	1		0.0072	0.702559	0.738702	0.617794	0.999419	0.595408
							73	0.00213003	0.0120126	0.00364685	0.00030303	0.00836033		730	0.00698229	0.100266	1	1	1		0.0073	0.720534	0.757282	0.626493	0.99956	0.606522
							74	0.00216326	0.0121871	0.00376434	0.000322588	0.00862347		740	0.00708828	0.103492	1	1	1		0.0074	0.737964	0.775122	0.635128	0.999669	0.617551
							75	0.00219696	0.0123638	0.00388522	0.000343314	0.00889385		750	0.00719568	0.106793	1	1	1		0.0075	0.75482	0.792194	0.643695	0.999752	0.628485
							76	0.00223114	0.0125427	0.00400956	0.000365273	0.00917163		760	0.00730452	0.110169	1	1	1		0.0076	0.771074	0.808476	0.652189	0.999816	0.639316
							77	0.0022658	0.0127239	0.00413746	0.000388531	0.00945697		770	0.00741481	0.11362	1	1	1		0.0077	0.786705	0.823951	0.660609	0.999864	0.650037
							78	0.00230094	0.0129073	0.00426899	0.000413157	0.00975005		780	0.00752656	0.117149	1	1	1		0.0078	0.801696	0.838611	0.668949	0.9999	0.66064
							79	0.00233658	0.013093	0.00440425	0.000439225	0.010051		790	0.0076398	0.120754	1	1	1		0.0079	0.816033	0.852451	0.677205	0.999927	0.671116
							80	0.00237271	0.013281	0.00454332	0.000466811	0.0103601		800	0.00775453	0.124437	1	1	1		0.008	0.829705	0.865472	0.685376	0.999947	0.68146
							81	0.00240936	0.0134713	0.00468631	0.000495994	0.0106774		810	0.00787077	0.128197	1	1	1		0.0081	0.842709	0.877681	0.693456	0.999962	0.691665
							82	0.00244651	0.013664	0.00483329	0.000526859	0.0110031		820	0.00798854	0.132036	1	1	1		0.0082	0.855043	0.889091	0.701444	0.999972	0.701723
							83	0.00248418	0.013859	0.00498437	0.000559492	0.0113375		830	0.00810786	0.135953	1	1	1		0.0083	0.866708	0.899718	0.709335	0.99998	0.71163
							84	0.00252237	0.0140565	0.00513964	0.000593986	0.0116806		840	0.00822875	0.139949	1	1	1		0.0084	0.87771	0.909581	0.717128	0.999986	0.721378
							85	0.0025611	0.0142563	0.0052992	0.000630435	0.0120328		850	0.00835121	0.144024	1	1	1		0.0085	0.888059	0.918706	0.724819	0.99999	0.730964
							86	0.00260036	0.0144586	0.00546315	0.00066894	0.0123941		860	0.00847527	0.148178	1	1	1		0.0086	0.897766	0.927117	0.732405	0.999993	0.74038
							87	0.00264016	0.0146634	0.0056316	0.000709605	0.0127647		870	0.00860095	0.152412	1	1	1		0.0087	0.906845	0.934846	0.739885	0.999995	0.749624
							88	0.00268052	0.0148707	0.00580464	0.000752538	0.0131449		880	0.00872826	0.156726	1	1	1		0.0088	0.915315	0.941923	0.747255	0.999997	0.75869
							89	0.00272143	0.0150805	0.00598238	0.000797852	0.0135349		890	0.00885722	0.161118	1	1	1		0.0089	0.923193	0.948382	0.754514	0.999998	0.767575
							90	0.0027629	0.0152928	0.00616493	0.000845667	0.0139348		900	0.00898784	0.165591	1	1	1		0.009	0.930501	0.954256	0.761659	0.999998	0.776275
							91	0.00280494	0.0155077	0.0063524	0.000896105	0.0143448		910	0.00912015	0.170143	1	1	1		0.0091	0.937262	0.95958	0.768689	0.999999	0.784787
							92	0.00284756	0.0157251	0.0065449	0.000949294	0.0147652		920	0.00925416	0.174774	1	1	1		0.0092	0.943499	0.96439	0.775602	0.999999	0.793107
							93	0.00289076	0.0159452	0.00674254	0.00100537	0.0151961		930	0.00938989	0.179485	1	1	1		0.0093	0.949236	0.96872	0.782396	1	0.801234
							94	0.00293455	0.0161679	0.00694543	0.00106447	0.0156378		940	0.00952736	0.184275	1	1	1		0.0094	0.9545	0.972605	0.789069	1	0.809166
							95	0.00297894	0.0163933	0.00715369	0.00112674	0.0160905		950	0.00966658	0.189143	1	1	1		0.0095	0.959316	0.97608	0.795622	1	0.8169
							96	0.00302393	0.0166213	0.00736744	0.00119233	0.0165544		960	0.00980758	0.19409	1	1	1		0.0096	0.963709	0.979176	0.802051	1	0.824436
							97	0.00306954	0.0168521	0.00758681	0.0012614	0.0170296		970	0.00995037	0.199115	1	1	1		0.0097	0.967707	0.981926	0.808357	1	0.831772
							98	0.00311576	0.0170856	0.0078119	0.00133412	0.0175165		980	0.010095	0.204217	1	1	1		0.0098	0.971333	0.98436	0.814538	1	0.838908
							99	0.00316261	0.0173218	0.00804285	0.00141064	0.0180152		990	0.0102414	0.209396	1	1	1		0.0099	0.974615	0.986507	0.820594	1	0.845844
							100	0.00321009	0.0175609	0.00827978	0.00149116	0.0185259		1000	0.0103897	0.214652	1	1	1		0.01	0.977576	0.988395	0.826524	1	0.852579
							101	0.00325821	0.0178027	0.00852282	0.00157584	0.019049		1010	0.0105398	0.219984	1	1	1		0.0101	0.98024	0.990049	0.832327	1	0.859114
							102	0.00330698	0.0180474	0.00877209	0.00166489	0.0195845		1020	0.0106919	0.225391	1	1	1		0.0102	0.98263	0.991494	0.838004	1	0.86545
							103	0.00335641	0.018295	0.00902774	0.0017585	0.0201328		1030	0.0108458	0.230873	1	1	1		0.0103	0.984769	0.992751	0.843555	1	0.871587
							104	0.00340649	0.0185454	0.00928988	0.00185687	0.020694		1040	0.0110017	0.236428	1	1	1		0.0104	0.986678	0.993841	0.848979	1	0.877527
							105	0.00345725	0.0187988	0.00955866	0.00196022	0.0212685		1050	0.0111595	0.242056	1	1	1		0.0105	0.988376	0.994784	0.854276	1	0.883272
							106	0.00350869	0.0190551	0.00983422	0.00206877	0.0218563		1060	0.0113193	0.247756	1	1	1		0.0106	0.989883	0.995595	0.859446	1	0.888823
							107	0.00356081	0.0193143	0.0101167	0.00218274	0.0224578		1070	0.0114811	0.253526	1	1	1		0.0107	0.991217	0.996293	0.864491	1	0.894182
							108	0.00361363	0.0195766	0.0104062	0.00230238	0.0230733		1080	0.0116448	0.259367	1	1	1		0.0108	0.992394	0.996889	0.86941	1	0.899352
							109	0.00366715	0.0198418	0.0107029	0.00242792	0.0237028		1090	0.0118106	0.265276	1	1	1		0.0109	0.99343	0.997398	0.874205	1	0.904335
							110	0.00372138	0.0201101	0.011007	0.00255963	0.0243468		1100	0.0119785	0.271253	1	1	1		0.011	0.994339	0.99783	0.878875	1	0.909135
							111	0.00377633	0.0203815	0.0113185	0.00269776	0.0250053		1110	0.0121484	0.277296	1	1	1		0.0111	0.995135	0.998196	0.883422	1	0.913753
							112	0.003832	0.020656	0.0116377	0.00284259	0.0256788		1120	0.0123204	0.283405	1	1	1		0.0112	0.995829	0.998505	0.887846	1	0.918193
							113	0.00388841	0.0209336	0.0119647	0.00299439	0.0263673		1130	0.0124944	0.289577	1	1	1		0.0113	0.996433	0.998765	0.89215	1	0.922459
							114	0.00394556	0.0212143	0.0122996	0.00315346	0.0270712		1140	0.0126707	0.295811	1	1	1		0.0114	0.996958	0.998983	0.896333	1	0.926554
							115	0.00400346	0.0214983	0.0126426	0.00332009	0.0277908		1150	0.012849	0.302107	1	1	1		0.0115	0.997412	0.999165	0.900397	1	0.930482
							116	0.00406213	0.0217854	0.0129938	0.0034946	0.0285262		1160	0.0130296	0.308462	1	1	1		0.0116	0.997804	0.999317	0.904343	1	0.934245
							117	0.00412156	0.0220758	0.0133534	0.00367731	0.0292777		1170	0.0132123	0.314875	1	1	1		0.0117	0.998141	0.999443	0.908173	1	0.937849
							118	0.00418176	0.0223694	0.0137217	0.00386853	0.0300456		1180	0.0133972	0.321344	1	1	1		0.0118	0.998431	0.999547	0.911888	1	0.941297
							119	0.00424276	0.0226663	0.0140986	0.00406863	0.0308301		1190	0.0135844	0.327868	1	1	1		0.0119	0.998679	0.999633	0.91549	1	0.944593
							120	0.00430454	0.0229665	0.0144844	0.00427793	0.0316315		1200	0.0137738	0.334445	1	1	1		0.012	0.99889	0.999703	0.918981	1	0.947741
							121	0.00436713	0.0232701	0.0148793	0.00449681	0.03245		1210	0.0139655	0.341073	1	1	1		0.0121	0.99907	0.999761	0.922361	1	0.950745
							122	0.00443054	0.0235771	0.0152834	0.00472564	0.0332859		1220	0.0141595	0.34775	1	1	1		0.0122	0.999223	0.999808	0.925633	1	0.95361
							123	0.00449476	0.0238874	0.0156969	0.00496479	0.0341395		1230	0.0143558	0.354475	1	1	1		0.0123	0.999353	0.999847	0.928799	1	0.956339
							124	0.00455981	0.0242012	0.0161199	0.00521467	0.035011		1240	0.0145544	0.361246	1	1	1		0.0124	0.999462	0.999878	0.931861	1	0.958937
							125	0.00462571	0.0245184	0.0165527	0.00547568	0.0359007		1250	0.0147554	0.36806	1	1	1		0.0125	0.999554	0.999903	0.93482	1	0.961409
							126	0.00469245	0.0248391	0.0169954	0.00574823	0.0368088		1260	0.0149588	0.374916	1	1	1		0.0126	0.999631	0.999923	0.937678	1	0.963758
							127	0.00476005	0.0251633	0.0174482	0.00603275	0.0377356		1270	0.0151646	0.381812	1	1	1		0.0127	0.999696	0.999939	0.940437	1	0.965988
							128	0.00482851	0.0254911	0.0179112	0.00632969	0.0386813		1280	0.0153728	0.388746	1	1	1		0.0128	0.99975	0.999952	0.9431	1	0.968105
							129	0.00489785	0.0258224	0.0183847	0.00663949	0.0396463		1290	0.0155835	0.395715	1	1	1		0.0129	0.999795	0.999962	0.945668	1	0.970111
							130	0.00496808	0.0261573	0.0188688	0.00696263	0.0406308		1300	0.0157966	0.402718	1	1	1		0.013	0.999832	0.999971	0.948143	1	0.972012
							131	0.00503921	0.0264958	0.0193637	0.00729957	0.041635		1310	0.0160122	0.409752	1	1	1		0.0131	0.999863	0.999977	0.950528	1	0.97381
							132	0.00511124	0.026838	0.0198696	0.0076508	0.0426592		1320	0.0162304	0.416815	1	1	1		0.0132	0.999888	0.999982	0.952825	1	0.975512
							133	0.00518418	0.0271839	0.0203866	0.00801682	0.0437037		1330	0.0164511	0.423905	1	1	1		0.0133	0.999909	0.999986	0.955036	1	0.977119
							134	0.00525805	0.0275335	0.020915	0.00839815	0.0447688		1340	0.0166744	0.43102	1	1	1		0.0134	0.999927	0.999989	0.957162	1	0.978637
							135	0.00533285	0.0278868	0.021455	0.00879532	0.0458546		1350	0.0169002	0.438158	1	1	1		0.0135	0.999941	0.999992	0.959206	1	0.980068
							136	0.0054086	0.0282439	0.0220067	0.00920885	0.0469615		1360	0.0171287	0.445315	1	1	1		0.0136	0.999952	0.999994	0.96117	1	0.981418
							137	0.00548531	0.0286048	0.0225703	0.0096393	0.0480898		1370	0.0173597	0.452491	1	1	1		0.0137	0.999962	0.999995	0.963057	1	0.982688
							138	0.00556298	0.0289696	0.023146	0.0100872	0.0492396		1380	0.0175935	0.459682	1	1	1		0.0138	0.999969	0.999996	0.964868	1	0.983884
							139	0.00564162	0.0293381	0.0237341	0.0105532	0.0504113		1390	0.0178299	0.466886	1	1	1		0.0139	0.999975	0.999997	0.966606	1	0.985008
							140	0.00572125	0.0297106	0.0243347	0.0110379	0.0516051		1400	0.0180691	0.474101	1	1	1		0.014	0.99998	0.999998	0.968272	1	0.986065
							141	0.00580188	0.030087	0.0249479	0.0115417	0.0528212		1410	0.0183109	0.481325	1	1	1		0.0141	0.999984	0.999998	0.969869	1	0.987056
							142	0.00588351	0.0304673	0.0255741	0.0120655	0.05406		1420	0.0185555	0.488554	1	1	1		0.0142	0.999988	0.999999	0.971398	1	0.987986
							143	0.00596616	0.0308516	0.0262134	0.0126097	0.0553217		1430	0.0188029	0.495788	1	1	1		0.0143	0.99999	0.999999	0.972863	1	0.988857
							144	0.00604984	0.0312399	0.026866	0.013175	0.0566065		1440	0.0190531	0.503023	1	1	1		0.0144	0.999992	0.999999	0.974264	1	0.989673
							145	0.00613455	0.0316323	0.0275321	0.0137621	0.0579147		1450	0.0193061	0.510257	1	1	1		0.0145	0.999994	0.999999	0.975604	1	0.990436
							146	0.00622032	0.0320287	0.028212	0.0143717	0.0592465		1460	0.019562	0.517487	1	1	1		0.0146	0.999995	1	0.976886	1	0.99115
							147	0.00630715	0.0324292	0.0289057	0.0150043	0.0606022		1470	0.0198207	0.524712	1	1	1		0.0147	0.999996	1	0.97811	1	0.991816
							148	0.00639504	0.0328338	0.0296136	0.0156608	0.0619821		1480	0.0200824	0.531929	1	1	1		0.0148	0.999997	1	0.979279	1	0.992438
							149	0.00648402	0.0332425	0.0303357	0.0163417	0.0633864		1490	0.020347	0.539135	1	1	1		0.0149	0.999998	1	0.980394	1	0.993018
							150	0.00657409	0.0336555	0.0310725	0.0170478	0.0648154		1500	0.0206145	0.546328	1	1	1		0.015	0.999998	1	0.981458	1	0.993559
							151	0.00666527	0.0340727	0.0318239	0.0177798	0.0662692		1510	0.020885	0.553506	1	1	1		0.0151	0.999999	1	0.982473	1	0.994061
							152	0.00675756	0.0344941	0.0325903	0.0185385	0.0677481		1520	0.0211584	0.560667	1	1	1		0.0152	0.999999	1	0.98344	1	0.994529
							153	0.00685098	0.0349197	0.0333719	0.0193246	0.0692524		1530	0.0214349	0.567808	1	1	1		0.0153	0.999999	1	0.98436	1	0.994964
							154	0.00694554	0.0353497	0.0341688	0.0201388	0.0707823		1540	0.0217145	0.574927	1	1	1		0.0154	0.999999	1	0.985237	1	0.995368
							155	0.00704125	0.035784	0.0349814	0.020982	0.0723381		1550	0.0219971	0.582021	1	1	1		0.0155	1	1	0.986071	1	0.995742
							156	0.00713813	0.0362227	0.0358097	0.0218548	0.0739199		1560	0.0222829	0.589089	1	1	1		0.0156	1	1	0.986864	1	0.99609
							157	0.00723617	0.0366658	0.036654	0.0227581	0.075528		1570	0.0225717	0.596128	1	1	1		0.0157	1	1	0.987618	1	0.996411
							158	0.0073354	0.0371133	0.0375145	0.0236926	0.0771627		1580	0.0228637	0.603136	1	1	1		0.0158	1	1	0.988333	1	0.996709
							159	0.00743583	0.0375652	0.0383914	0.0246592	0.078824		1590	0.0231589	0.610111	1	1	1		0.0159	1	1	0.989013	1	0.996984
							160	0.00753747	0.0380216	0.039285	0.0256587	0.0805124		1600	0.0234573	0.617051	1	1	1		0.016	1	1	0.989658	1	0.997239
							161	0.00764033	0.0384826	0.0401955	0.0266919	0.0822279		1610	0.0237589	0.623953	1	1	1		0.0161	1	1	0.99027	1	0.997474
							162	0.00774443	0.0389481	0.041123	0.0277595	0.0839708		1620	0.0240638	0.630816	1	1	1		0.0162	1	1	0.99085	1	0.99769
							163	0.00784977	0.0394181	0.0420678	0.0288626	0.0857413		1630	0.0243719	0.637637	1	1	1		0.0163	1	1	0.991399	1	0.99789
							164	0.00795636	0.0398928	0.0430301	0.0300018	0.0875396		1640	0.0246834	0.644415	1	1	1		0.0164	1	1	0.991919	1	0.998074
							165	0.00806423	0.0403721	0.0440101	0.0311781	0.0893659		1650	0.0249981	0.651148	1	1	1		0.0165	1	1	0.992412	1	0.998243
							166	0.00817339	0.0408561	0.045008	0.0323923	0.0912204		1660	0.0253163	0.657833	1	1	1		0.0166	1	1	0.992878	1	0.998399
							167	0.00828383	0.0413448	0.046024	0.0336452	0.0931033		1670	0.0256378	0.664469	1	1	1		0.0167	1	1	0.993318	1	0.998542
							168	0.00839559	0.0418381	0.0470584	0.0349377	0.0950147		1680	0.0259628	0.671055	1	1	1		0.0168	1	1	0.993734	1	0.998673
							169	0.00850867	0.0423363	0.0481113	0.0362707	0.0969549		1690	0.0262911	0.677587	1	1	1		0.0169	1	1	0.994127	1	0.998793
							170	0.00862308	0.0428392	0.049183	0.0376451	0.098924		1700	0.026623	0.684066	1	1	1		0.017	1	1	0.994498	1	0.998903
							171	0.00873884	0.043347	0.0502737	0.0390616	0.100922		1710	0.0269583	0.690488	1	1	1		0.0171	1	1	0.994848	1	0.999004
							172	0.00885596	0.0438596	0.0513836	0.0405213	0.10295		1720	0.0272972	0.696853	1	1	1		0.0172	1	1	0.995178	1	0.999097
							173	0.00897446	0.0443771	0.0525129	0.042025	0.105007		1730	0.0276396	0.703158	1	1	1		0.0173	1	1	0.995489	1	0.999181
							174	0.00909434	0.0448995	0.0536618	0.0435735	0.107093		1740	0.0279855	0.709403	1	1	1		0.0174	1	1	0.995782	1	0.999258
							175	0.00921562	0.0454268	0.0548305	0.0451677	0.109209		1750	0.0283351	0.715585	1	1	1		0.0175	1	1	0.996058	1	0.999329
							176	0.00933831	0.0459591	0.0560192	0.0468085	0.111355		1760	0.0286883	0.721704	1	1	1		0.0176	1	1	0.996318	1	0.999393
							177	0.00946243	0.0464964	0.0572282	0.0484968	0.113532		1770	0.0290451	0.727758	1	1	1		0.0177	1	1	0.996562	1	0.999451
							178	0.00958799	0.0470387	0.0584576	0.0502334	0.115738		1780	0.0294057	0.733746	1	1	1		0.0178	1	1	0.996791	1	0.999504
							179	0.00971501	0.0475861	0.0597077	0.0520193	0.117975		1790	0.0297699	0.739666	1	1	1		0.0179	1	1	0.997007	1	0.999553
							180	0.00984349	0.0481386	0.0609786	0.0538552	0.120241		1800	0.0301379	0.745518	1	1	1		0.018	1	1	0.99721	1	0.999597
							181	0.00997345	0.0486962	0.0622706	0.0557421	0.122539		1810	0.0305096	0.751301	1	1	1		0.0181	1	1	0.9974	1	0.999637
							182	0.0101049	0.0492589	0.0635838	0.0576807	0.124867		1820	0.0308851	0.757012	1	1	1		0.0182	1	1	0.997578	1	0.999673
							183	0.0102379	0.0498269	0.0649184	0.059672	0.127226		1830	0.0312645	0.762652	1	1	1		0.0183	1	1	0.997745	1	0.999706
							184	0.0103724	0.0504	0.0662747	0.0617168	0.129616		1840	0.0316477	0.768219	1	1	1		0.0184	1	1	0.997902	1	0.999736
							185	0.0105084	0.0509784	0.0676529	0.0638158	0.132036		1850	0.0320347	0.773713	1	1	1		0.0185	1	1	0.998048	1	0.999763
							186	0.010646	0.0515621	0.0690531	0.06597	0.134488		1860	0.0324257	0.779132	1	1	1		0.0186	1	1	0.998186	1	0.999787
							187	0.0107851	0.052151	0.0704755	0.06818	0.13697		1870	0.0328206	0.784476	1	1	1		0.0187	1	1	0.998314	1	0.999809
							188	0.0109259	0.0527453	0.0719203	0.0704468	0.139484		1880	0.0332194	0.789745	1	1	1		0.0188	1	1	0.998434	1	0.999829
							189	0.0110682	0.0533449	0.0733878	0.0727711	0.142029		1890	0.0336223	0.794937	1	1	1		0.0189	1	1	0.998547	1	0.999847
							190	0.0112121	0.05395	0.074878	0.0751537	0.144605		1900	0.0340291	0.800052	1	1	1		0.019	1	1	0.998651	1	0.999863
							191	0.0113577	0.0545604	0.0763912	0.0775953	0.147213		1910	0.03444	0.80509	1	1	1		0.0191	1	1	0.998749	1	0.999877
							192	0.0115049	0.0551763	0.0779276	0.0800966	0.149852		1920	0.0348549	0.810049	1	1	1		0.0192	1	1	0.998841	1	0.999891
							193	0.0116537	0.0557977	0.0794873	0.0826584	0.152522		1930	0.035274	0.814931	1	1	1		0.0193	1	1	0.998926	1	0.999902
							194	0.0118042	0.0564246	0.0810705	0.0852815	0.155224		1940	0.0356971	0.819733	1	1	1		0.0194	1	1	0.999005	1	0.999913
							195	0.0119564	0.0570571	0.0826774	0.0879663	0.157957		1950	0.0361245	0.824457	1	1	1		0.0195	1	1	0.999079	1	0.999922
							196	0.0121103	0.0576951	0.0843081	0.0907137	0.160721		1960	0.036556	0.829101	1	1	1		0.0196	1	1	0.999148	1	0.999931
							197	0.012266	0.0583387	0.0859629	0.0935243	0.163517		1970	0.0369917	0.833666	1	1	1		0.0197	1	1	0.999213	1	0.999938
							198	0.0124233	0.0589879	0.0876418	0.0963987	0.166344		1980	0.0374316	0.838152	1	1	1		0.0198	1	1	0.999272	1	0.999945
							199	0.0125824	0.0596428	0.0893451	0.0993375	0.169203		1990	0.0378758	0.842558	1	1	1		0.0199	1	1	0.999328	1	0.999951
							200	0.0127432	0.0603033	0.0910729	0.102341	0.172093		2000	0.0383243	0.846884	1	1	1		0.02	1	1	0.999379	1	0.999957
							201	0.0129059	0.0609696	0.0928253	0.105411	0.175014		2010	0.0387771	0.851131	1	1	1
							202	0.0130703	0.0616416	0.0946026	0.108546	0.177967		2020	0.0392343	0.855299	1	1	1
							203	0.0132365	0.0623194	0.0964048	0.111748	0.18095		2030	0.0396958	0.859387	1	1	1
							204	0.0134046	0.063003	0.0982322	0.115016	0.183965		2040	0.0401618	0.863396	1	1	1
							205	0.0135745	0.0636924	0.100085	0.118353	0.187011		2050	0.0406322	0.867326	1	1	1
							206	0.0137462	0.0643876	0.101963	0.121757	0.190088		2060	0.041107	0.871177	1	1	1
							207	0.0139198	0.0650888	0.103866	0.125229	0.193196		2070	0.0415863	0.874951	1	1	1
							208	0.0140953	0.0657958	0.105795	0.12877	0.196335		2080	0.0420702	0.878646	1	1	1
							209	0.0142727	0.0665088	0.10775	0.13238	0.199504		2090	0.0425586	0.882264	1	1	1
							210	0.0144521	0.0672278	0.109731	0.136059	0.202704		2100	0.0430516	0.885805	1	1	1
							211	0.0146333	0.0679528	0.111738	0.139807	0.205935		2110	0.0435492	0.889269	1	1	1
							212	0.0148165	0.0686837	0.113771	0.143625	0.209195		2120	0.0440514	0.892658	1	1	1
							213	0.0150017	0.0694208	0.11583	0.147512	0.212487		2130	0.0445582	0.895971	1	1	1
							214	0.0151889	0.0701639	0.117915	0.15147	0.215808		2140	0.0450698	0.899209	1	1	1
							215	0.0153781	0.0709131	0.120027	0.155497	0.219159		2150	0.0455861	0.902373	1	1	1
							216	0.0155693	0.0716684	0.122165	0.159594	0.222539		2160	0.0461071	0.905464	1	1	1
							217	0.0157625	0.0724299	0.12433	0.163762	0.22595		2170	0.0466329	0.908482	1	1	1
							218	0.0159578	0.0731976	0.126522	0.167999	0.229389		2180	0.0471634	0.911428	1	1	1
							219	0.0161551	0.0739715	0.12874	0.172307	0.232858		2190	0.0476989	0.914302	1	1	1
							220	0.0163546	0.0747516	0.130986	0.176684	0.236356		2200	0.0482391	0.917107	1	1	1
							221	0.0165561	0.075538	0.133258	0.181131	0.239882		2210	0.0487843	0.919841	1	1	1
							222	0.0167598	0.0763307	0.135557	0.185647	0.243437		2220	0.0493344	0.922507	1	1	1
							223	0.0169656	0.0771296	0.137883	0.190232	0.24702		2230	0.0498894	0.925105	1	1	1
							224	0.0171736	0.077935	0.140237	0.194887	0.250631		2240	0.0504494	0.927636	1	1	1
							225	0.0173837	0.0787467	0.142617	0.19961	0.25427		2250	0.0510143	0.930101	1	1	1
							226	0.017596	0.0795647	0.145025	0.204401	0.257937		2260	0.0515843	0.932501	1	1	1
							227	0.0178106	0.0803892	0.147459	0.20926	0.261631		2270	0.0521594	0.934837	1	1	1
							228	0.0180273	0.0812202	0.149921	0.214187	0.265351		2280	0.0527395	0.93711	1	1	1
							229	0.0182464	0.0820576	0.152411	0.21918	0.269099		2290	0.0533248	0.93932	1	1	1
							230	0.0184676	0.0829015	0.154927	0.224239	0.272873		2300	0.0539151	0.941469	1	1	1
							231	0.0186912	0.0837519	0.157471	0.229364	0.276672		2310	0.0545107	0.943558	1	1	1
							232	0.0189171	0.0846088	0.160042	0.234555	0.280498		2320	0.0551114	0.945587	1	1	1
							233	0.0191452	0.0854723	0.162641	0.239809	0.284349		2330	0.0557174	0.947559	1	1	1
							234	0.0193757	0.0863424	0.165267	0.245127	0.288225		2340	0.0563286	0.949473	1	1	1
							235	0.0196086	0.0872191	0.16792	0.250508	0.292126		2350	0.056945	0.951331	1	1	1
							236	0.0198438	0.0881024	0.1706	0.255951	0.296051		2360	0.0575668	0.953135	1	1	1
							237	0.0200815	0.0889923	0.173307	0.261455	0.3		2370	0.0581939	0.954884	1	1	1
							238	0.0203215	0.089889	0.176042	0.267019	0.303973		2380	0.0588263	0.95658	1	1	1
							239	0.020564	0.0907923	0.178804	0.272642	0.307969		2390	0.0594642	0.958224	1	1	1
							240	0.0208089	0.0917024	0.181593	0.278323	0.311988		2400	0.0601074	0.959818	1	1	1
							241	0.0210563	0.0926192	0.184409	0.284061	0.31603		2410	0.0607561	0.961362	1	1	1
							242	0.0213061	0.0935427	0.187252	0.289856	0.320094		2420	0.0614102	0.962857	1	1	1
							243	0.0215585	0.0944731	0.190122	0.295705	0.324179		2430	0.0620698	0.964305	1	1	1
							244	0.0218134	0.0954102	0.193019	0.301608	0.328286		2440	0.062735	0.965706	1	1	1
							245	0.0220708	0.0963542	0.195943	0.307563	0.332413		2450	0.0634057	0.967061	1	1	1
							246	0.0223308	0.097305	0.198893	0.31357	0.336561		2460	0.0640819	0.968372	1	1	1
							247	0.0225933	0.0982627	0.20187	0.319626	0.340729		2470	0.0647637	0.96964	1	1	1
							248	0.0228585	0.0992273	0.204874	0.325731	0.344917		2480	0.0654512	0.970865	1	1	1
							249	0.0231263	0.100199	0.207904	0.331883	0.349123		2490	0.0661443	0.972049	1	1	1
							250	0.0233967	0.101177	0.21096	0.338081	0.353349		2500	0.0668431	0.973192	1	1	1
							251	0.0236697	0.102162	0.214043	0.344322	0.357592		2510	0.0675476	0.974297	1	1	1
							252	0.0239455	0.103155	0.217151	0.350607	0.361853		2520	0.0682578	0.975362	1	1	1
							253	0.0242239	0.104154	0.220286	0.356932	0.366131		2530	0.0689737	0.976391	1	1	1
							254	0.0245051	0.10516	0.223446	0.363298	0.370426		2540	0.0696955	0.977383	1	1	1
							255	0.024789	0.106174	0.226632	0.369701	0.374737		2550	0.070423	0.97834	1	1	1
							256	0.0250756	0.107194	0.229843	0.37614	0.379064		2560	0.0711563	0.979262	1	1	1
							257	0.025365	0.108221	0.23308	0.382615	0.383406		2570	0.0718955	0.980151	1	1	1
							258	0.0256572	0.109256	0.236341	0.389122	0.387763		2580	0.0726406	0.981007	1	1	1
							259	0.0259522	0.110297	0.239628	0.39566	0.392134		2590	0.0733916	0.981832	1	1	1
							260	0.0262501	0.111346	0.24294	0.402228	0.396518		2600	0.0741485	0.982626	1	1	1
							261	0.0265508	0.112402	0.246276	0.408824	0.400916		2610	0.0749113	0.98339	1	1	1
							262	0.0268544	0.113465	0.249636	0.415445	0.405326		2620	0.0756801	0.984126	1	1	1
							263	0.0271608	0.114535	0.253021	0.422091	0.409749		2630	0.076455	0.984833	1	1	1
							264	0.0274702	0.115612	0.25643	0.428759	0.414183		2640	0.0772358	0.985513	1	1	1
							265	0.0277825	0.116696	0.259863	0.435447	0.418628		2650	0.0780227	0.986166	1	1	1
							266	0.0280978	0.117788	0.263319	0.442154	0.423083		2660	0.0788156	0.986794	1	1	1
							267	0.028416	0.118887	0.266798	0.448877	0.427548		2670	0.0796147	0.987397	1	1	1
							268	0.0287373	0.119993	0.270301	0.455616	0.432022		2680	0.0804198	0.987976	1	1	1
							269	0.0290615	0.121106	0.273826	0.462367	0.436505		2690	0.0812311	0.988532	1	1	1
							270	0.0293888	0.122226	0.277374	0.469128	0.440997		2700	0.0820485	0.989066	1	1	1
							271	0.0297191	0.123354	0.280944	0.475899	0.445496		2710	0.0828722	0.989577	1	1	1
							272	0.0300526	0.124489	0.284536	0.482677	0.450002		2720	0.083702	0.990068	1	1	1
							273	0.0303891	0.125631	0.288151	0.48946	0.454514		2730	0.0845381	0.990539	1	1	1
							274	0.0307287	0.126781	0.291786	0.496245	0.459032		2740	0.0853804	0.990989	1	1	1
							275	0.0310714	0.127938	0.295443	0.503032	0.463556		2750	0.0862289	0.991421	1	1	1
							276	0.0314174	0.129102	0.299121	0.509818	0.468084		2760	0.0870838	0.991835	1	1	1
							277	0.0317665	0.130274	0.302819	0.516601	0.472617		2770	0.087945	0.992231	1	1	1
							278	0.0321187	0.131453	0.306538	0.52338	0.477153		2780	0.0888125	0.99261	1	1	1
							279	0.0324743	0.132639	0.310277	0.530151	0.481691		2790	0.0896864	0.992973	1	1	1
							280	0.032833	0.133832	0.314035	0.536914	0.486233		2800	0.0905667	0.993319	1	1	1
							281	0.033195	0.135033	0.317813	0.543666	0.490776		2810	0.0914533	0.993651	1	1	1
							282	0.0335603	0.136241	0.32161	0.550406	0.49532		2820	0.0923464	0.993968	1	1	1
							283	0.0339289	0.137457	0.325426	0.557131	0.499865		2830	0.0932459	0.994271	1	1	1
							284	0.0343008	0.13868	0.32926	0.56384	0.50441		2840	0.0941519	0.99456	1	1	1
							285	0.0346761	0.139911	0.333112	0.57053	0.508954		2850	0.0950643	0.994836	1	1	1
							286	0.0350547	0.141148	0.336982	0.5772	0.513497		2860	0.0959832	0.9951	1	1	1
							287	0.0354367	0.142394	0.340869	0.583848	0.518039		2870	0.0969087	0.995352	1	1	1
							288	0.0358222	0.143646	0.344773	0.590473	0.522578		2880	0.0978407	0.995592	1	1	1
							289	0.036211	0.144906	0.348694	0.597071	0.527114		2890	0.0987792	0.995821	1	1	1
							290	0.0366033	0.146174	0.352631	0.603642	0.531647		2900	0.0997243	0.996039	1	1	1
							291	0.0369991	0.147449	0.356584	0.610184	0.536175		2910	0.100676	0.996247	1	1	1
							292	0.0373984	0.148731	0.360552	0.616694	0.540699		2920	0.101634	0.996445	1	1	1
							293	0.0378011	0.150021	0.364535	0.623172	0.545218		2930	0.102599	0.996633	1	1	1
							294	0.0382074	0.151318	0.368533	0.629615	0.549731		2940	0.103571	0.996813	1	1	1
							295	0.0386173	0.152623	0.372545	0.636022	0.554237		2950	0.104549	0.996984	1	1	1
							296	0.0390307	0.153935	0.376572	0.642392	0.558736		2960	0.105534	0.997147	1	1	1
							297	0.0394478	0.155254	0.380611	0.648722	0.563228		2970	0.106526	0.997301	1	1	1
							298	0.0398684	0.156581	0.384664	0.655011	0.567712		2980	0.107524	0.997448	1	1	1
							299	0.0402927	0.157916	0.388729	0.661257	0.572187		2990	0.108529	0.997588	1	1	1
							300	0.0407207	0.159258	0.392807	0.667459	0.576652		3000	0.109541	0.997721	1	1	1
							301	0.0411523	0.160607	0.396896	0.673616	0.581108		3010	0.110559	0.997847	1	1	1
							302	0.0415876	0.161964	0.400997	0.679726	0.585554		3020	0.111585	0.997967	1	1	1
							303	0.0420267	0.163328	0.405109	0.685788	0.589988		3030	0.112617	0.998081	1	1	1
							304	0.0424695	0.1647	0.409231	0.6918	0.594411		3040	0.113656	0.998188	1	1	1
							305	0.042916	0.166079	0.413363	0.69776	0.598822		3050	0.114701	0.998291	1	1	1
							306	0.0433664	0.167465	0.417505	0.703669	0.603221		3060	0.115754	0.998388	1	1	1
							307	0.0438206	0.168859	0.421656	0.709524	0.607606		3070	0.116813	0.99848	1	1	1
							308	0.0442785	0.170261	0.425816	0.715324	0.611978		3080	0.117879	0.998567	1	1	1
							309	0.0447404	0.17167	0.429984	0.721069	0.616335		3090	0.118953	0.99865	1	1	1
							310	0.0452061	0.173086	0.434159	0.726756	0.620678		3100	0.120032	0.998728	1	1	1
							311	0.0456757	0.174509	0.438343	0.732386	0.625006		3110	0.121119	0.998802	1	1	1
							312	0.0461492	0.175941	0.442533	0.737956	0.629318		3120	0.122213	0.998872	1	1	1
							313	0.0466267	0.177379	0.446729	0.743466	0.633614		3130	0.123314	0.998939	1	1	1
							314	0.0471081	0.178825	0.450932	0.748916	0.637893		3140	0.124421	0.999001	1	1	1
							315	0.0475935	0.180278	0.45514	0.754303	0.642155		3150	0.125536	0.999061	1	1	1
							316	0.0480828	0.181739	0.459353	0.759628	0.6464		3160	0.126657	0.999117	1	1	1
							317	0.0485762	0.183207	0.46357	0.764889	0.650626		3170	0.127786	0.99917	1	1	1
							318	0.0490737	0.184682	0.467792	0.770086	0.654834		3180	0.128921	0.99922	1	1	1
							319	0.0495752	0.186165	0.472018	0.775218	0.659023		3190	0.130064	0.999267	1	1	1
							320	0.0500808	0.187655	0.476246	0.780285	0.663192		3200	0.131213	0.999311	1	1	1
							321	0.0505905	0.189153	0.480477	0.785285	0.667341		3210	0.13237	0.999354	1	1	1
							322	0.0511043	0.190658	0.484711	0.790218	0.67147		3220	0.133533	0.999393	1	1	1
							323	0.0516222	0.19217	0.488946	0.795085	0.675578		3230	0.134703	0.999431	1	1	1
							324	0.0521443	0.193689	0.493182	0.799883	0.679664		3240	0.135881	0.999466	1	1	1
							325	0.0526706	0.195216	0.497419	0.804614	0.683729		3250	0.137065	0.999499	1	1	1
							326	0.0532012	0.19675	0.501657	0.809275	0.687772		3260	0.138257	0.999531	1	1	1
							327	0.0537359	0.198292	0.505894	0.813868	0.691793		3270	0.139455	0.99956	1	1	1
							328	0.0542749	0.19984	0.51013	0.818392	0.69579		3280	0.140661	0.999588	1	1	1
							329	0.0548181	0.201396	0.514366	0.822846	0.699764		3290	0.141874	0.999614	1	1	1
							330	0.0553657	0.202959	0.5186	0.827231	0.703715		3300	0.143093	0.999639	1	1	1
							331	0.0559175	0.20453	0.522831	0.831545	0.707642		3310	0.14432	0.999662	1	1	1
							332	0.0564737	0.206107	0.52706	0.83579	0.711544		3320	0.145554	0.999683	1	1	1
							333	0.0570342	0.207692	0.531286	0.839965	0.715422		3330	0.146795	0.999704	1	1	1
							334	0.0575991	0.209284	0.535509	0.84407	0.719274		3340	0.148043	0.999723	1	1	1
							335	0.0581684	0.210883	0.539728	0.848105	0.723101		3350	0.149298	0.999741	1	1	1
							336	0.0587422	0.212489	0.543942	0.85207	0.726903		3360	0.15056	0.999758	1	1	1
							337	0.0593203	0.214103	0.548151	0.855965	0.730678		3370	0.151829	0.999774	1	1	1
							338	0.0599029	0.215723	0.552355	0.85979	0.734427		3380	0.153105	0.999789	1	1	1
							339	0.0604899	0.21735	0.556552	0.863546	0.738149		3390	0.154389	0.999803	1	1	1
							340	0.0610815	0.218985	0.560744	0.867232	0.741844		3400	0.155679	0.999816	1	1	1
							341	0.0616776	0.220627	0.564929	0.870849	0.745513		3410	0.156977	0.999828	1	1	1
							342	0.0622782	0.222275	0.569106	0.874397	0.749153		3420	0.158282	0.99984	1	1	1
							343	0.0628833	0.223931	0.573276	0.877877	0.752766		3430	0.159593	0.999851	1	1	1
							344	0.063493	0.225594	0.577438	0.881288	0.756351		3440	0.160912	0.999861	1	1	1
							345	0.0641073	0.227263	0.58159	0.884632	0.759908		3450	0.162238	0.99987	1	1	1
							346	0.0647263	0.22894	0.585734	0.887908	0.763436		3460	0.163571	0.999879	1	1	1
							347	0.0653498	0.230624	0.589869	0.891116	0.766935		3470	0.164912	0.999887	1	1	1
							348	0.065978	0.232314	0.593993	0.894259	0.770406		3480	0.166259	0.999895	1	1	1
							349	0.0666109	0.234011	0.598107	0.897335	0.773847		3490	0.167613	0.999902	1	1	1
							350	0.0672485	0.235715	0.60221	0.900346	0.777259		3500	0.168975	0.999909	1	1	1
							351	0.0678907	0.237426	0.606302	0.903291	0.780641		3510	0.170343	0.999916	1	1	1
							352	0.0685377	0.239144	0.610382	0.906173	0.783994		3520	0.171719	0.999922	1	1	1
							353	0.0691895	0.240868	0.61445	0.90899	0.787317		3530	0.173101	0.999927	1	1	1
							354	0.069846	0.2426	0.618506	0.911744	0.79061		3540	0.174491	0.999932	1	1	1
							355	0.0705073	0.244338	0.622548	0.914436	0.793873		3550	0.175888	0.999937	1	1	1
							356	0.0711734	0.246082	0.626578	0.917065	0.797105		3560	0.177292	0.999941	1	1	1
							357	0.0718443	0.247834	0.630593	0.919634	0.800307		3570	0.178703	0.999946	1	1	1
							358	0.07252	0.249591	0.634594	0.922141	0.803478		3580	0.180121	0.99995	1	1	1
							359	0.0732006	0.251356	0.638581	0.924589	0.806618		3590	0.181546	0.999953	1	1	1
							360	0.0738861	0.253127	0.642552	0.926978	0.809728		3600	0.182978	0.999957	1	1	1
							361	0.0745765	0.254905	0.646508	0.929308	0.812807		3610	0.184417	0.99996	1	1	1
							362	0.0752718	0.256689	0.650449	0.931581	0.815855		3620	0.185863	0.999963	1	1	1
							363	0.075972	0.25848	0.654373	0.933797	0.818872		3630	0.187316	0.999965	1	1	1
							364	0.0766772	0.260277	0.658281	0.935957	0.821857		3640	0.188776	0.999968	1	1	1
							365	0.0773873	0.26208	0.662172	0.938062	0.824812		3650	0.190243	0.99997	1	1	1
							366	0.0781025	0.26389	0.666045	0.940113	0.827735		3660	0.191717	0.999973	1	1	1
							367	0.0788226	0.265706	0.669901	0.94211	0.830626		3670	0.193198	0.999975	1	1	1
							368	0.0795477	0.267529	0.673739	0.944054	0.833487		3680	0.194686	0.999976	1	1	1
							369	0.0802779	0.269358	0.677559	0.945946	0.836316		3690	0.196181	0.999978	1	1	1
							370	0.0810132	0.271193	0.68136	0.947788	0.839114		3700	0.197683	0.99998	1	1	1
							371	0.0817535	0.273034	0.685142	0.949579	0.84188		3710	0.199192	0.999981	1	1	1
							372	0.0824989	0.274882	0.688905	0.951321	0.844615		3720	0.200708	0.999983	1	1	1
							373	0.0832494	0.276735	0.692648	0.953014	0.847318		3730	0.20223	0.999984	1	1	1
							374	0.084005	0.278595	0.696371	0.95466	0.84999		3740	0.20376	0.999985	1	1	1
							375	0.0847658	0.280461	0.700074	0.956259	0.852631		3750	0.205296	0.999986	1	1	1
							376	0.0855317	0.282332	0.703756	0.957812	0.855241		3760	0.20684	0.999988	1	1	1
							377	0.0863028	0.28421	0.707418	0.959321	0.857819		3770	0.20839	0.999988	1	1	1
							378	0.087079	0.286094	0.711058	0.960785	0.860365		3780	0.209947	0.999989	1	1	1
							379	0.0878605	0.287984	0.714677	0.962206	0.862881		3790	0.21151	0.99999	1	1	1
							380	0.0886472	0.289879	0.718274	0.963585	0.865366		3800	0.213081	0.999991	1	1	1
							381	0.0894391	0.291781	0.721849	0.964922	0.867819		3810	0.214658	0.999992	1	1	1
							382	0.0902363	0.293688	0.725402	0.966219	0.870241		3820	0.216243	0.999992	1	1	1
							383	0.0910388	0.295601	0.728932	0.967476	0.872633		3830	0.217833	0.999993	1	1	1
							384	0.0918465	0.297519	0.73244	0.968694	0.874994		3840	0.219431	0.999993	1	1	1
							385	0.0926595	0.299444	0.735924	0.969875	0.877324		3850	0.221035	0.999994	1	1	1
							386	0.0934779	0.301373	0.739386	0.971018	0.879623		3860	0.222646	0.999994	1	1	1
							387	0.0943015	0.303309	0.742823	0.972125	0.881892		3870	0.224264	0.999995	1	1	1
							388	0.0951305	0.30525	0.746237	0.973196	0.88413		3880	0.225888	0.999995	1	1	1
							389	0.0959649	0.307196	0.749627	0.974233	0.886338		3890	0.227519	0.999996	1	1	1
							390	0.0968046	0.309148	0.752993	0.975236	0.888516		3900	0.229157	0.999996	1	1	1
							391	0.0976497	0.311106	0.756335	0.976206	0.890664		3910	0.230801	0.999996	1	1	1
							392	0.0985002	0.313068	0.759652	0.977144	0.892782		3920	0.232452	0.999997	1	1	1
							393	0.0993561	0.315036	0.762944	0.978051	0.89487		3930	0.234109	0.999997	1	1	1
							394	0.100217	0.31701	0.766211	0.978927	0.896929		3940	0.235773	0.999997	1	1	1
							395	0.101084	0.318988	0.769453	0.979773	0.898958		3950	0.237443	0.999997	1	1	1
							396	0.101956	0.320972	0.77267	0.98059	0.900958		3960	0.23912	0.999998	1	1	1
							397	0.102834	0.322961	0.775861	0.981379	0.902929		3970	0.240803	0.999998	1	1	1
							398	0.103717	0.324955	0.779027	0.982141	0.904871		3980	0.242493	0.999998	1	1	1
							399	0.104606	0.326954	0.782167	0.982876	0.906784		3990	0.244189	0.999998	1	1	1
							400	0.1055	0.328957	0.785282	0.983584	0.908669		4000	0.245891	0.999998	1	1	1
							401	0.1064	0.330966	0.78837	0.984268	0.910525		4010	0.2476	0.999998	1	1	1
							402	0.107305	0.33298	0.791432	0.984927	0.912353		4020	0.249315	0.999999	1	1	1
							403	0.108216	0.334998	0.794467	0.985562	0.914153		4030	0.251036	0.999999	1	1	1
							404	0.109132	0.337022	0.797477	0.986174	0.915925		4040	0.252764	0.999999	1	1	1
							405	0.110054	0.33905	0.80046	0.986764	0.917669		4050	0.254498	0.999999	1	1	1
							406	0.110981	0.341082	0.803416	0.987331	0.919386		4060	0.256238	0.999999	1	1	1
							407	0.111914	0.34312	0.806345	0.987878	0.921076		4070	0.257984	0.999999	1	1	1
							408	0.112853	0.345162	0.809248	0.988403	0.922739		4080	0.259737	0.999999	1	1	1
							409	0.113797	0.347208	0.812124	0.988909	0.924376		4090	0.261495	0.999999	1	1	1
							410	0.114747	0.349259	0.814973	0.989396	0.925985		4100	0.26326	0.999999	1	1	1
							411	0.115702	0.351314	0.817795	0.989864	0.927569		4110	0.265031	0.999999	1	1	1
							412	0.116664	0.353374	0.82059	0.990314	0.929126		4120	0.266808	0.999999	1	1	1
							413	0.11763	0.355438	0.823358	0.990746	0.930657		4130	0.26859	0.999999	1	1	1
							414	0.118603	0.357506	0.826098	0.991161	0.932163		4140	0.270379	1	1	1	1
							415	0.119581	0.359578	0.828812	0.99156	0.933644		4150	0.272174	1	1	1	1
							416	0.120565	0.361655	0.831498	0.991943	0.935099		4160	0.273974	1	1	1	1
							417	0.121554	0.363736	0.834157	0.992311	0.936529		4170	0.275781	1	1	1	1
							418	0.122549	0.36582	0.836789	0.992664	0.937935		4180	0.277593	1	1	1	1
							419	0.12355	0.367909	0.839393	0.993002	0.939316		4190	0.279411	1	1	1	1
							420	0.124556	0.370001	0.84197	0.993327	0.940674		4200	0.281235	1	1	1	1
							421	0.125569	0.372098	0.84452	0.993638	0.942007		4210	0.283064	1	1	1	1
							422	0.126587	0.374198	0.847043	0.993936	0.943317		4220	0.2849	1	1	1	1
							423	0.12761	0.376302	0.849538	0.994222	0.944603		4230	0.28674	1	1	1	1
							424	0.12864	0.378409	0.852006	0.994496	0.945866		4240	0.288587	1	1	1	1
							425	0.129675	0.380521	0.854447	0.994758	0.947106		4250	0.290439	1	1	1	1
							426	0.130716	0.382635	0.85686	0.995009	0.948323		4260	0.292297	1	1	1	1
							427	0.131763	0.384754	0.859247	0.995249	0.949518		4270	0.29416	1	1	1	1
							428	0.132815	0.386875	0.861606	0.995479	0.950691		4280	0.296029	1	1	1	1
							429	0.133873	0.389	0.863938	0.995699	0.951843		4290	0.297903	1	1	1	1
							430	0.134938	0.391129	0.866243	0.99591	0.952972		4300	0.299782	1	1	1	1
							431	0.136007	0.393261	0.868521	0.996111	0.95408		4310	0.301667	1	1	1	1
							432	0.137083	0.395395	0.870772	0.996303	0.955167		4320	0.303557	1	1	1	1
							433	0.138164	0.397534	0.872996	0.996486	0.956234		4330	0.305452	1	1	1	1
							434	0.139252	0.399675	0.875194	0.996662	0.957279		4340	0.307353	1	1	1	1
							435	0.140345	0.401819	0.877365	0.996829	0.958305		4350	0.309259	1	1	1	1
							436	0.141444	0.403966	0.879509	0.996989	0.95931		4360	0.31117	1	1	1	1
							437	0.142548	0.406116	0.881627	0.997142	0.960296		4370	0.313086	1	1	1	1
							438	0.143659	0.408269	0.883718	0.997287	0.961262		4380	0.315007	1	1	1	1
							439	0.144775	0.410424	0.885783	0.997426	0.962209		4390	0.316933	1	1	1	1
							440	0.145897	0.412583	0.887821	0.997558	0.963137		4400	0.318864	1	1	1	1
							441	0.147025	0.414744	0.889834	0.997685	0.964046		4410	0.3208	1	1	1	1
							442	0.148159	0.416907	0.89182	0.997805	0.964937		4420	0.322741	1	1	1	1
							443	0.149298	0.419073	0.893781	0.997919	0.965809		4430	0.324687	1	1	1	1
							444	0.150444	0.421242	0.895715	0.998028	0.966664		4440	0.326637	1	1	1	1
							445	0.151595	0.423413	0.897624	0.998132	0.967501		4450	0.328593	1	1	1	1
							446	0.152752	0.425586	0.899508	0.998231	0.96832		4460	0.330553	1	1	1	1
							447	0.153915	0.427762	0.901366	0.998325	0.969123		4470	0.332517	1	1	1	1
							448	0.155084	0.429939	0.903199	0.998415	0.969908		4480	0.334486	1	1	1	1
							449	0.156259	0.432119	0.905006	0.9985	0.970677		4490	0.33646	1	1	1	1
							450	0.157439	0.434301	0.906789	0.998581	0.97143		4500	0.338439	1	1	1	1
							451	0.158626	0.436485	0.908547	0.998658	0.972166		4510	0.340421	1	1	1	1
							452	0.159818	0.438671	0.91028	0.998731	0.972886		4520	0.342409	1	1	1	1
							453	0.161016	0.440859	0.911989	0.9988	0.973591		4530	0.3444	1	1	1	1
							454	0.16222	0.443048	0.913673	0.998866	0.974281		4540	0.346396	1	1	1	1
							455	0.16343	0.445239	0.915333	0.998929	0.974955		4550	0.348396	1	1	1	1
							456	0.164645	0.447432	0.916969	0.998988	0.975615		4560	0.350401	1	1	1	1
							457	0.165867	0.449627	0.918581	0.999045	0.976259		4570	0.35241	1	1	1	1
							458	0.167094	0.451823	0.920169	0.999098	0.97689		4580	0.354422	1	1	1	1
							459	0.168327	0.454021	0.921734	0.999149	0.977506		4590	0.356439	1	1	1	1
							460	0.169566	0.45622	0.923276	0.999197	0.978108		4600	0.35846	1	1	1	1
							461	0.170811	0.45842	0.924794	0.999243	0.978697		4610	0.360485	1	1	1	1
							462	0.172062	0.460622	0.926289	0.999286	0.979272		4620	0.362513	1	1	1	1
							463	0.173318	0.462824	0.927762	0.999327	0.979834		4630	0.364546	1	1	1	1
							464	0.17458	0.465028	0.929211	0.999366	0.980383		4640	0.366582	1	1	1	1
							465	0.175848	0.467233	0.930639	0.999402	0.98092		4650	0.368623	1	1	1	1
							466	0.177122	0.469439	0.932044	0.999437	0.981443		4660	0.370667	1	1	1	1
							467	0.178402	0.471646	0.933427	0.99947	0.981955		4670	0.372714	1	1	1	1
							468	0.179688	0.473854	0.934788	0.999501	0.982454		4680	0.374765	1	1	1	1
							469	0.180979	0.476063	0.936127	0.99953	0.982942		4690	0.37682	1	1	1	1
							470	0.182276	0.478272	0.937445	0.999558	0.983418		4700	0.378878	1	1	1	1
							471	0.183579	0.480482	0.938741	0.999584	0.983882		4710	0.38094	1	1	1	1
							472	0.184888	0.482693	0.940017	0.999609	0.984336		4720	0.383005	1	1	1	1
							473	0.186202	0.484904	0.941271	0.999632	0.984778		4730	0.385073	1	1	1	1
							474	0.187523	0.487116	0.942505	0.999654	0.98521		4740	0.387145	1	1	1	1
							475	0.188849	0.489328	0.943719	0.999675	0.985631		4750	0.38922	1	1	1	1
							476	0.190181	0.49154	0.944912	0.999695	0.986041		4760	0.391298	1	1	1	1
							477	0.191518	0.493753	0.946085	0.999714	0.986442		4770	0.393379	1	1	1	1
							478	0.192862	0.495966	0.947238	0.999731	0.986832		4780	0.395463	1	1	1	1
							479	0.194211	0.498179	0.948372	0.999748	0.987213		4790	0.39755	1	1	1	1
							480	0.195565	0.500392	0.949486	0.999763	0.987584		4800	0.39964	1	1	1	1
							481	0.196926	0.502605	0.950581	0.999778	0.987946		4810	0.401733	1	1	1	1
							482	0.198292	0.504817	0.951657	0.999792	0.988299		4820	0.403829	1	1	1	1
							483	0.199664	0.50703	0.952714	0.999805	0.988642		4830	0.405927	1	1	1	1
							484	0.201042	0.509243	0.953752	0.999817	0.988977		4840	0.408029	1	1	1	1
							485	0.202425	0.511455	0.954772	0.999828	0.989303		4850	0.410133	1	1	1	1
							486	0.203814	0.513667	0.955774	0.999839	0.989621		4860	0.412239	1	1	1	1
							487	0.205209	0.515878	0.956758	0.999849	0.989931		4870	0.414348	1	1	1	1
							488	0.206609	0.518089	0.957724	0.999859	0.990232		4880	0.41646	1	1	1	1
							489	0.208015	0.5203	0.958672	0.999868	0.990526		4890	0.418574	1	1	1	1
							490	0.209427	0.52251	0.959604	0.999876	0.990812		4900	0.42069	1	1	1	1
							491	0.210844	0.524719	0.960518	0.999884	0.99109		4910	0.422808	1	1	1	1
							492	0.212267	0.526927	0.961415	0.999892	0.991361		4920	0.424929	1	1	1	1
							493	0.213695	0.529135	0.962296	0.999899	0.991624		4930	0.427052	1	1	1	1
							494	0.215129	0.531341	0.96316	0.999906	0.991881		4940	0.429177	1	1	1	1
							495	0.216569	0.533547	0.964008	0.999912	0.99213		4950	0.431304	1	1	1	1
							496	0.218014	0.535752	0.964839	0.999917	0.992373		4960	0.433434	1	1	1	1
							497	0.219465	0.537955	0.965655	0.999923	0.992609		4970	0.435565	1	1	1	1
							498	0.220921	0.540158	0.966456	0.999928	0.992839		4980	0.437698	1	1	1	1
							499	0.222383	0.542359	0.96724	0.999933	0.993062		4990	0.439832	1	1	1	1
							500	0.22385	0.544559	0.96801	0.999937	0.993279		5000	0.441969	1	1	1	1
							501	0.225323	0.546757	0.968765	0.999942	0.993491		5010	0.444107	1	1	1	1
							502	0.226801	0.548954	0.969505	0.999945	0.993696		5020	0.446247	1	1	1	1
							503	0.228284	0.55115	0.97023	0.999949	0.993895		5030	0.448388	1	1	1	1
							504	0.229774	0.553344	0.970941	0.999953	0.994089		5040	0.450531	1	1	1	1
							505	0.231268	0.555536	0.971638	0.999956	0.994278		5050	0.452675	1	1	1	1
							506	0.232768	0.557727	0.972321	0.999959	0.994461		5060	0.454821	1	1	1	1
							507	0.234273	0.559916	0.97299	0.999962	0.994639		5070	0.456968	1	1	1	1
							508	0.235784	0.562103	0.973645	0.999964	0.994811		5080	0.459117	1	1	1	1
							509	0.2373	0.564288	0.974288	0.999967	0.994979		5090	0.461266	1	1	1	1
							510	0.238821	0.566471	0.974917	0.999969	0.995142		5100	0.463417	1	1	1	1
							511	0.240348	0.568652	0.975533	0.999971	0.9953		5110	0.465568	1	1	1	1
							512	0.24188	0.570832	0.976136	0.999973	0.995454		5120	0.467721	1	1	1	1
							513	0.243417	0.573009	0.976727	0.999975	0.995603		5130	0.469875	1	1	1	1
							514	0.24496	0.575183	0.977305	0.999977	0.995748		5140	0.472029	1	1	1	1
							515	0.246508	0.577356	0.977871	0.999978	0.995888		5150	0.474185	1	1	1	1
							516	0.248061	0.579526	0.978426	0.99998	0.996025		5160	0.476341	1	1	1	1
							517	0.249619	0.581693	0.978968	0.999981	0.996157		5170	0.478498	1	1	1	1
							518	0.251182	0.583859	0.979499	0.999983	0.996285		5180	0.480655	1	1	1	1
							519	0.252751	0.586021	0.980019	0.999984	0.996409		5190	0.482813	1	1	1	1
							520	0.254325	0.588181	0.980527	0.999985	0.99653		5200	0.484971	1	1	1	1
							521	0.255903	0.590339	0.981024	0.999986	0.996647		5210	0.48713	1	1	1	1
							522	0.257487	0.592493	0.981511	0.999987	0.996761		5220	0.48929	1	1	1	1
							523	0.259076	0.594645	0.981986	0.999988	0.996871		5230	0.491449	1	1	1	1
							524	0.26067	0.596794	0.982452	0.999989	0.996977		5240	0.493609	1	1	1	1
							525	0.262269	0.59894	0.982907	0.99999	0.99708		5250	0.495769	1	1	1	1
							526	0.263874	0.601083	0.983352	0.999991	0.997181		5260	0.497929	1	1	1	1
							527	0.265483	0.603223	0.983786	0.999991	0.997278		5270	0.50009	1	1	1	1
							528	0.267097	0.60536	0.984212	0.999992	0.997372		5280	0.50225	1	1	1	1
							529	0.268716	0.607494	0.984627	0.999993	0.997463		5290	0.50441	1	1	1	1
							530	0.27034	0.609625	0.985033	0.999993	0.997551		5300	0.50657	1	1	1	1
							531	0.271968	0.611752	0.98543	0.999994	0.997636		5310	0.50873	1	1	1	1
							532	0.273602	0.613876	0.985818	0.999994	0.997719		5320	0.51089	1	1	1	1
							533	0.275241	0.615996	0.986197	0.999995	0.997799		5330	0.513049	1	1	1	1
							534	0.276884	0.618114	0.986567	0.999995	0.997877		5340	0.515208	1	1	1	1
							535	0.278532	0.620227	0.986928	0.999995	0.997952		5350	0.517366	1	1	1	1
							536	0.280185	0.622337	0.987282	0.999996	0.998024		5360	0.519524	1	1	1	1
							537	0.281843	0.624443	0.987626	0.999996	0.998094		5370	0.521682	1	1	1	1
							538	0.283505	0.626546	0.987963	0.999996	0.998162		5380	0.523838	1	1	1	1
							539	0.285172	0.628645	0.988292	0.999997	0.998228		5390	0.525994	1	1	1	1
							540	0.286844	0.63074	0.988613	0.999997	0.998292		5400	0.52815	1	1	1	1
							541	0.28852	0.632831	0.988926	0.999997	0.998353		5410	0.530304	1	1	1	1
							542	0.290201	0.634918	0.989231	0.999997	0.998413		5420	0.532458	1	1	1	1
							543	0.291886	0.637001	0.98953	0.999998	0.998471		5430	0.53461	1	1	1	1
							544	0.293576	0.63908	0.989821	0.999998	0.998526		5440	0.536762	1	1	1	1
							545	0.295271	0.641155	0.990105	0.999998	0.99858		5450	0.538913	1	1	1	1
							546	0.29697	0.643226	0.990382	0.999998	0.998632		5460	0.541062	1	1	1	1
							547	0.298673	0.645293	0.990652	0.999998	0.998682		5470	0.54321	1	1	1	1
							548	0.300381	0.647356	0.990916	0.999998	0.998731		5480	0.545357	1	1	1	1
							549	0.302093	0.649414	0.991173	0.999998	0.998778		5490	0.547503	1	1	1	1
							550	0.30381	0.651467	0.991423	0.999999	0.998823		5500	0.549647	1	1	1	1
							551	0.305531	0.653517	0.991668	0.999999	0.998867		5510	0.55179	1	1	1	1
							552	0.307256	0.655561	0.991906	0.999999	0.998909		5520	0.553931	1	1	1	1
							553	0.308986	0.657602	0.992138	0.999999	0.99895		5530	0.556071	1	1	1	1
							554	0.31072	0.659637	0.992365	0.999999	0.998989		5540	0.558209	1	1	1	1
							555	0.312458	0.661668	0.992585	0.999999	0.999027		5550	0.560345	1	1	1	1
							556	0.3142	0.663695	0.9928	0.999999	0.999064		5560	0.56248	1	1	1	1
							557	0.315947	0.665716	0.99301	0.999999	0.9991		5570	0.564612	1	1	1	1
							558	0.317697	0.667733	0.993214	0.999999	0.999134		5580	0.566743	1	1	1	1
							559	0.319452	0.669745	0.993412	0.999999	0.999167		5590	0.568872	1	1	1	1
							560	0.32121	0.671752	0.993606	0.999999	0.999199		5600	0.570999	1	1	1	1
							561	0.322973	0.673754	0.993795	0.999999	0.999229		5610	0.573124	1	1	1	1
							562	0.32474	0.675752	0.993978	0.999999	0.999259		5620	0.575247	1	1	1	1
							563	0.32651	0.677744	0.994157	1	0.999288		5630	0.577368	1	1	1	1
							564	0.328285	0.679731	0.994331	1	0.999315		5640	0.579486	1	1	1	1
							565	0.330063	0.681713	0.9945	1	0.999342		5650	0.581602	1	1	1	1
							566	0.331845	0.683689	0.994665	1	0.999367		5660	0.583716	1	1	1	1
							567	0.333631	0.685661	0.994826	1	0.999392		5670	0.585827	1	1	1	1
							568	0.335421	0.687627	0.994982	1	0.999416		5680	0.587936	1	1	1	1
							569	0.337215	0.689588	0.995134	1	0.999439		5690	0.590042	1	1	1	1
							570	0.339012	0.691543	0.995282	1	0.999461		5700	0.592146	1	1	1	1
							571	0.340813	0.693493	0.995426	1	0.999482		5710	0.594247	1	1	1	1
							572	0.342618	0.695438	0.995566	1	0.999503		5720	0.596345	1	1	1	1
							573	0.344426	0.697377	0.995702	1	0.999523		5730	0.598441	1	1	1	1
							574	0.346238	0.69931	0.995834	1	0.999542		5740	0.600534	1	1	1	1
							575	0.348053	0.701238	0.995963	1	0.99956		5750	0.602624	1	1	1	1
							576	0.349872	0.70316	0.996088	1	0.999578		5760	0.60471	1	1	1	1
							577	0.351694	0.705077	0.99621	1	0.999595		5770	0.606794	1	1	1	1
							578	0.35352	0.706988	0.996328	1	0.999611		5780	0.608875	1	1	1	1
							579	0.355349	0.708893	0.996443	1	0.999627		5790	0.610953	1	1	1	1
							580	0.357181	0.710792	0.996554	1	0.999642		5800	0.613027	1	1	1	1
							581	0.359017	0.712686	0.996663	1	0.999656		5810	0.615099	1	1	1	1
							582	0.360856	0.714573	0.996768	1	0.99967		5820	0.617167	1	1	1	1
							583	0.362698	0.716455	0.996871	1	0.999684		5830	0.619232	1	1	1	1
							584	0.364543	0.718331	0.99697	1	0.999697		5840	0.621293	1	1	1	1
							585	0.366392	0.7202	0.997067	1	0.999709		5850	0.623351	1	1	1	1
							586	0.368243	0.722064	0.997161	1	0.999721		5860	0.625405	1	1	1	1
							587	0.370098	0.723922	0.997252	1	0.999733		5870	0.627456	1	1	1	1
							588	0.371955	0.725773	0.99734	1	0.999744		5880	0.629503	1	1	1	1
							589	0.373816	0.727618	0.997426	1	0.999755		5890	0.631547	1	1	1	1
							590	0.37568	0.729457	0.99751	1	0.999765		5900	0.633587	1	1	1	1
							591	0.377546	0.73129	0.997591	1	0.999775		5910	0.635623	1	1	1	1
							592	0.379415	0.733117	0.997669	1	0.999784		5920	0.637655	1	1	1	1
							593	0.381288	0.734937	0.997745	1	0.999793		5930	0.639684	1	1	1	1
							594	0.383163	0.736751	0.997819	1	0.999802		5940	0.641708	1	1	1	1
							595	0.38504	0.738559	0.997891	1	0.99981		5950	0.643729	1	1	1	1
							596	0.386921	0.74036	0.997961	1	0.999818		5960	0.645745	1	1	1	1
							597	0.388804	0.742155	0.998028	1	0.999826		5970	0.647757	1	1	1	1
							598	0.390689	0.743943	0.998094	1	0.999834		5980	0.649766	1	1	1	1
							599	0.392578	0.745725	0.998157	1	0.999841		5990	0.65177	1	1	1	1
							600	0.394469	0.7475	0.998219	1	0.999848		6000	0.65377	1	1	1	1
							601	0.396362	0.749269	0.998278	1	0.999854		6010	0.655765	1	1	1	1
							602	0.398257	0.751031	0.998336	1	0.99986		6020	0.657757	1	1	1	1
							603	0.400156	0.752787	0.998392	1	0.999866		6030	0.659743	1	1	1	1
							604	0.402056	0.754536	0.998447	1	0.999872		6040	0.661726	1	1	1	1
							605	0.403959	0.756278	0.998499	1	0.999878		6050	0.663704	1	1	1	1
							606	0.405864	0.758014	0.99855	1	0.999883		6060	0.665677	1	1	1	1
							607	0.407771	0.759743	0.9986	1	0.999888		6070	0.667646	1	1	1	1
							608	0.409681	0.761465	0.998648	1	0.999893		6080	0.66961	1	1	1	1
							609	0.411592	0.76318	0.998694	1	0.999898		6090	0.67157	1	1	1	1
							610	0.413506	0.764889	0.998739	1	0.999902		6100	0.673525	1	1	1	1
							611	0.415422	0.76659	0.998783	1	0.999907		6110	0.675475	1	1	1	1
							612	0.41734	0.768285	0.998825	1	0.999911		6120	0.67742	1	1	1	1
							613	0.41926	0.769973	0.998866	1	0.999915		6130	0.679361	1	1	1	1
							614	0.421181	0.771654	0.998905	1	0.999919		6140	0.681297	1	1	1	1
							615	0.423105	0.773328	0.998943	1	0.999922		6150	0.683227	1	1	1	1
							616	0.42503	0.774995	0.99898	1	0.999926		6160	0.685153	1	1	1	1
							617	0.426958	0.776656	0.999016	1	0.999929		6170	0.687074	1	1	1	1
							618	0.428887	0.778309	0.999051	1	0.999932		6180	0.688989	1	1	1	1
							619	0.430817	0.779955	0.999084	1	0.999935		6190	0.6909	1	1	1	1
							620	0.43275	0.781594	0.999117	1	0.999938		6200	0.692805	1	1	1	1
							621	0.434683	0.783226	0.999148	1	0.999941		6210	0.694705	1	1	1	1
							622	0.436619	0.784851	0.999179	1	0.999944		6220	0.6966	1	1	1	1
							623	0.438556	0.786469	0.999208	1	0.999946		6230	0.69849	1	1	1	1
							624	0.440494	0.78808	0.999236	1	0.999949		6240	0.700374	1	1	1	1
							625	0.442434	0.789684	0.999264	1	0.999951		6250	0.702253	1	1	1	1
							626	0.444376	0.79128	0.99929	1	0.999953		6260	0.704127	1	1	1	1
							627	0.446318	0.79287	0.999316	1	0.999955		6270	0.705995	1	1	1	1
							628	0.448262	0.794452	0.999341	1	0.999958		6280	0.707858	1	1	1	1
							629	0.450207	0.796027	0.999365	1	0.99996		6290	0.709715	1	1	1	1
							630	0.452154	0.797595	0.999388	1	0.999961		6300	0.711567	1	1	1	1
							631	0.454101	0.799155	0.99941	1	0.999963		6310	0.713413	1	1	1	1
							632	0.45605	0.800709	0.999432	1	0.999965		6320	0.715253	1	1	1	1
							633	0.457999	0.802255	0.999453	1	0.999967		6330	0.717088	1	1	1	1
							634	0.45995	0.803793	0.999473	1	0.999968		6340	0.718917	1	1	1	1
							635	0.461902	0.805325	0.999492	1	0.99997		6350	0.72074	1	1	1	1
							636	0.463854	0.806849	0.999511	1	0.999971		6360	0.722558	1	1	1	1
							637	0.465808	0.808366	0.999529	1	0.999972		6370	0.72437	1	1	1	1
							638	0.467762	0.809876	0.999547	1	0.999974		6380	0.726176	1	1	1	1
							639	0.469717	0.811378	0.999564	1	0.999975		6390	0.727976	1	1	1	1
							640	0.471673	0.812873	0.99958	1	0.999976		6400	0.72977	1	1	1	1
							641	0.473629	0.81436	0.999596	1	0.999977		6410	0.731558	1	1	1	1
							642	0.475586	0.815841	0.999611	1	0.999978		6420	0.73334	1	1	1	1
							643	0.477544	0.817313	0.999626	1	0.999979		6430	0.735117	1	1	1	1
							644	0.479502	0.818779	0.99964	1	0.99998		6440	0.736887	1	1	1	1
							645	0.481461	0.820237	0.999654	1	0.999981		6450	0.738651	1	1	1	1
							646	0.48342	0.821688	0.999667	1	0.999982		6460	0.740409	1	1	1	1
							647	0.48538	0.823131	0.99968	1	0.999983		6470	0.742161	1	1	1	1
							648	0.48734	0.824567	0.999692	1	0.999984		6480	0.743907	1	1	1	1
							649	0.4893	0.825995	0.999704	1	0.999985		6490	0.745646	1	1	1	1
							650	0.49126	0.827416	0.999715	1	0.999985		6500	0.74738	1	1	1	1
							651	0.493221	0.82883	0.999726	1	0.999986		6510	0.749107	1	1	1	1
							652	0.495182	0.830236	0.999737	1	0.999987		6520	0.750828	1	1	1	1
							653	0.497143	0.831635	0.999747	1	0.999988		6530	0.752542	1	1	1	1
							654	0.499104	0.833026	0.999757	1	0.999988		6540	0.75425	1	1	1	1
							655	0.501065	0.83441	0.999766	1	0.999989		6550	0.755952	1	1	1	1
							656	0.503026	0.835787	0.999775	1	0.999989		6560	0.757648	1	1	1	1
							657	0.504987	0.837156	0.999784	1	0.99999		6570	0.759337	1	1	1	1
							658	0.506948	0.838517	0.999793	1	0.99999		6580	0.76102	1	1	1	1
							659	0.508908	0.839871	0.999801	1	0.999991		6590	0.762696	1	1	1	1
							660	0.510869	0.841218	0.999809	1	0.999991		6600	0.764366	1	1	1	1
							661	0.512829	0.842557	0.999816	1	0.999992		6610	0.766029	1	1	1	1
							662	0.514789	0.843889	0.999824	1	0.999992		6620	0.767686	1	1	1	1
							663	0.516748	0.845213	0.999831	1	0.999993		6630	0.769336	1	1	1	1
							664	0.518707	0.84653	0.999837	1	0.999993		6640	0.770979	1	1	1	1
							665	0.520666	0.84784	0.999844	1	0.999993		6650	0.772616	1	1	1	1
							666	0.522624	0.849142	0.99985	1	0.999994		6660	0.774247	1	1	1	1
							667	0.524582	0.850436	0.999856	1	0.999994		6670	0.775871	1	1	1	1
							668	0.526539	0.851723	0.999862	1	0.999994		6680	0.777488	1	1	1	1
							669	0.528495	0.853003	0.999868	1	0.999995		6690	0.779098	1	1	1	1
							670	0.530451	0.854275	0.999873	1	0.999995		6700	0.780702	1	1	1	1
							671	0.532406	0.85554	0.999878	1	0.999995		6710	0.782299	1	1	1	1
							672	0.53436	0.856798	0.999883	1	0.999995		6720	0.783889	1	1	1	1
							673	0.536314	0.858048	0.999888	1	0.999996		6730	0.785473	1	1	1	1
							674	0.538266	0.85929	0.999892	1	0.999996		6740	0.78705	1	1	1	1
							675	0.540218	0.860526	0.999897	1	0.999996		6750	0.78862	1	1	1	1
							676	0.542168	0.861753	0.999901	1	0.999996		6760	0.790183	1	1	1	1
							677	0.544118	0.862974	0.999905	1	0.999996		6770	0.791739	1	1	1	1
							678	0.546066	0.864187	0.999909	1	0.999997		6780	0.793289	1	1	1	1
							679	0.548014	0.865393	0.999913	1	0.999997		6790	0.794832	1	1	1	1
							680	0.54996	0.866591	0.999916	1	0.999997		6800	0.796367	1	1	1	1
							681	0.551905	0.867782	0.99992	1	0.999997		6810	0.797896	1	1	1	1
							682	0.553849	0.868966	0.999923	1	0.999997		6820	0.799418	1	1	1	1
							683	0.555791	0.870142	0.999927	1	0.999997		6830	0.800934	1	1	1	1
							684	0.557732	0.871311	0.99993	1	0.999998		6840	0.802442	1	1	1	1
							685	0.559672	0.872472	0.999933	1	0.999998		6850	0.803943	1	1	1	1
							686	0.561611	0.873627	0.999935	1	0.999998		6860	0.805438	1	1	1	1
							687	0.563547	0.874774	0.999938	1	0.999998		6870	0.806925	1	1	1	1
							688	0.565483	0.875913	0.999941	1	0.999998		6880	0.808406	1	1	1	1
							689	0.567417	0.877046	0.999943	1	0.999998		6890	0.809879	1	1	1	1
							690	0.569349	0.878171	0.999946	1	0.999998		6900	0.811346	1	1	1	1
							691	0.571279	0.879289	0.999948	1	0.999998		6910	0.812805	1	1	1	1
							692	0.573208	0.8804	0.99995	1	0.999998		6920	0.814258	1	1	1	1
							693	0.575135	0.881503	0.999952	1	0.999998		6930	0.815703	1	1	1	1
							694	0.57706	0.882599	0.999954	1	0.999999		6940	0.817142	1	1	1	1
							695	0.578984	0.883688	0.999956	1	0.999999		6950	0.818573	1	1	1	1
							696	0.580905	0.88477	0.999958	1	0.999999		6960	0.819997	1	1	1	1
							697	0.582825	0.885845	0.99996	1	0.999999		6970	0.821415	1	1	1	1
							698	0.584743	0.886912	0.999962	1	0.999999		6980	0.822825	1	1	1	1
							699	0.586658	0.887973	0.999963	1	0.999999		6990	0.824228	1	1	1	1
							700	0.588572	0.889026	0.999965	1	0.999999		7000	0.825625	1	1	1	1
							701	0.590483	0.890072	0.999967	1	0.999999		7010	0.827014	1	1	1	1
							702	0.592393	0.891111	0.999968	1	0.999999		7020	0.828396	1	1	1	1
							703	0.5943	0.892143	0.999969	1	0.999999		7030	0.829771	1	1	1	1
							704	0.596205	0.893168	0.999971	1	0.999999		7040	0.831139	1	1	1	1
							705	0.598107	0.894186	0.999972	1	0.999999		7050	0.8325	1	1	1	1
							706	0.600008	0.895197	0.999973	1	0.999999		7060	0.833853	1	1	1	1
							707	0.601906	0.8962	0.999975	1	0.999999		7070	0.8352	1	1	1	1
							708	0.603801	0.897197	0.999976	1	0.999999		7080	0.83654	1	1	1	1
							709	0.605694	0.898187	0.999977	1	0.999999		7090	0.837872	1	1	1	1
							710	0.607585	0.89917	0.999978	1	0.999999		7100	0.839198	1	1	1	1
							711	0.609473	0.900146	0.999979	1	0.999999		7110	0.840516	1	1	1	1
							712	0.611358	0.901115	0.99998	1	0.999999		7120	0.841827	1	1	1	1
							713	0.613241	0.902077	0.999981	1	1		7130	0.843131	1	1	1	1
							714	0.615121	0.903032	0.999981	1	1		7140	0.844428	1	1	1	1
							715	0.616999	0.903981	0.999982	1	1		7150	0.845718	1	1	1	1
							716	0.618873	0.904922	0.999983	1	1		7160	0.847001	1	1	1	1
							717	0.620745	0.905857	0.999984	1	1		7170	0.848277	1	1	1	1
							718	0.622614	0.906785	0.999985	1	1		7180	0.849545	1	1	1	1
							719	0.624481	0.907706	0.999985	1	1		7190	0.850807	1	1	1	1
							720	0.626344	0.90862	0.999986	1	1		7200	0.852061	1	1	1	1
							721	0.628204	0.909528	0.999987	1	1		7210	0.853309	1	1	1	1
							722	0.630062	0.910429	0.999987	1	1		7220	0.854549	1	1	1	1
							723	0.631916	0.911323	0.999988	1	1		7230	0.855782	1	1	1	1
							724	0.633767	0.912211	0.999988	1	1		7240	0.857008	1	1	1	1
							725	0.635616	0.913092	0.999989	1	1		7250	0.858227	1	1	1	1
							726	0.637461	0.913966	0.999989	1	1		7260	0.85944	1	1	1	1
							727	0.639303	0.914834	0.99999	1	1		7270	0.860645	1	1	1	1
							728	0.641141	0.915695	0.99999	1	1		7280	0.861842	1	1	1	1
							729	0.642977	0.91655	0.999991	1	1		7290	0.863033	1	1	1	1
							730	0.644809	0.917398	0.999991	1	1		7300	0.864217	1	1	1	1
							731	0.646637	0.91824	0.999992	1	1		7310	0.865394	1	1	1	1
							732	0.648463	0.919075	0.999992	1	1		7320	0.866564	1	1	1	1
							733	0.650285	0.919903	0.999992	1	1		7330	0.867727	1	1	1	1
							734	0.652103	0.920726	0.999993	1	1		7340	0.868883	1	1	1	1
							735	0.653918	0.921541	0.999993	1	1		7350	0.870031	1	1	1	1
							736	0.65573	0.922351	0.999993	1	1		7360	0.871173	1	1	1	1
							737	0.657537	0.923154	0.999994	1	1		7370	0.872308	1	1	1	1
							738	0.659342	0.923951	0.999994	1	1		7380	0.873436	1	1	1	1
							739	0.661142	0.924741	0.999994	1	1		7390	0.874557	1	1	1	1
							740	0.662939	0.925525	0.999995	1	1		7400	0.875671	1	1	1	1
							741	0.664733	0.926303	0.999995	1	1		7410	0.876778	1	1	1	1
							742	0.666522	0.927075	0.999995	1	1		7420	0.877878	1	1	1	1
							743	0.668308	0.92784	0.999995	1	1		7430	0.878971	1	1	1	1
							744	0.67009	0.9286	0.999996	1	1		7440	0.880057	1	1	1	1
							745	0.671868	0.929353	0.999996	1	1		7450	0.881137	1	1	1	1
							746	0.673642	0.9301	0.999996	1	1		7460	0.882209	1	1	1	1
							747	0.675412	0.930841	0.999996	1	1		7470	0.883275	1	1	1	1
							748	0.677179	0.931576	0.999996	1	1		7480	0.884334	1	1	1	1
							749	0.678941	0.932304	0.999997	1	1		7490	0.885386	1	1	1	1
							750	0.680699	0.933027	0.999997	1	1		7500	0.886431	1	1	1	1
							751	0.682454	0.933744	0.999997	1	1		7510	0.887469	1	1	1	1
							752	0.684204	0.934455	0.999997	1	1		7520	0.888501	1	1	1	1
							753	0.68595	0.93516	0.999997	1	1		7530	0.889526	1	1	1	1
							754	0.687692	0.935859	0.999997	1	1		7540	0.890544	1	1	1	1
							755	0.689429	0.936552	0.999997	1	1		7550	0.891555	1	1	1	1
							756	0.691163	0.93724	0.999998	1	1		7560	0.892559	1	1	1	1
							757	0.692892	0.937921	0.999998	1	1		7570	0.893557	1	1	1	1
							758	0.694617	0.938597	0.999998	1	1		7580	0.894548	1	1	1	1
							759	0.696338	0.939267	0.999998	1	1		7590	0.895532	1	1	1	1
							760	0.698054	0.939931	0.999998	1	1		7600	0.89651	1	1	1	1
							761	0.699766	0.94059	0.999998	1	1		7610	0.897481	1	1	1	1
							762	0.701473	0.941243	0.999998	1	1		7620	0.898446	1	1	1	1
							763	0.703176	0.94189	0.999998	1	1		7630	0.899403	1	1	1	1
							764	0.704875	0.942531	0.999998	1	1		7640	0.900354	1	1	1	1
							765	0.706569	0.943167	0.999998	1	1		7650	0.901299	1	1	1	1
							766	0.708259	0.943798	0.999999	1	1		7660	0.902237	1	1	1	1
							767	0.709944	0.944423	0.999999	1	1		7670	0.903168	1	1	1	1
							768	0.711624	0.945042	0.999999	1	1		7680	0.904093	1	1	1	1
							769	0.7133	0.945656	0.999999	1	1		7690	0.905012	1	1	1	1
							770	0.714972	0.946265	0.999999	1	1		7700	0.905924	1	1	1	1
							771	0.716638	0.946868	0.999999	1	1		7710	0.906829	1	1	1	1
							772	0.7183	0.947466	0.999999	1	1		7720	0.907728	1	1	1	1
							773	0.719957	0.948058	0.999999	1	1		7730	0.908621	1	1	1	1
							774	0.72161	0.948645	0.999999	1	1		7740	0.909507	1	1	1	1
							775	0.723258	0.949227	0.999999	1	1		7750	0.910386	1	1	1	1
							776	0.7249	0.949803	0.999999	1	1		7760	0.91126	1	1	1	1
							777	0.726539	0.950375	0.999999	1	1		7770	0.912127	1	1	1	1
							778	0.728172	0.950941	0.999999	1	1		7780	0.912987	1	1	1	1
							779	0.7298	0.951502	0.999999	1	1		7790	0.913842	1	1	1	1
							780	0.731424	0.952058	0.999999	1	1		7800	0.91469	1	1	1	1
							781	0.733042	0.952608	0.999999	1	1		7810	0.915532	1	1	1	1
							782	0.734656	0.953154	0.999999	1	1		7820	0.916367	1	1	1	1
							783	0.736264	0.953694	0.999999	1	1		7830	0.917196	1	1	1	1
							784	0.737868	0.95423	0.999999	1	1		7840	0.91802	1	1	1	1
							785	0.739467	0.95476	0.999999	1	1		7850	0.918837	1	1	1	1
							786	0.74106	0.955286	0.999999	1	1		7860	0.919647	1	1	1	1
							787	0.742649	0.955807	1	1	1		7870	0.920452	1	1	1	1
							788	0.744233	0.956322	1	1	1		7880	0.92125	1	1	1	1
							789	0.745811	0.956833	1	1	1		7890	0.922043	1	1	1	1
							790	0.747384	0.957339	1	1	1		7900	0.922829	1	1	1	1
							791	0.748952	0.957841	1	1	1		7910	0.92361	1	1	1	1
							792	0.750515	0.958337	1	1	1		7920	0.924384	1	1	1	1
							793	0.752073	0.958829	1	1	1		7930	0.925152	1	1	1	1
							794	0.753626	0.959316	1	1	1		7940	0.925915	1	1	1	1
							795	0.755173	0.959798	1	1	1		7950	0.926671	1	1	1	1
							796	0.756715	0.960276	1	1	1		7960	0.927422	1	1	1	1
							797	0.758252	0.960749	1	1	1		7970	0.928166	1	1	1	1
							798	0.759783	0.961217	1	1	1		7980	0.928905	1	1	1	1
							799	0.76131	0.961681	1	1	1		7990	0.929638	1	1	1	1
							800	0.762831	0.96214	1	1	1		8000	0.930365	1	1	1	1
							801	0.764346	0.962595	1	1	1		8010	0.931086	1	1	1	1
							802	0.765856	0.963046	1	1	1		8020	0.931801	1	1	1	1
							803	0.767361	0.963492	1	1	1		8030	0.932511	1	1	1	1
							804	0.768861	0.963933	1	1	1		8040	0.933215	1	1	1	1
							805	0.770355	0.96437	1	1	1		8050	0.933913	1	1	1	1
							806	0.771843	0.964803	1	1	1		8060	0.934606	1	1	1	1
							807	0.773326	0.965231	1	1	1		8070	0.935293	1	1	1	1
							808	0.774804	0.965656	1	1	1		8080	0.935974	1	1	1	1
							809	0.776276	0.966075	1	1	1		8090	0.93665	1	1	1	1
							810	0.777743	0.966491	1	1	1		8100	0.93732	1	1	1	1
							811	0.779204	0.966903	1	1	1		8110	0.937985	1	1	1	1
							812	0.78066	0.96731	1	1	1		8120	0.938644	1	1	1	1
							813	0.78211	0.967713	1	1	1		8130	0.939298	1	1	1	1
							814	0.783555	0.968112	1	1	1		8140	0.939946	1	1	1	1
							815	0.784994	0.968507	1	1	1		8150	0.940589	1	1	1	1
							816	0.786428	0.968898	1	1	1		8160	0.941226	1	1	1	1
							817	0.787856	0.969285	1	1	1		8170	0.941858	1	1	1	1
							818	0.789278	0.969668	1	1	1		8180	0.942485	1	1	1	1
							819	0.790695	0.970047	1	1	1		8190	0.943106	1	1	1	1
							820	0.792106	0.970422	1	1	1		8200	0.943722	1	1	1	1
							821	0.793511	0.970793	1	1	1		8210	0.944333	1	1	1	1
							822	0.794911	0.97116	1	1	1		8220	0.944939	1	1	1	1
							823	0.796305	0.971523	1	1	1		8230	0.945539	1	1	1	1
							824	0.797694	0.971883	1	1	1		8240	0.946134	1	1	1	1
							825	0.799077	0.972239	1	1	1		8250	0.946724	1	1	1	1
							826	0.800454	0.972591	1	1	1		8260	0.947309	1	1	1	1
							827	0.801825	0.972939	1	1	1		8270	0.947889	1	1	1	1
							828	0.803191	0.973283	1	1	1		8280	0.948463	1	1	1	1
							829	0.804551	0.973624	1	1	1		8290	0.949033	1	1	1	1
							830	0.805906	0.973962	1	1	1		8300	0.949597	1	1	1	1
							831	0.807254	0.974295	1	1	1		8310	0.950157	1	1	1	1
							832	0.808597	0.974625	1	1	1		8320	0.950712	1	1	1	1
							833	0.809934	0.974952	1	1	1		8330	0.951261	1	1	1	1
							834	0.811265	0.975275	1	1	1		8340	0.951806	1	1	1	1
							835	0.812591	0.975594	1	1	1		8350	0.952346	1	1	1	1
							836	0.813911	0.97591	1	1	1		8360	0.952881	1	1	1	1
							837	0.815225	0.976223	1	1	1		8370	0.953411	1	1	1	1
							838	0.816533	0.976532	1	1	1		8380	0.953936	1	1	1	1
							839	0.817836	0.976838	1	1	1		8390	0.954457	1	1	1	1
							840	0.819132	0.97714	1	1	1		8400	0.954973	1	1	1	1
							841	0.820423	0.977439	1	1	1		8410	0.955484	1	1	1	1
							842	0.821708	0.977735	1	1	1		8420	0.955991	1	1	1	1
							843	0.822987	0.978027	1	1	1		8430	0.956492	1	1	1	1
							844	0.824261	0.978317	1	1	1		8440	0.95699	1	1	1	1
							845	0.825528	0.978603	1	1	1		8450	0.957482	1	1	1	1
							846	0.82679	0.978885	1	1	1		8460	0.95797	1	1	1	1
							847	0.828046	0.979165	1	1	1		8470	0.958454	1	1	1	1
							848	0.829296	0.979442	1	1	1		8480	0.958933	1	1	1	1
							849	0.830541	0.979715	1	1	1		8490	0.959407	1	1	1	1
							850	0.831779	0.979985	1	1	1		8500	0.959877	1	1	1	1
							851	0.833012	0.980252	1	1	1		8510	0.960343	1	1	1	1
							852	0.834238	0.980517	1	1	1		8520	0.960804	1	1	1	1
							853	0.835459	0.980778	1	1	1		8530	0.961261	1	1	1	1
							854	0.836674	0.981036	1	1	1		8540	0.961713	1	1	1	1
							855	0.837884	0.981291	1	1	1		8550	0.962161	1	1	1	1
							856	0.839087	0.981544	1	1	1		8560	0.962605	1	1	1	1
							857	0.840285	0.981793	1	1	1		8570	0.963045	1	1	1	1
							858	0.841476	0.982039	1	1	1		8580	0.96348	1	1	1	1
							859	0.842662	0.982283	1	1	1		8590	0.963911	1	1	1	1
							860	0.843842	0.982524	1	1	1		8600	0.964338	1	1	1	1
							861	0.845017	0.982762	1	1	1		8610	0.964761	1	1	1	1
							862	0.846185	0.982997	1	1	1		8620	0.96518	1	1	1	1
							863	0.847347	0.98323	1	1	1		8630	0.965594	1	1	1	1
							864	0.848504	0.98346	1	1	1		8640	0.966005	1	1	1	1
							865	0.849655	0.983687	1	1	1		8650	0.966411	1	1	1	1
							866	0.8508	0.983911	1	1	1		8660	0.966814	1	1	1	1
							867	0.851939	0.984133	1	1	1		8670	0.967212	1	1	1	1
							868	0.853072	0.984352	1	1	1		8680	0.967607	1	1	1	1
							869	0.8542	0.984569	1	1	1		8690	0.967998	1	1	1	1
							870	0.855321	0.984783	1	1	1		8700	0.968384	1	1	1	1
							871	0.856437	0.984994	1	1	1		8710	0.968767	1	1	1	1
							872	0.857547	0.985203	1	1	1		8720	0.969146	1	1	1	1
							873	0.858651	0.985409	1	1	1		8730	0.969521	1	1	1	1
							874	0.85975	0.985613	1	1	1		8740	0.969893	1	1	1	1
							875	0.860842	0.985815	1	1	1		8750	0.97026	1	1	1	1
							876	0.861929	0.986014	1	1	1		8760	0.970624	1	1	1	1
							877	0.86301	0.98621	1	1	1		8770	0.970985	1	1	1	1
							878	0.864085	0.986404	1	1	1		8780	0.971341	1	1	1	1
							879	0.865154	0.986596	1	1	1		8790	0.971694	1	1	1	1
							880	0.866218	0.986786	1	1	1		8800	0.972043	1	1	1	1
							881	0.867275	0.986973	1	1	1		8810	0.972389	1	1	1	1
							882	0.868327	0.987158	1	1	1		8820	0.972731	1	1	1	1
							883	0.869374	0.98734	1	1	1		8830	0.97307	1	1	1	1
							884	0.870414	0.987521	1	1	1		8840	0.973405	1	1	1	1
							885	0.871449	0.987699	1	1	1		8850	0.973736	1	1	1	1
							886	0.872478	0.987875	1	1	1		8860	0.974064	1	1	1	1
							887	0.873501	0.988049	1	1	1		8870	0.974389	1	1	1	1
							888	0.874519	0.98822	1	1	1		8880	0.97471	1	1	1	1
							889	0.87553	0.98839	1	1	1		8890	0.975028	1	1	1	1
							890	0.876536	0.988557	1	1	1		8900	0.975343	1	1	1	1
							891	0.877537	0.988722	1	1	1		8910	0.975654	1	1	1	1
							892	0.878531	0.988885	1	1	1		8920	0.975962	1	1	1	1
							893	0.87952	0.989046	1	1	1		8930	0.976266	1	1	1	1
							894	0.880503	0.989205	1	1	1		8940	0.976568	1	1	1	1
							895	0.881481	0.989362	1	1	1		8950	0.976866	1	1	1	1
							896	0.882453	0.989517	1	1	1		8960	0.977161	1	1	1	1
							897	0.883419	0.989671	1	1	1		8970	0.977452	1	1	1	1
							898	0.88438	0.989822	1	1	1		8980	0.977741	1	1	1	1
							899	0.885335	0.989971	1	1	1		8990	0.978026	1	1	1	1
							900	0.886284	0.990118	1	1	1		9000	0.978309	1	1	1	1
							901	0.887228	0.990263	1	1	1		9010	0.978588	1	1	1	1
							902	0.888166	0.990407	1	1	1		9020	0.978864	1	1	1	1
							903	0.889099	0.990549	1	1	1		9030	0.979138	1	1	1	1
							904	0.890026	0.990688	1	1	1		9040	0.979408	1	1	1	1
							905	0.890947	0.990826	1	1	1		9050	0.979675	1	1	1	1
							906	0.891863	0.990963	1	1	1		9060	0.979939	1	1	1	1
							907	0.892773	0.991097	1	1	1		9070	0.980201	1	1	1	1
							908	0.893678	0.99123	1	1	1		9080	0.980459	1	1	1	1
							909	0.894577	0.991361	1	1	1		9090	0.980715	1	1	1	1
							910	0.895471	0.99149	1	1	1		9100	0.980968	1	1	1	1
							911	0.896359	0.991618	1	1	1		9110	0.981218	1	1	1	1
							912	0.897241	0.991743	1	1	1		9120	0.981465	1	1	1	1
							913	0.898119	0.991868	1	1	1		9130	0.981709	1	1	1	1
							914	0.89899	0.99199	1	1	1		9140	0.981951	1	1	1	1
							915	0.899857	0.992111	1	1	1		9150	0.98219	1	1	1	1
							916	0.900718	0.99223	1	1	1		9160	0.982426	1	1	1	1
							917	0.901573	0.992348	1	1	1		9170	0.98266	1	1	1	1
							918	0.902423	0.992464	1	1	1		9180	0.98289	1	1	1	1
							919	0.903268	0.992579	1	1	1		9190	0.983119	1	1	1	1
							920	0.904107	0.992692	1	1	1		9200	0.983344	1	1	1	1
							921	0.904941	0.992803	1	1	1		9210	0.983567	1	1	1	1
							922	0.905769	0.992913	1	1	1		9220	0.983788	1	1	1	1
							923	0.906593	0.993022	1	1	1		9230	0.984006	1	1	1	1
							924	0.907411	0.993129	1	1	1		9240	0.984221	1	1	1	1
							925	0.908223	0.993235	1	1	1		9250	0.984434	1	1	1	1
							926	0.90903	0.993339	1	1	1		9260	0.984645	1	1	1	1
							927	0.909832	0.993441	1	1	1		9270	0.984853	1	1	1	1
							928	0.910629	0.993543	1	1	1		9280	0.985058	1	1	1	1
							929	0.911421	0.993643	1	1	1		9290	0.985261	1	1	1	1
							930	0.912207	0.993741	1	1	1		9300	0.985462	1	1	1	1
							931	0.912988	0.993839	1	1	1		9310	0.985661	1	1	1	1
							932	0.913764	0.993935	1	1	1		9320	0.985857	1	1	1	1
							933	0.914534	0.994029	1	1	1		9330	0.986051	1	1	1	1
							934	0.9153	0.994122	1	1	1		9340	0.986242	1	1	1	1
							935	0.91606	0.994214	1	1	1		9350	0.986431	1	1	1	1
							936	0.916815	0.994305	1	1	1		9360	0.986618	1	1	1	1
							937	0.917565	0.994394	1	1	1		9370	0.986803	1	1	1	1
							938	0.91831	0.994483	1	1	1		9380	0.986986	1	1	1	1
							939	0.91905	0.99457	1	1	1		9390	0.987166	1	1	1	1
							940	0.919785	0.994655	1	1	1		9400	0.987344	1	1	1	1
							941	0.920515	0.99474	1	1	1		9410	0.98752	1	1	1	1
							942	0.921239	0.994823	1	1	1		9420	0.987694	1	1	1	1
							943	0.921959	0.994905	1	1	1		9430	0.987866	1	1	1	1
							944	0.922674	0.994986	1	1	1		9440	0.988036	1	1	1	1
							945	0.923384	0.995066	1	1	1		9450	0.988203	1	1	1	1
							946	0.924088	0.995145	1	1	1		9460	0.988369	1	1	1	1
							947	0.924788	0.995222	1	1	1		9470	0.988532	1	1	1	1
							948	0.925483	0.995299	1	1	1		9480	0.988694	1	1	1	1
							949	0.926173	0.995374	1	1	1		9490	0.988854	1	1	1	1
							950	0.926858	0.995449	1	1	1		9500	0.989011	1	1	1	1
							951	0.927538	0.995522	1	1	1		9510	0.989167	1	1	1	1
							952	0.928214	0.995594	1	1	1		9520	0.989321	1	1	1	1
							953	0.928884	0.995665	1	1	1		9530	0.989473	1	1	1	1
							954	0.92955	0.995735	1	1	1		9540	0.989623	1	1	1	1
							955	0.930211	0.995804	1	1	1		9550	0.989771	1	1	1	1
							956	0.930867	0.995872	1	1	1		9560	0.989917	1	1	1	1
							957	0.931518	0.995939	1	1	1		9570	0.990062	1	1	1	1
							958	0.932165	0.996006	1	1	1		9580	0.990204	1	1	1	1
							959	0.932807	0.996071	1	1	1		9590	0.990345	1	1	1	1
							960	0.933444	0.996135	1	1	1		9600	0.990484	1	1	1	1
							961	0.934076	0.996198	1	1	1		9610	0.990621	1	1	1	1
							962	0.934704	0.996261	1	1	1		9620	0.990757	1	1	1	1
							963	0.935327	0.996322	1	1	1		9630	0.990891	1	1	1	1
							964	0.935946	0.996382	1	1	1		9640	0.991023	1	1	1	1
							965	0.93656	0.996442	1	1	1		9650	0.991154	1	1	1	1
							966	0.937169	0.996501	1	1	1		9660	0.991282	1	1	1	1
							967	0.937774	0.996559	1	1	1		9670	0.99141	1	1	1	1
							968	0.938374	0.996616	1	1	1		9680	0.991535	1	1	1	1
							969	0.93897	0.996672	1	1	1		9690	0.991659	1	1	1	1
							970	0.939561	0.996727	1	1	1		9700	0.991781	1	1	1	1
							971	0.940147	0.996782	1	1	1		9710	0.991902	1	1	1	1
							972	0.94073	0.996835	1	1	1		9720	0.992021	1	1	1	1
							973	0.941307	0.996888	1	1	1		9730	0.992139	1	1	1	1
							974	0.941881	0.99694	1	1	1		9740	0.992255	1	1	1	1
							975	0.94245	0.996991	1	1	1		9750	0.99237	1	1	1	1
							976	0.943014	0.997042	1	1	1		9760	0.992483	1	1	1	1
							977	0.943574	0.997092	1	1	1		9770	0.992594	1	1	1	1
							978	0.94413	0.997141	1	1	1		9780	0.992705	1	1	1	1
							979	0.944682	0.997189	1	1	1		9790	0.992813	1	1	1	1
							980	0.945229	0.997236	1	1	1		9800	0.992921	1	1	1	1
							981	0.945772	0.997283	1	1	1		9810	0.993026	1	1	1	1
							982	0.94631	0.997329	1	1	1		9820	0.993131	1	1	1	1
							983	0.946845	0.997375	1	1	1		9830	0.993234	1	1	1	1
							984	0.947375	0.997419	1	1	1		9840	0.993336	1	1	1	1
							985	0.947901	0.997463	1	1	1		9850	0.993436	1	1	1	1
							986	0.948422	0.997506	1	1	1		9860	0.993535	1	1	1	1
							987	0.94894	0.997549	1	1	1		9870	0.993633	1	1	1	1
							988	0.949454	0.997591	1	1	1		9880	0.993729	1	1	1	1
							989	0.949963	0.997632	1	1	1		9890	0.993824	1	1	1	1
							990	0.950468	0.997673	1	1	1		9900	0.993918	1	1	1	1
							991	0.950969	0.997713	1	1	1		9910	0.994011	1	1	1	1
							992	0.951466	0.997752	1	1	1		9920	0.994102	1	1	1	1
							993	0.951959	0.997791	1	1	1		9930	0.994192	1	1	1	1
							994	0.952448	0.997829	1	1	1		9940	0.994281	1	1	1	1
							995	0.952933	0.997867	1	1	1		9950	0.994369	1	1	1	1
							996	0.953415	0.997904	1	1	1		9960	0.994455	1	1	1	1
							997	0.953892	0.99794	1	1	1		9970	0.99454	1	1	1	1
							998	0.954365	0.997976	1	1	1		9980	0.994624	1	1	1	1
							999	0.954834	0.998011	1	1	1		9990	0.994707	1	1	1	1
							1000	0.955299	0.998046	1	1	1		10000	0.994789	1	1	1	1
							1001	0.955761	0.99808	1	1	1		10010	0.99487	1	1	1	1
							1002	0.956219	0.998114	1	1	1		10020	0.994949	1	1	1	1
							1003	0.956672	0.998147	1	1	1		10030	0.995028	1	1	1	1
							1004	0.957122	0.99818	1	1	1		10040	0.995105	1	1	1	1
							1005	0.957569	0.998212	1	1	1		10050	0.995181	1	1	1	1
							1006	0.958011	0.998243	1	1	1		10060	0.995257	1	1	1	1
							1007	0.95845	0.998274	1	1	1		10070	0.995331	1	1	1	1
							1008	0.958885	0.998305	1	1	1		10080	0.995404	1	1	1	1
							1009	0.959316	0.998335	1	1	1		10090	0.995476	1	1	1	1
							1010	0.959744	0.998364	1	1	1		10100	0.995547	1	1	1	1
							1011	0.960168	0.998393	1	1	1		10110	0.995617	1	1	1	1
							1012	0.960588	0.998422	1	1	1		10120	0.995686	1	1	1	1
							1013	0.961005	0.99845	1	1	1		10130	0.995755	1	1	1	1
							1014	0.961418	0.998478	1	1	1		10140	0.995822	1	1	1	1
							1015	0.961828	0.998505	1	1	1		10150	0.995888	1	1	1	1
							1016	0.962234	0.998532	1	1	1		10160	0.995953	1	1	1	1
							1017	0.962636	0.998558	1	1	1		10170	0.996018	1	1	1	1
							1018	0.963035	0.998584	1	1	1		10180	0.996081	1	1	1	1
							1019	0.963431	0.998609	1	1	1		10190	0.996144	1	1	1	1
							1020	0.963823	0.998634	1	1	1		10200	0.996205	1	1	1	1
							1021	0.964211	0.998659	1	1	1		10210	0.996266	1	1	1	1
							1022	0.964596	0.998683	1	1	1		10220	0.996326	1	1	1	1
							1023	0.964978	0.998707	1	1	1		10230	0.996385	1	1	1	1
							1024	0.965356	0.99873	1	1	1		10240	0.996443	1	1	1	1
							1025	0.965731	0.998754	1	1	1		10250	0.9965	1	1	1	1
							1026	0.966103	0.998776	1	1	1		10260	0.996557	1	1	1	1
							1027	0.966471	0.998799	1	1	1		10270	0.996613	1	1	1	1
							1028	0.966836	0.99882	1	1	1		10280	0.996667	1	1	1	1
							1029	0.967198	0.998842	1	1	1		10290	0.996721	1	1	1	1
							1030	0.967556	0.998863	1	1	1		10300	0.996775	1	1	1	1
							1031	0.967912	0.998884	1	1	1		10310	0.996827	1	1	1	1
							1032	0.968264	0.998904	1	1	1		10320	0.996879	1	1	1	1
							1033	0.968612	0.998925	1	1	1		10330	0.99693	1	1	1	1
							1034	0.968958	0.998944	1	1	1		10340	0.99698	1	1	1	1
							1035	0.969301	0.998964	1	1	1		10350	0.99703	1	1	1	1
							1036	0.96964	0.998983	1	1	1		10360	0.997078	1	1	1	1
							1037	0.969976	0.999002	1	1	1		10370	0.997126	1	1	1	1
							1038	0.970309	0.99902	1	1	1		10380	0.997174	1	1	1	1
							1039	0.970639	0.999038	1	1	1		10390	0.99722	1	1	1	1
							1040	0.970966	0.999056	1	1	1		10400	0.997266	1	1	1	1
							1041	0.97129	0.999074	1	1	1		10410	0.997311	1	1	1	1
							1042	0.971611	0.999091	1	1	1		10420	0.997356	1	1	1	1
							1043	0.971929	0.999108	1	1	1		10430	0.9974	1	1	1	1
							1044	0.972244	0.999125	1	1	1		10440	0.997443	1	1	1	1
							1045	0.972556	0.999141	1	1	1		10450	0.997486	1	1	1	1
							1046	0.972866	0.999157	1	1	1		10460	0.997528	1	1	1	1
							1047	0.973172	0.999173	1	1	1		10470	0.997569	1	1	1	1
							1048	0.973475	0.999189	1	1	1		10480	0.997609	1	1	1	1
							1049	0.973776	0.999204	1	1	1		10490	0.99765	1	1	1	1
							1050	0.974073	0.999219	1	1	1		10500	0.997689	1	1	1	1
							1051	0.974368	0.999234	1	1	1		10510	0.997728	1	1	1	1
							1052	0.97466	0.999248	1	1	1		10520	0.997766	1	1	1	1
							1053	0.974949	0.999262	1	1	1		10530	0.997804	1	1	1	1
							1054	0.975236	0.999276	1	1	1		10540	0.997841	1	1	1	1
							1055	0.975519	0.99929	1	1	1		10550	0.997877	1	1	1	1
							1056	0.9758	0.999304	1	1	1		10560	0.997913	1	1	1	1
							1057	0.976078	0.999317	1	1	1		10570	0.997949	1	1	1	1
							1058	0.976354	0.99933	1	1	1		10580	0.997984	1	1	1	1
							1059	0.976627	0.999343	1	1	1		10590	0.998018	1	1	1	1
							1060	0.976897	0.999355	1	1	1		10600	0.998052	1	1	1	1
							1061	0.977164	0.999368	1	1	1		10610	0.998085	1	1	1	1
							1062	0.977429	0.99938	1	1	1		10620	0.998118	1	1	1	1
							1063	0.977692	0.999392	1	1	1		10630	0.99815	1	1	1	1
							1064	0.977951	0.999403	1	1	1		10640	0.998182	1	1	1	1
							1065	0.978209	0.999415	1	1	1		10650	0.998213	1	1	1	1
							1066	0.978463	0.999426	1	1	1		10660	0.998244	1	1	1	1
							1067	0.978715	0.999437	1	1	1		10670	0.998274	1	1	1	1
							1068	0.978965	0.999448	1	1	1		10680	0.998304	1	1	1	1
							1069	0.979212	0.999459	1	1	1		10690	0.998333	1	1	1	1
							1070	0.979457	0.999469	1	1	1		10700	0.998362	1	1	1	1
							1071	0.979699	0.99948	1	1	1		10710	0.99839	1	1	1	1
							1072	0.979939	0.99949	1	1	1		10720	0.998418	1	1	1	1
							1073	0.980176	0.9995	1	1	1		10730	0.998446	1	1	1	1
							1074	0.980412	0.99951	1	1	1		10740	0.998473	1	1	1	1
							1075	0.980644	0.999519	1	1	1		10750	0.998499	1	1	1	1
							1076	0.980874	0.999529	1	1	1		10760	0.998526	1	1	1	1
							1077	0.981102	0.999538	1	1	1		10770	0.998551	1	1	1	1
							1078	0.981328	0.999547	1	1	1		10780	0.998577	1	1	1	1
							1079	0.981551	0.999556	1	1	1		10790	0.998602	1	1	1	1
							1080	0.981773	0.999565	1	1	1		10800	0.998626	1	1	1	1
							1081	0.981991	0.999573	1	1	1		10810	0.998651	1	1	1	1
							1082	0.982208	0.999582	1	1	1		10820	0.998674	1	1	1	1
							1083	0.982422	0.99959	1	1	1		10830	0.998698	1	1	1	1
							1084	0.982634	0.999598	1	1	1		10840	0.998721	1	1	1	1
							1085	0.982844	0.999606	1	1	1		10850	0.998744	1	1	1	1
							1086	0.983052	0.999614	1	1	1		10860	0.998766	1	1	1	1
							1087	0.983258	0.999622	1	1	1		10870	0.998788	1	1	1	1
							1088	0.983461	0.999629	1	1	1		10880	0.998809	1	1	1	1
							1089	0.983663	0.999637	1	1	1		10890	0.998831	1	1	1	1
							1090	0.983862	0.999644	1	1	1		10900	0.998851	1	1	1	1
							1091	0.984059	0.999651	1	1	1		10910	0.998872	1	1	1	1
							1092	0.984254	0.999658	1	1	1		10920	0.998892	1	1	1	1
							1093	0.984447	0.999665	1	1	1		10930	0.998912	1	1	1	1
							1094	0.984638	0.999672	1	1	1		10940	0.998932	1	1	1	1
							1095	0.984827	0.999678	1	1	1		10950	0.998951	1	1	1	1
							1096	0.985014	0.999685	1	1	1		10960	0.99897	1	1	1	1
							1097	0.985199	0.999691	1	1	1		10970	0.998988	1	1	1	1
							1098	0.985382	0.999697	1	1	1		10980	0.999007	1	1	1	1
							1099	0.985563	0.999703	1	1	1		10990	0.999024	1	1	1	1
							1100	0.985743	0.999709	1	1	1		11000	0.999042	1	1	1	1
							1101	0.98592	0.999715	1	1	1		11010	0.99906	1	1	1	1
							1102	0.986095	0.999721	1	1	1		11020	0.999077	1	1	1	1
							1103	0.986269	0.999727	1	1	1		11030	0.999093	1	1	1	1
							1104	0.98644	0.999732	1	1	1		11040	0.99911	1	1	1	1
							1105	0.98661	0.999738	1	1	1		11050	0.999126	1	1	1	1
							1106	0.986778	0.999743	1	1	1		11060	0.999142	1	1	1	1
							1107	0.986944	0.999748	1	1	1		11070	0.999158	1	1	1	1
							1108	0.987108	0.999754	1	1	1		11080	0.999173	1	1	1	1
							1109	0.987271	0.999759	1	1	1		11090	0.999188	1	1	1	1
							1110	0.987431	0.999764	1	1	1		11100	0.999203	1	1	1	1
							1111	0.98759	0.999768	1	1	1		11110	0.999218	1	1	1	1
							1112	0.987747	0.999773	1	1	1		11120	0.999233	1	1	1	1
							1113	0.987903	0.999778	1	1	1		11130	0.999247	1	1	1	1
							1114	0.988057	0.999783	1	1	1		11140	0.999261	1	1	1	1
							1115	0.988209	0.999787	1	1	1		11150	0.999274	1	1	1	1
							1116	0.988359	0.999791	1	1	1		11160	0.999288	1	1	1	1
							1117	0.988508	0.999796	1	1	1		11170	0.999301	1	1	1	1
							1118	0.988655	0.9998	1	1	1		11180	0.999314	1	1	1	1
							1119	0.9888	0.999804	1	1	1		11190	0.999327	1	1	1	1
							1120	0.988944	0.999808	1	1	1		11200	0.999339	1	1	1	1
							1121	0.989086	0.999812	1	1	1		11210	0.999352	1	1	1	1
							1122	0.989227	0.999816	1	1	1		11220	0.999364	1	1	1	1
							1123	0.989366	0.99982	1	1	1		11230	0.999376	1	1	1	1
							1124	0.989503	0.999824	1	1	1		11240	0.999387	1	1	1	1
							1125	0.989639	0.999827	1	1	1		11250	0.999399	1	1	1	1
							1126	0.989774	0.999831	1	1	1		11260	0.99941	1	1	1	1
							1127	0.989906	0.999835	1	1	1		11270	0.999421	1	1	1	1
							1128	0.990038	0.999838	1	1	1		11280	0.999432	1	1	1	1
							1129	0.990168	0.999842	1	1	1		11290	0.999443	1	1	1	1
							1130	0.990296	0.999845	1	1	1		11300	0.999454	1	1	1	1
							1131	0.990423	0.999848	1	1	1		11310	0.999464	1	1	1	1
							1132	0.990548	0.999851	1	1	1		11320	0.999474	1	1	1	1
							1133	0.990672	0.999855	1	1	1		11330	0.999484	1	1	1	1
							1134	0.990795	0.999858	1	1	1		11340	0.999494	1	1	1	1
							1135	0.990916	0.999861	1	1	1		11350	0.999504	1	1	1	1
							1136	0.991036	0.999864	1	1	1		11360	0.999513	1	1	1	1
							1137	0.991154	0.999867	1	1	1		11370	0.999522	1	1	1	1
							1138	0.991271	0.999869	1	1	1		11380	0.999531	1	1	1	1
							1139	0.991387	0.999872	1	1	1		11390	0.99954	1	1	1	1
							1140	0.991501	0.999875	1	1	1		11400	0.999549	1	1	1	1
							1141	0.991614	0.999878	1	1	1		11410	0.999558	1	1	1	1
							1142	0.991726	0.99988	1	1	1		11420	0.999566	1	1	1	1
							1143	0.991836	0.999883	1	1	1		11430	0.999575	1	1	1	1
							1144	0.991945	0.999885	1	1	1		11440	0.999583	1	1	1	1
							1145	0.992053	0.999888	1	1	1		11450	0.999591	1	1	1	1
							1146	0.992159	0.99989	1	1	1		11460	0.999599	1	1	1	1
							1147	0.992265	0.999893	1	1	1		11470	0.999607	1	1	1	1
							1148	0.992369	0.999895	1	1	1		11480	0.999614	1	1	1	1
							1149	0.992471	0.999897	1	1	1		11490	0.999622	1	1	1	1
							1150	0.992573	0.999899	1	1	1		11500	0.999629	1	1	1	1
							1151	0.992673	0.999902	1	1	1		11510	0.999636	1	1	1	1
							1152	0.992772	0.999904	1	1	1		11520	0.999644	1	1	1	1
							1153	0.99287	0.999906	1	1	1		11530	0.999651	1	1	1	1
							1154	0.992967	0.999908	1	1	1		11540	0.999657	1	1	1	1
							1155	0.993063	0.99991	1	1	1		11550	0.999664	1	1	1	1
							1156	0.993157	0.999912	1	1	1		11560	0.999671	1	1	1	1
							1157	0.99325	0.999914	1	1	1		11570	0.999677	1	1	1	1
							1158	0.993343	0.999916	1	1	1		11580	0.999684	1	1	1	1
							1159	0.993434	0.999918	1	1	1		11590	0.99969	1	1	1	1
							1160	0.993524	0.999919	1	1	1		11600	0.999696	1	1	1	1
							1161	0.993613	0.999921	1	1	1		11610	0.999702	1	1	1	1
							1162	0.9937	0.999923	1	1	1		11620	0.999708	1	1	1	1
							1163	0.993787	0.999925	1	1	1		11630	0.999714	1	1	1	1
							1164	0.993873	0.999926	1	1	1		11640	0.999719	1	1	1	1
							1165	0.993957	0.999928	1	1	1		11650	0.999725	1	1	1	1
							1166	0.994041	0.999929	1	1	1		11660	0.99973	1	1	1	1
							1167	0.994124	0.999931	1	1	1		11670	0.999736	1	1	1	1
							1168	0.994205	0.999933	1	1	1		11680	0.999741	1	1	1	1
							1169	0.994286	0.999934	1	1	1		11690	0.999746	1	1	1	1
							1170	0.994365	0.999936	1	1	1		11700	0.999751	1	1	1	1
							1171	0.994444	0.999937	1	1	1		11710	0.999756	1	1	1	1
							1172	0.994521	0.999938	1	1	1		11720	0.999761	1	1	1	1
							1173	0.994598	0.99994	1	1	1		11730	0.999766	1	1	1	1
							1174	0.994674	0.999941	1	1	1		11740	0.999771	1	1	1	1
							1175	0.994748	0.999942	1	1	1		11750	0.999775	1	1	1	1
							1176	0.994822	0.999944	1	1	1		11760	0.99978	1	1	1	1
							1177	0.994895	0.999945	1	1	1		11770	0.999784	1	1	1	1
							1178	0.994967	0.999946	1	1	1		11780	0.999789	1	1	1	1
							1179	0.995038	0.999947	1	1	1		11790	0.999793	1	1	1	1
							1180	0.995108	0.999949	1	1	1		11800	0.999797	1	1	1	1
							1181	0.995177	0.99995	1	1	1		11810	0.999801	1	1	1	1
							1182	0.995246	0.999951	1	1	1		11820	0.999805	1	1	1	1
							1183	0.995313	0.999952	1	1	1		11830	0.999809	1	1	1	1
							1184	0.99538	0.999953	1	1	1		11840	0.999813	1	1	1	1
							1185	0.995446	0.999954	1	1	1		11850	0.999817	1	1	1	1
							1186	0.995511	0.999955	1	1	1		11860	0.999821	1	1	1	1
							1187	0.995575	0.999956	1	1	1		11870	0.999824	1	1	1	1
							1188	0.995638	0.999957	1	1	1		11880	0.999828	1	1	1	1
							1189	0.995701	0.999958	1	1	1		11890	0.999831	1	1	1	1
							1190	0.995763	0.999959	1	1	1		11900	0.999835	1	1	1	1
							1191	0.995823	0.99996	1	1	1		11910	0.999838	1	1	1	1
							1192	0.995884	0.999961	1	1	1		11920	0.999842	1	1	1	1
							1193	0.995943	0.999962	1	1	1		11930	0.999845	1	1	1	1
							1194	0.996002	0.999963	1	1	1		11940	0.999848	1	1	1	1
							1195	0.996059	0.999964	1	1	1		11950	0.999851	1	1	1	1
							1196	0.996116	0.999964	1	1	1		11960	0.999854	1	1	1	1
							1197	0.996173	0.999965	1	1	1		11970	0.999857	1	1	1	1
							1198	0.996228	0.999966	1	1	1		11980	0.99986	1	1	1	1
							1199	0.996283	0.999967	1	1	1		11990	0.999863	1	1	1	1
							1200	0.996337	0.999968	1	1	1		12000	0.999866	1	1	1	1
							1201	0.996391	0.999968	1	1	1		12010	0.999869	1	1	1	1
							1202	0.996444	0.999969	1	1	1		12020	0.999872	1	1	1	1
							1203	0.996496	0.99997	1	1	1		12030	0.999874	1	1	1	1
							1204	0.996547	0.999971	1	1	1		12040	0.999877	1	1	1	1
							1205	0.996598	0.999971	1	1	1		12050	0.999879	1	1	1	1
							1206	0.996648	0.999972	1	1	1		12060	0.999882	1	1	1	1
							1207	0.996697	0.999973	1	1	1		12070	0.999884	1	1	1	1
							1208	0.996746	0.999973	1	1	1		12080	0.999887	1	1	1	1
							1209	0.996794	0.999974	1	1	1		12090	0.999889	1	1	1	1
							1210	0.996841	0.999974	1	1	1		12100	0.999892	1	1	1	1
							1211	0.996888	0.999975	1	1	1		12110	0.999894	1	1	1	1
							1212	0.996934	0.999976	1	1	1		12120	0.999896	1	1	1	1
							1213	0.99698	0.999976	1	1	1		12130	0.999898	1	1	1	1
							1214	0.997025	0.999977	1	1	1		12140	0.999901	1	1	1	1
							1215	0.997069	0.999977	1	1	1		12150	0.999903	1	1	1	1
							1216	0.997113	0.999978	1	1	1		12160	0.999905	1	1	1	1
							1217	0.997156	0.999978	1	1	1		12170	0.999907	1	1	1	1
							1218	0.997199	0.999979	1	1	1		12180	0.999909	1	1	1	1
							1219	0.997241	0.999979	1	1	1		12190	0.999911	1	1	1	1
							1220	0.997282	0.99998	1	1	1		12200	0.999913	1	1	1	1
							1221	0.997323	0.99998	1	1	1		12210	0.999914	1	1	1	1
							1222	0.997363	0.999981	1	1	1		12220	0.999916	1	1	1	1
							1223	0.997403	0.999981	1	1	1		12230	0.999918	1	1	1	1
							1224	0.997442	0.999982	1	1	1		12240	0.99992	1	1	1	1
							1225	0.997481	0.999982	1	1	1		12250	0.999922	1	1	1	1
							1226	0.997519	0.999983	1	1	1		12260	0.999923	1	1	1	1
							1227	0.997557	0.999983	1	1	1		12270	0.999925	1	1	1	1
							1228	0.997594	0.999983	1	1	1		12280	0.999927	1	1	1	1
							1229	0.99763	0.999984	1	1	1		12290	0.999928	1	1	1	1
							1230	0.997667	0.999984	1	1	1		12300	0.99993	1	1	1	1
							1231	0.997702	0.999985	1	1	1		12310	0.999931	1	1	1	1
							1232	0.997737	0.999985	1	1	1		12320	0.999933	1	1	1	1
							1233	0.997772	0.999985	1	1	1		12330	0.999934	1	1	1	1
							1234	0.997806	0.999986	1	1	1		12340	0.999936	1	1	1	1
							1235	0.99784	0.999986	1	1	1		12350	0.999937	1	1	1	1
							1236	0.997873	0.999986	1	1	1		12360	0.999938	1	1	1	1
							1237	0.997906	0.999987	1	1	1		12370	0.99994	1	1	1	1
							1238	0.997938	0.999987	1	1	1		12380	0.999941	1	1	1	1
							1239	0.99797	0.999987	1	1	1		12390	0.999942	1	1	1	1
							1240	0.998001	0.999988	1	1	1		12400	0.999944	1	1	1	1
							1241	0.998032	0.999988	1	1	1		12410	0.999945	1	1	1	1
							1242	0.998062	0.999988	1	1	1		12420	0.999946	1	1	1	1
							1243	0.998092	0.999988	1	1	1		12430	0.999947	1	1	1	1
							1244	0.998122	0.999989	1	1	1		12440	0.999948	1	1	1	1
							1245	0.998151	0.999989	1	1	1		12450	0.999949	1	1	1	1
							1246	0.99818	0.999989	1	1	1		12460	0.999951	1	1	1	1
							1247	0.998209	0.99999	1	1	1		12470	0.999952	1	1	1	1
							1248	0.998237	0.99999	1	1	1		12480	0.999953	1	1	1	1
							1249	0.998264	0.99999	1	1	1		12490	0.999954	1	1	1	1
							1250	0.998291	0.99999	1	1	1		12500	0.999955	1	1	1	1
							1251	0.998318	0.999991	1	1	1		12510	0.999956	1	1	1	1
							1252	0.998345	0.999991	1	1	1		12520	0.999957	1	1	1	1
							1253	0.998371	0.999991	1	1	1		12530	0.999958	1	1	1	1
							1254	0.998396	0.999991	1	1	1		12540	0.999959	1	1	1	1
							1255	0.998422	0.999991	1	1	1		12550	0.99996	1	1	1	1
							1256	0.998447	0.999992	1	1	1		12560	0.999961	1	1	1	1
							1257	0.998471	0.999992	1	1	1		12570	0.999961	1	1	1	1
							1258	0.998495	0.999992	1	1	1		12580	0.999962	1	1	1	1
							1259	0.998519	0.999992	1	1	1		12590	0.999963	1	1	1	1
							1260	0.998543	0.999992	1	1	1		12600	0.999964	1	1	1	1
							1261	0.998566	0.999993	1	1	1		12610	0.999965	1	1	1	1
							1262	0.998589	0.999993	1	1	1		12620	0.999966	1	1	1	1
							1263	0.998611	0.999993	1	1	1		12630	0.999966	1	1	1	1
							1264	0.998634	0.999993	1	1	1		12640	0.999967	1	1	1	1
							1265	0.998655	0.999993	1	1	1		12650	0.999968	1	1	1	1
							1266	0.998677	0.999994	1	1	1		12660	0.999969	1	1	1	1
							1267	0.998698	0.999994	1	1	1		12670	0.999969	1	1	1	1
							1268	0.998719	0.999994	1	1	1		12680	0.99997	1	1	1	1
							1269	0.99874	0.999994	1	1	1		12690	0.999971	1	1	1	1
							1270	0.99876	0.999994	1	1	1		12700	0.999971	1	1	1	1
							1271	0.99878	0.999994	1	1	1		12710	0.999972	1	1	1	1
							1272	0.9988	0.999994	1	1	1		12720	0.999973	1	1	1	1
							1273	0.998819	0.999995	1	1	1		12730	0.999973	1	1	1	1
							1274	0.998838	0.999995	1	1	1		12740	0.999974	1	1	1	1
							1275	0.998857	0.999995	1	1	1		12750	0.999974	1	1	1	1
							1276	0.998876	0.999995	1	1	1		12760	0.999975	1	1	1	1
							1277	0.998894	0.999995	1	1	1		12770	0.999976	1	1	1	1
							1278	0.998912	0.999995	1	1	1		12780	0.999976	1	1	1	1
							1279	0.99893	0.999995	1	1	1		12790	0.999977	1	1	1	1
							1280	0.998947	0.999995	1	1	1		12800	0.999977	1	1	1	1
							1281	0.998965	0.999996	1	1	1		12810	0.999978	1	1	1	1
							1282	0.998981	0.999996	1	1	1		12820	0.999978	1	1	1	1
							1283	0.998998	0.999996	1	1	1		12830	0.999979	1	1	1	1
							1284	0.999015	0.999996	1	1	1		12840	0.999979	1	1	1	1
							1285	0.999031	0.999996	1	1	1		12850	0.99998	1	1	1	1
							1286	0.999047	0.999996	1	1	1		12860	0.99998	1	1	1	1
							1287	0.999063	0.999996	1	1	1		12870	0.999981	1	1	1	1
							1288	0.999078	0.999996	1	1	1		12880	0.999981	1	1	1	1
							1289	0.999093	0.999996	1	1	1		12890	0.999982	1	1	1	1
							1290	0.999108	0.999997	1	1	1		12900	0.999982	1	1	1	1
							1291	0.999123	0.999997	1	1	1		12910	0.999982	1	1	1	1
							1292	0.999138	0.999997	1	1	1		12920	0.999983	1	1	1	1
							1293	0.999152	0.999997	1	1	1		12930	0.999983	1	1	1	1
							1294	0.999166	0.999997	1	1	1		12940	0.999984	1	1	1	1
							1295	0.99918	0.999997	1	1	1		12950	0.999984	1	1	1	1
							1296	0.999194	0.999997	1	1	1		12960	0.999984	1	1	1	1
							1297	0.999207	0.999997	1	1	1		12970	0.999985	1	1	1	1
							1298	0.99922	0.999997	1	1	1		12980	0.999985	1	1	1	1
							1299	0.999233	0.999997	1	1	1		12990	0.999985	1	1	1	1
							1300	0.999246	0.999997	1	1	1		13000	0.999986	1	1	1	1
							1301	0.999259	0.999997	1	1	1		13010	0.999986	1	1	1	1
							1302	0.999271	0.999997	1	1	1		13020	0.999986	1	1	1	1
							1303	0.999284	0.999998	1	1	1		13030	0.999987	1	1	1	1
							1304	0.999296	0.999998	1	1	1		13040	0.999987	1	1	1	1
							1305	0.999308	0.999998	1	1	1		13050	0.999987	1	1	1	1
							1306	0.999319	0.999998	1	1	1		13060	0.999988	1	1	1	1
							1307	0.999331	0.999998	1	1	1		13070	0.999988	1	1	1	1
							1308	0.999342	0.999998	1	1	1		13080	0.999988	1	1	1	1
							1309	0.999353	0.999998	1	1	1		13090	0.999989	1	1	1	1
							1310	0.999364	0.999998	1	1	1		13100	0.999989	1	1	1	1
							1311	0.999375	0.999998	1	1	1		13110	0.999989	1	1	1	1
							1312	0.999386	0.999998	1	1	1		13120	0.999989	1	1	1	1
							1313	0.999396	0.999998	1	1	1		13130	0.99999	1	1	1	1
							1314	0.999407	0.999998	1	1	1		13140	0.99999	1	1	1	1
							1315	0.999417	0.999998	1	1	1		13150	0.99999	1	1	1	1
							1316	0.999427	0.999998	1	1	1		13160	0.99999	1	1	1	1
							1317	0.999437	0.999998	1	1	1		13170	0.999991	1	1	1	1
							1318	0.999446	0.999998	1	1	1		13180	0.999991	1	1	1	1
							1319	0.999456	0.999998	1	1	1		13190	0.999991	1	1	1	1
							1320	0.999465	0.999998	1	1	1		13200	0.999991	1	1	1	1
							1321	0.999474	0.999998	1	1	1		13210	0.999991	1	1	1	1
							1322	0.999484	0.999999	1	1	1		13220	0.999992	1	1	1	1
							1323	0.999492	0.999999	1	1	1		13230	0.999992	1	1	1	1
							1324	0.999501	0.999999	1	1	1		13240	0.999992	1	1	1	1
							1325	0.99951	0.999999	1	1	1		13250	0.999992	1	1	1	1
							1326	0.999518	0.999999	1	1	1		13260	0.999992	1	1	1	1
							1327	0.999527	0.999999	1	1	1		13270	0.999993	1	1	1	1
							1328	0.999535	0.999999	1	1	1		13280	0.999993	1	1	1	1
							1329	0.999543	0.999999	1	1	1		13290	0.999993	1	1	1	1
							1330	0.999551	0.999999	1	1	1		13300	0.999993	1	1	1	1
							1331	0.999559	0.999999	1	1	1		13310	0.999993	1	1	1	1
							1332	0.999567	0.999999	1	1	1		13320	0.999993	1	1	1	1
							1333	0.999574	0.999999	1	1	1		13330	0.999994	1	1	1	1
							1334	0.999582	0.999999	1	1	1		13340	0.999994	1	1	1	1
							1335	0.999589	0.999999	1	1	1		13350	0.999994	1	1	1	1
							1336	0.999596	0.999999	1	1	1		13360	0.999994	1	1	1	1
							1337	0.999603	0.999999	1	1	1		13370	0.999994	1	1	1	1
							1338	0.99961	0.999999	1	1	1		13380	0.999994	1	1	1	1
							1339	0.999617	0.999999	1	1	1		13390	0.999995	1	1	1	1
							1340	0.999624	0.999999	1	1	1		13400	0.999995	1	1	1	1
							1341	0.999631	0.999999	1	1	1		13410	0.999995	1	1	1	1
							1342	0.999637	0.999999	1	1	1		13420	0.999995	1	1	1	1
							1343	0.999644	0.999999	1	1	1		13430	0.999995	1	1	1	1
							1344	0.99965	0.999999	1	1	1		13440	0.999995	1	1	1	1
							1345	0.999656	0.999999	1	1	1		13450	0.999995	1	1	1	1
							1346	0.999662	0.999999	1	1	1		13460	0.999995	1	1	1	1
							1347	0.999668	0.999999	1	1	1		13470	0.999996	1	1	1	1
							1348	0.999674	0.999999	1	1	1		13480	0.999996	1	1	1	1
							1349	0.99968	0.999999	1	1	1		13490	0.999996	1	1	1	1
							1350	0.999686	0.999999	1	1	1		13500	0.999996	1	1	1	1
							1351	0.999691	0.999999	1	1	1		13510	0.999996	1	1	1	1
							1352	0.999697	0.999999	1	1	1		13520	0.999996	1	1	1	1
							1353	0.999702	0.999999	1	1	1		13530	0.999996	1	1	1	1
							1354	0.999708	0.999999	1	1	1		13540	0.999996	1	1	1	1
							1355	0.999713	0.999999	1	1	1		13550	0.999996	1	1	1	1
							1356	0.999718	0.999999	1	1	1		13560	0.999996	1	1	1	1
							1357	0.999723	0.999999	1	1	1		13570	0.999997	1	1	1	1
							1358	0.999728	0.999999	1	1	1		13580	0.999997	1	1	1	1
							1359	0.999733	0.999999	1	1	1		13590	0.999997	1	1	1	1
							1360	0.999738	0.999999	1	1	1		13600	0.999997	1	1	1	1
							1361	0.999743	0.999999	1	1	1		13610	0.999997	1	1	1	1
							1362	0.999747	1	1	1	1		13620	0.999997	1	1	1	1
							1363	0.999752	1	1	1	1		13630	0.999997	1	1	1	1
							1364	0.999757	1	1	1	1		13640	0.999997	1	1	1	1
							1365	0.999761	1	1	1	1		13650	0.999997	1	1	1	1
							1366	0.999765	1	1	1	1		13660	0.999997	1	1	1	1
							1367	0.99977	1	1	1	1		13670	0.999997	1	1	1	1
							1368	0.999774	1	1	1	1		13680	0.999997	1	1	1	1
							1369	0.999778	1	1	1	1		13690	0.999997	1	1	1	1
							1370	0.999782	1	1	1	1		13700	0.999998	1	1	1	1
							1371	0.999786	1	1	1	1		13710	0.999998	1	1	1	1
							1372	0.99979	1	1	1	1		13720	0.999998	1	1	1	1
							1373	0.999794	1	1	1	1		13730	0.999998	1	1	1	1
							1374	0.999798	1	1	1	1		13740	0.999998	1	1	1	1
							1375	0.999801	1	1	1	1		13750	0.999998	1	1	1	1
							1376	0.999805	1	1	1	1		13760	0.999998	1	1	1	1
							1377	0.999809	1	1	1	1		13770	0.999998	1	1	1	1
							1378	0.999812	1	1	1	1		13780	0.999998	1	1	1	1
							1379	0.999816	1	1	1	1		13790	0.999998	1	1	1	1
							1380	0.999819	1	1	1	1		13800	0.999998	1	1	1	1
							1381	0.999822	1	1	1	1		13810	0.999998	1	1	1	1
							1382	0.999826	1	1	1	1		13820	0.999998	1	1	1	1
							1383	0.999829	1	1	1	1		13830	0.999998	1	1	1	1
							1384	0.999832	1	1	1	1		13840	0.999998	1	1	1	1
							1385	0.999835	1	1	1	1		13850	0.999998	1	1	1	1
							1386	0.999838	1	1	1	1		13860	0.999998	1	1	1	1
							1387	0.999841	1	1	1	1		13870	0.999998	1	1	1	1
							1388	0.999844	1	1	1	1		13880	0.999998	1	1	1	1
							1389	0.999847	1	1	1	1		13890	0.999998	1	1	1	1
							1390	0.99985	1	1	1	1		13900	0.999999	1	1	1	1
							1391	0.999853	1	1	1	1		13910	0.999999	1	1	1	1
							1392	0.999856	1	1	1	1		13920	0.999999	1	1	1	1
							1393	0.999859	1	1	1	1		13930	0.999999	1	1	1	1
							1394	0.999861	1	1	1	1		13940	0.999999	1	1	1	1
							1395	0.999864	1	1	1	1		13950	0.999999	1	1	1	1
							1396	0.999866	1	1	1	1		13960	0.999999	1	1	1	1
							1397	0.999869	1	1	1	1		13970	0.999999	1	1	1	1
							1398	0.999871	1	1	1	1		13980	0.999999	1	1	1	1
							1399	0.999874	1	1	1	1		13990	0.999999	1	1	1	1
							1400	0.999876	1	1	1	1		14000	0.999999	1	1	1	1
							1401	0.999879	1	1	1	1
							1402	0.999881	1	1	1	1
							1403	0.999883	1	1	1	1
							1404	0.999885	1	1	1	1
							1405	0.999888	1	1	1	1
							1406	0.99989	1	1	1	1
							1407	0.999892	1	1	1	1
							1408	0.999894	1	1	1	1
							1409	0.999896	1	1	1	1
							1410	0.999898	1	1	1	1
							1411	0.9999	1	1	1	1
							1412	0.999902	1	1	1	1
							1413	0.999904	1	1	1	1
							1414	0.999906	1	1	1	1
							1415	0.999907	1	1	1	1
							1416	0.999909	1	1	1	1
							1417	0.999911	1	1	1	1
							1418	0.999913	1	1	1	1
							1419	0.999914	1	1	1	1
							1420	0.999916	1	1	1	1
							1421	0.999918	1	1	1	1
							1422	0.999919	1	1	1	1
							1423	0.999921	1	1	1	1
							1424	0.999922	1	1	1	1
							1425	0.999924	1	1	1	1
							1426	0.999925	1	1	1	1
							1427	0.999927	1	1	1	1
							1428	0.999928	1	1	1	1
							1429	0.99993	1	1	1	1
							1430	0.999931	1	1	1	1
							1431	0.999933	1	1	1	1
							1432	0.999934	1	1	1	1
							1433	0.999935	1	1	1	1
							1434	0.999936	1	1	1	1
							1435	0.999938	1	1	1	1
							1436	0.999939	1	1	1	1
							1437	0.99994	1	1	1	1
							1438	0.999941	1	1	1	1
							1439	0.999942	1	1	1	1
							1440	0.999944	1	1	1	1
							1441	0.999945	1	1	1	1
							1442	0.999946	1	1	1	1
							1443	0.999947	1	1	1	1
							1444	0.999948	1	1	1	1
							1445	0.999949	1	1	1	1
							1446	0.99995	1	1	1	1
							1447	0.999951	1	1	1	1
							1448	0.999952	1	1	1	1
							1449	0.999953	1	1	1	1
							1450	0.999954	1	1	1	1
							1451	0.999955	1	1	1	1
							1452	0.999956	1	1	1	1
							1453	0.999957	1	1	1	1
							1454	0.999958	1	1	1	1
							1455	0.999958	1	1	1	1
							1456	0.999959	1	1	1	1
							1457	0.99996	1	1	1	1
							1458	0.999961	1	1	1	1
							1459	0.999962	1	1	1	1
							1460	0.999962	1	1	1	1
							1461	0.999963	1	1	1	1
							1462	0.999964	1	1	1	1
							1463	0.999965	1	1	1	1
							1464	0.999965	1	1	1	1
							1465	0.999966	1	1	1	1
							1466	0.999967	1	1	1	1
							1467	0.999968	1	1	1	1
							1468	0.999968	1	1	1	1
							1469	0.999969	1	1	1	1
							1470	0.99997	1	1	1	1
							1471	0.99997	1	1	1	1
							1472	0.999971	1	1	1	1
							1473	0.999971	1	1	1	1
							1474	0.999972	1	1	1	1
							1475	0.999973	1	1	1	1
							1476	0.999973	1	1	1	1
							1477	0.999974	1	1	1	1
							1478	0.999974	1	1	1	1
							1479	0.999975	1	1	1	1
							1480	0.999975	1	1	1	1
							1481	0.999976	1	1	1	1
							1482	0.999976	1	1	1	1
							1483	0.999977	1	1	1	1
							1484	0.999977	1	1	1	1
							1485	0.999978	1	1	1	1
							1486	0.999978	1	1	1	1
							1487	0.999979	1	1	1	1
							1488	0.999979	1	1	1	1
							1489	0.99998	1	1	1	1
							1490	0.99998	1	1	1	1
							1491	0.99998	1	1	1	1
							1492	0.999981	1	1	1	1
							1493	0.999981	1	1	1	1
							1494	0.999982	1	1	1	1
							1495	0.999982	1	1	1	1
							1496	0.999982	1	1	1	1
							1497	0.999983	1	1	1	1
							1498	0.999983	1	1	1	1
							1499	0.999983	1	1	1	1
							1500	0.999984	1	1	1	1

## Sheet: Fig. S4h
Fig. S4h (i)-linear
Time	Time	Time	Time	Time	Time	Time	Time	Time	Time	Gamma	Gamma	Gamma	Gamma	Gamma	Gamma	Gamma	Gamma	Gamma	Gamma
42.642	53.142	57.824	84.252	146.363	103.168	76.232	92.906	59.59	53.56	0.0135996	0.0190226	0.0169843	0.0733229	0.0390019	0.0243565	0.0329829	0.0733922	0.0231968	0.0505422
46.8101	57.6334	62.5248	89.7804	153.988	109.38	81.5464	98.7495	64.2697	58.1187	0.0145431	0.0205924	0.0184443	0.0794738	0.043362	0.0271112	0.0365134	0.0796325	0.0254315	0.0533092
50.9781	62.1248	67.2256	95.3088	161.614	115.593	86.8608	104.593	68.9493	62.6773	0.0158709	0.0222922	0.0200417	0.0855001	0.0479482	0.0301222	0.0403352	0.0859565	0.0278084	0.0559809
55.1462	66.6162	71.9264	100.837	169.239	121.805	92.1752	110.437	73.629	67.236	0.0173373	0.0241477	0.0217886	0.0915485	0.0527061	0.0334092	0.0444447	0.0923022	0.0303336	0.0584499
59.3143	71.1076	76.6272	106.366	176.865	128.017	97.4896	116.28	78.3087	71.7947	0.0189279	0.0261614	0.0236926	0.0975234	0.057569	0.0369484	0.0488388	0.098319	0.0329943	0.0604734
63.4823	75.599	81.328	111.894	184.49	134.229	102.804	122.124	82.9883	76.3533	0.0206563	0.0283361	0.0257614	0.103286	0.0624695	0.0407391	0.0534384	0.1042	0.0357792	0.0623392
67.6504	80.0904	86.0288	117.422	192.116	140.442	108.118	127.967	87.668	80.912	0.022538	0.030681	0.0280095	0.108852	0.0674063	0.0447498	0.0582581	0.108948	0.0386711	0.0642515
71.8185	84.5818	90.7296	122.951	199.741	146.654	113.433	133.811	92.3477	85.4707	0.024571	0.0331889	0.0304365	0.114254	0.0723565	0.0490088	0.0632787	0.113525	0.0416572	0.0662078
75.9865	89.0732	95.4304	128.479	207.366	152.866	118.747	139.654	97.0273	90.0293	0.0267077	0.035871	0.0330407	0.119421	0.0773507	0.0534707	0.0685431	0.11851	0.0447521	0.0682394
80.1546	93.5646	100.131	134.008	214.992	159.078	124.062	145.498	101.707	94.588	0.0289732	0.0387302	0.0358211	0.124172	0.082252	0.0581021	0.0740029	0.123548	0.0479649	0.0703245
84.3227	98.056	104.832	139.536	222.617	165.291	129.376	151.341	106.387	99.1467	0.0313662	0.04175	0.0387735	0.128558	0.0870794	0.0628753	0.0796071	0.128436	0.0512567	0.0724824
88.4907	102.547	109.533	145.064		171.503	134.69	157.185	111.066	103.705	0.0338622	0.0449396	0.0418901	0.132743		0.0678059	0.0853381	0.132854	0.054628	0.074653
92.6588	107.039	114.234	150.593		177.715	140.005	163.028	115.746	108.264	0.0363914	0.0482865	0.045174	0.136761		0.0728671	0.0912466	0.137044	0.0580653	0.0766368
96.8269	111.53	118.934	156.121		183.927	145.319	168.872	120.426	112.823	0.0389748	0.0517635	0.0486378	0.14067		0.0780203	0.0973516	0.140996	0.0606693	0.0786172
100.995	116.022	123.635	161.65			150.634	174.715	125.105	117.381	0.0416255	0.0553831	0.0522882	0.14462			0.103563	0.144781	0.0638204	0.0806766
105.163	120.513	128.336				155.948		129.785	121.94	0.0442649	0.05914	0.056099				0.109876		0.0671413	0.0827627
109.331	125.004	133.037						134.465	126.499	0.0469674	0.0629965	0.0600735						0.0701363	0.0848684
113.499	129.496	137.738						139.144	131.057	0.049734	0.0669211	0.0641985						0.072856	0.0868753
117.667	133.987								135.616	0.0525743	0.0709263								0.0885546
121.835										0.0554052
Fig. S4h (ii)-linear
Time	Time	Time	Time	Time	Time	Time	Time	Time	Gamma	Gamma	Gamma	Gamma	Gamma	Gamma	Gamma	Gamma	Gamma
519.738	967.462	556.2	60.384	426.564	392.704	329.394	235.767	493.164	0.0304976	0.0439005	0.0316412	0.0145041	0.0334846	0.0333349	0.0204826	0.0220301	0.0407296
528.025	980.317	564.852	63.0278	433.89	399.751	335.778	241.215	501.186	0.031031	0.0444019	0.0321136	0.0147993	0.0339198	0.0338319	0.020894	0.0224809	0.041617
536.313	993.171	573.504	65.6717	441.215	406.798	342.162	246.662	509.207	0.0315546	0.0447402	0.0325609	0.0151037	0.0343669	0.0343279	0.0213025	0.0229379	0.0425528
544.6	1006.03	582.156	68.3155	448.541	413.845	348.546	252.11	517.229	0.0321039	0.0344518	0.0329945	0.0154139	0.0348076	0.0348298	0.0217193	0.023389	0.0434822
552.888	1018.88	590.808	70.9594	455.867	420.892	354.93	257.558	525.251	0.0326493	0.0350245	0.0334349	0.015732	0.0352335	0.0353163	0.0221428	0.0238411	0.0444347
561.175	1031.74	599.46	73.6032	463.192	427.939	361.314	263.005	533.272	0.0331764	0.0358212	0.0338531	0.0160626	0.0356682	0.0358086	0.0225636	0.0242861	0.0453908
569.462	1044.59	608.112	76.247	470.518	434.986	367.698	268.453	541.294	0.0336986	0.0368974	0.0342769	0.0164097	0.0361154	0.0363031	0.022958	0.0247365	0.0463499
577.75	1057.44	616.764	78.8909	477.843	442.033	374.082	273.901	549.315	0.0342383	0.0381003	0.0346759	0.0167733	0.0365747	0.0367858	0.0233658	0.0250933	0.0473151
586.037	1070.3	625.416	81.5347	485.169	449.08	380.466	279.348	557.337	0.0347756	0.0394833	0.035079	0.0171545	0.0370389	0.0372652	0.0237818	0.0254571	0.0482784
594.324	1083.15	634.068	84.1786	492.495	456.127	386.849	284.796	565.359	0.0353069	0.0409932	0.0354678	0.0175513	0.0374934	0.0377519	0.0241921	0.0258452	0.0492397
602.612	1096.01	642.72	86.8224	499.82	463.174	393.233	290.244	573.38	0.03583	0.0424793	0.0358775	0.0179647	0.0379511	0.0382553	0.0246009	0.0262275	0.0502024
610.899	1108.86	651.372	89.4662	507.146	470.221	399.617	295.691	581.402	0.0363569	0.0435082	0.0362733	0.0183961	0.0384056	0.0387449	0.0250122	0.0265984	0.0511687
619.187	1121.72	660.024	92.1101	514.472	477.268	406.001	301.139	589.424	0.0368844		0.0366457	0.0188455	0.0388574	0.0392357	0.0254295	0.0269814	0.0521312
627.474	1134.57	668.676	94.7539	521.797	484.316	412.385	306.587	597.445	0.0374028		0.0370118	0.0193112	0.0393	0.0397297	0.0258506	0.0273707	0.0530976
635.761	1147.43	677.328	97.3978	529.123	491.363	418.769	312.034	605.467	0.0379318		0.0373934	0.019794	0.0397311	0.0402025	0.0262735	0.0277637	0.0540819
644.049	1160.28	685.98	100.042	536.449	498.41	425.153	317.482	613.489	0.0384525		0.0377612	0.0202948	0.0401731	0.0405064	0.026698	0.028145	0.0550924
652.336	1173.14	694.632	102.685	543.774	505.457	431.537	322.93	621.51	0.0389843		0.0380874	0.0208138	0.0406195	0.0407094	0.0271294	0.0285382	0.0560325
660.623	1185.99	703.284	105.329	551.1	512.504	437.921	328.377	629.532	0.0395166		0.0384283	0.0213498	0.0410569	0.0410057	0.0275425	0.028938	0.0569833
668.911	1198.85	711.936	107.973	558.426	519.551	444.305	333.825	637.554	0.0400578		0.0387638	0.0219033	0.0414971	0.0413273	0.0279221	0.0293454	0.057963
677.198	1211.7	720.588	110.617	565.751	526.598	450.689	339.273	645.575	0.0405685		0.0391009	0.0224748	0.0419403	0.0416644	0.0282939	0.0297572	0.0589588
685.486	1224.55	729.24	113.261	573.077	533.645	457.073	344.72	653.597	0.0409888		0.0394374	0.0230648	0.0423893	0.0420139	0.0286194	0.0301697	0.0599659
693.773	1237.41	737.892	115.905	580.402	540.692	463.457	350.168	661.618	0.0413557		0.0397783	0.0236743	0.0428435	0.0423604	0.0288942	0.0305717	0.060992
702.06	1250.26	746.544	118.548	587.728	547.739	469.841	355.616	669.64	0.0417214		0.0401039	0.0243069	0.0433025	0.0427089	0.0291912	0.0309803	0.0620392
710.348	1263.12	755.196	121.192	595.054	554.786	476.225	361.063	677.662	0.0420742		0.0404335	0.0249618	0.043772	0.0430557	0.0294866	0.0313975	0.0631073
718.635	1275.97	763.848	123.836	602.379	561.833	482.609	366.511	685.683	0.0424363		0.040773	0.0256371	0.044238	0.0433998	0.0297521	0.0318206	0.0642251
726.923		772.5	126.48	609.705	568.88	488.993	371.959	693.705	0.0427597		0.0411125	0.0263328	0.0447055	0.0437411	0.030013	0.0322538	0.0653524
735.21		781.152	129.124	617.031	575.927	495.376	377.406	701.727	0.0430403		0.0414657	0.0270423	0.0451836	0.0440805	0.0302921	0.0327916	0.0664723
743.497		789.804	131.768	624.356	582.974	501.76	382.854	709.748	0.0433397		0.0418348	0.0277664	0.0456666	0.0444268	0.0305701	0.0333096	0.067604
751.785		798.456	134.412	631.682	590.021	508.144	388.302	717.77	0.0436502		0.0422161	0.0285114	0.0461512	0.044782	0.0308453	0.033794	0.0687718
760.072		807.108	137.055	639.008	597.068	514.528	393.749	725.792	0.0439793		0.042603	0.0292811	0.0466144	0.0451633	0.0311201	0.0342785	0.070028
768.359		815.76	139.699	646.333	604.115	520.912	399.197	733.813	0.0442822		0.0429863	0.0300715	0.047099	0.0457661	0.0313884	0.0347703	0.0712545
776.647		824.412	142.343	653.659	611.162	527.296	404.645	741.835	0.0445249		0.0433711	0.0308793	0.0476033	0.0463406	0.0316533	0.0352512	0.0724856
784.934		833.064	144.987	660.984	618.209	533.68	410.092	749.856	0.0447199		0.0437518	0.0317034	0.0481191	0.046845	0.0319179	0.03572	0.0737424
793.222		841.716	147.631	668.31	625.256	540.064	415.54	757.878	0.0448548		0.0441285	0.0325449	0.0486285	0.0473458	0.0321863	0.0361517	0.0750474
801.509		850.368	150.275	675.636	632.303	546.448	420.988	765.9	0.044971		0.0445055	0.0334045	0.0491385	0.0478344	0.0325006	0.0365937	0.0763848
809.796		859.02	152.918	682.961	639.35	552.832	426.435	773.921	0.0451413		0.0448728	0.0342802	0.0496551	0.0482983	0.032799	0.0370526	0.0777371
818.084			155.562	690.287	646.397	559.216	431.883	781.943	0.0453153			0.0351719	0.0501748	0.048751	0.0331233	0.037513	0.0790812
826.371			158.206	697.613	653.444	565.6	437.331	789.965	0.0454785			0.0360807	0.0506916	0.0491966	0.0335136	0.0379621	0.0804312
			160.85	704.938	660.492	571.984	442.778	797.986				0.0370059	0.0512135	0.0496263	0.0338926	0.0384075	0.0818151
			163.494	712.264	667.539	578.368	448.226					0.0379419	0.0517349	0.0500586	0.0342752	0.038861
			166.138	719.59	674.586	584.752	453.674					0.0388894	0.052251	0.0504858	0.0346821	0.0393155
			168.781	726.915	681.633	591.136	459.121					0.0398432	0.0527891	0.0509164	0.0351087	0.0397776
			171.425		688.68	597.519	464.569					0.0408096		0.0513544	0.0355188	0.0402367
			174.069		695.727	603.903	470.017					0.0417905		0.0517763	0.0359152	0.040691
			176.713		702.774	610.287	475.464					0.0427789		0.0521929	0.0363175	0.0411384
			179.357			616.671	480.912					0.0437763			0.0367328	0.0415932
			182.001			623.055	486.36					0.0447826			0.037151	0.0420401
			184.644			629.439	491.807					0.0457956			0.0374992	0.0425011
			187.288			635.823	497.255					0.0468172			0.0377985	0.0429467
			189.932				502.703					0.0478441				0.0434023
			192.576				508.151					0.048876				0.0438406
			195.22				513.598					0.0499092				0.0442905
			197.864				519.046					0.0509423				0.0447645
			200.508				524.494					0.0519759				0.0452184
			203.151				529.941					0.0530015				0.045648
			205.795				535.389					0.0540203				0.0460569
			208.439				540.837					0.0550434				0.0463909
			211.083									0.05607
			213.727									0.0570997
			216.371									0.0581243
			219.014									0.0591453
			221.658									0.0601575
			224.302									0.0611617
			226.946									0.0621612
			229.59									0.0631553
			232.234									0.0641458
			234.877									0.0651358
			237.521									0.0661111
			240.165									0.0670715
			242.809									0.0680236
			245.453									0.0689687
			248.097									0.0699012
			250.74									0.0708269
			253.384									0.0717425
			256.028									0.0726488
			258.672									0.0735462
			261.316									0.0744362
			263.96									0.0753209
Fig. S4h (iii)-linear
Time	Time	Time	Time	Time	Time	Gamma	Gamma	Gamma	Gamma	Gamma	Gamma
180.44	453.612	1788.37	76.128	899.293	867.256	0.00705885	0.0234245	0.0320919	0.00604985	0.0218311	0.0243452
184.508	458.557	1797.73	79.8484	905.724	873.614	0.00710526	0.0235941	0.0321852	0.00610958	0.0219687	0.0244457
188.576	463.503	1807.09	83.5689	912.155	879.971	0.007154	0.0237613	0.0323072	0.00617081	0.0221085	0.0245394
192.644	468.448	1816.45	87.2893	918.586	886.329	0.00720305	0.023921	0.0324439	0.00623402	0.0222444	0.0246383
196.713	473.393	1825.81	91.0097	925.017	892.686	0.00724963	0.0240825	0.0326057	0.00629881	0.0223808	0.0247311
200.781	478.339	1835.17	94.7301	931.448	899.044	0.00729372	0.0242507	0.0327952	0.00636641	0.0225204	0.0248183
204.849	483.284	1844.53	98.4506	937.879	905.401	0.00734244	0.0244211	0.0329807	0.00643378	0.0226574	0.0249004
208.917	488.23	1853.89	102.171	944.31	911.759	0.00738845	0.0245705	0.0331577	0.00649958	0.0227852	0.0249882
212.985	493.175	1863.26	105.891	950.741	918.116	0.00743337	0.0247279	0.0333342	0.00655813	0.0229233	0.0250671
217.053	498.12	1872.62	109.612	957.172	924.474	0.0074811	0.0248876	0.0335146	0.00661902	0.023064	0.02515
221.121	503.066	1881.98	113.332	963.603	930.831	0.00753242	0.0250395	0.0336774	0.00667925	0.0231988	0.0252335
225.189	508.011	1891.34	117.053	970.034	937.189	0.00757777	0.0251955	0.0338536	0.00673459	0.0233351	0.0253188
229.258	512.956	1900.7	120.773	976.465	943.546	0.00762502	0.025355	0.0340471	0.00678908	0.0234819	0.025402
233.326	517.902	1910.06	124.494	982.896	949.904	0.0076775	0.0255255	0.034227	0.00684008	0.0236069	0.0254842
237.394	522.847	1919.42	128.214	989.327	956.261	0.0077295	0.0256981	0.0343913	0.00688988	0.0237179	0.0255703
241.462	527.793	1928.78	131.934	995.758	962.619	0.00777475	0.0258793	0.0345222	0.00694245	0.0238348	0.0256513
245.53	532.738	1938.15	135.655	1002.19	968.976	0.00782091	0.026061	0.0346274	0.00699464	0.0239531	0.0257282
249.598	537.683	1947.51	139.375	1008.62	975.334	0.00787032	0.0262333	0.0347422	0.00704822	0.0240667	0.0257997
253.666	542.629	1956.87	143.096	1015.05	981.691	0.00791354	0.0264172	0.0348682	0.00709589	0.0241777	0.0258815
257.735	547.574	1966.23	146.816	1021.48	988.049	0.00796094	0.0265779	0.03498	0.00714317	0.024292	0.0259576
261.803	552.519	1975.59	150.537	1027.91	994.406	0.00801262	0.026745	0.0350916	0.00719117	0.0244062	0.0260368
265.871	557.465	1984.95	154.257	1034.34	1000.76	0.0080568	0.0269111	0.0352037	0.00723358	0.0245182	0.0261159
269.939	562.41	1994.31	157.977	1040.77	1007.12	0.00811021	0.0270789	0.035313	0.00727894	0.0246358	0.0262027
274.007	567.356	2003.67	161.698	1047.21	1013.48	0.0081636	0.0272481	0.0354175	0.00732623	0.0247583	0.0262851
278.075	572.301	2013.04	165.418	1053.64	1019.84	0.00821861	0.0274103	0.0355168	0.00737879	0.0248748	0.0263804
282.143	577.246	2022.4	169.139	1060.07	1026.19	0.00826901	0.027583	0.0356193	0.00743749	0.0249944	0.0264711
286.211	582.192	2031.76	172.859	1066.5	1032.55	0.00832479	0.0277441	0.0357258	0.00749273	0.0251192	0.0265562
290.28	587.137	2041.12	176.58	1072.93	1038.91	0.00838604	0.0279018	0.0358473	0.00754882	0.0252503	0.0266475
294.348	592.082	2050.48	180.3	1079.36	1045.27	0.00843906	0.0280737	0.0359695	0.00760635	0.0253755	0.0267439
298.416	597.028	2059.84	184.02	1085.79	1051.62	0.0084893	0.0282347	0.0360851	0.00765879	0.0255059	0.026844
302.484	601.973	2069.2	187.741	1092.22	1057.98	0.00854604	0.0283888	0.0362139	0.00771275	0.0256359	0.0269497
306.552	606.919	2078.56	191.461	1098.65	1064.34	0.0085974	0.0285539	0.0363386	0.00776514	0.0257619	0.0270513
310.62	611.864	2087.93	195.182	1105.08	1070.7	0.00865458	0.028701	0.036472	0.00781929	0.0258984	0.0271539
314.688	616.809	2097.29	198.902	1111.52	1077.05	0.0087136	0.028849	0.0366055	0.00787307	0.0260318	0.0272603
318.757	621.755	2106.65	202.623	1117.95	1083.41	0.00877302	0.0289829	0.036722	0.00792661	0.0261634	0.0273621
322.825	626.7	2116.01	206.343	1124.38	1089.77	0.00883018	0.0291172	0.0368332	0.00798293	0.0262913	0.02746
326.893	631.645	2125.37	210.063	1130.81	1096.13	0.0088882	0.0292491	0.0369394	0.00804092	0.0264107	0.0275574
330.961	636.591	2134.73	213.784	1137.24	1102.48	0.00894797	0.0293879	0.0370428	0.00809738	0.0265414	0.0276619
335.029	641.536	2144.09	217.504	1143.67	1108.84	0.00900379	0.0295342	0.0371589	0.00815178	0.0266789	0.0277565
339.097	646.482	2153.45	221.225	1150.1	1115.2	0.00905746	0.0296694	0.0372688	0.008208	0.0268006	0.0278551
343.165	651.427	2162.81	224.945	1156.53	1121.56	0.0091144	0.029816	0.0373712	0.00826596	0.0269159	0.0279453
347.233	656.372	2172.18	228.665	1162.96	1127.91	0.00917683	0.0299679	0.0374679	0.00832566	0.0270243	0.0280394
351.302	661.318	2181.54	232.386	1169.39	1134.27	0.00923628	0.0301186	0.037577	0.00838341	0.0271346	0.0281325
355.37	666.263	2190.9	236.106	1175.82	1140.63	0.00929112	0.0302617	0.0376735	0.00844262	0.0272558	0.0282196
359.438	671.208	2200.26	239.827	1182.26	1146.99	0.00935687	0.0304054	0.0377701	0.00850261	0.0273793	0.0283043
363.506	676.154	2209.62	243.547	1188.69	1153.34	0.00941416	0.0305474	0.0378775	0.00856241	0.0275043	0.0283972
367.574	681.099	2218.98	247.268	1195.12	1159.7	0.00947703	0.0306878	0.0379829	0.00862544	0.0276341	0.0284807
371.642	686.045	2228.34	250.988	1201.55	1166.06	0.00954243	0.0308322	0.0381106	0.00868815	0.0277661	0.0285535
375.71	690.99	2237.7	254.708	1207.98	1172.42	0.00960047	0.0309824	0.0382738	0.00875441	0.0278938	0.0286319
379.779	695.935	2247.07	258.429	1214.41	1178.77	0.00965933	0.0311312	0.0384428	0.00882256	0.028023	0.0287115
383.847	700.881	2256.43	262.149	1220.84	1185.13	0.00971599	0.0312717	0.0386257	0.00889175	0.0281551	0.0287992
387.915	705.826	2265.79	265.87	1227.27	1191.49	0.00977441	0.0314223	0.038822	0.00895804	0.0282827	0.0288794
391.983	710.771	2275.15	269.59	1233.7	1197.85	0.00982922	0.0315639	0.0390094	0.00902035	0.0284202	0.0287739
396.051	715.717	2284.51	273.311	1240.13	1204.2	0.00988074	0.0317215	0.0392014	0.00907839	0.0285466	0.0288372
400.119	720.662	2293.87	277.031	1246.57	1210.56	0.00993608	0.0318627	0.0393951	0.00913719	0.0286726	0.0289124
404.187	725.608	2303.23	280.751	1253	1216.92	0.0099944	0.0320126	0.0395644	0.0091968	0.0288099	0.0289959
408.255	730.553	2312.59	284.472	1259.43	1223.28	0.0100535	0.0321564	0.0397315	0.0092593	0.0289427	0.0290952
412.324	735.498	2321.96	288.192	1265.86	1229.63	0.0101135	0.0323013	0.0399241	0.00932329	0.0290679	0.0291857
416.392	740.444	2331.32	291.913	1272.29	1235.99	0.0101713	0.0324427	0.0401092	0.00938569	0.0291989	0.0292745
420.46	745.389	2340.68	295.633	1278.72	1242.35	0.0102293	0.0325813	0.0402498	0.00945117	0.0293202	0.0293558
424.528	750.334	2350.04	299.354	1285.15	1248.71	0.0102817	0.0327254	0.0403599	0.00951625	0.029433	0.0294407
428.596	755.28	2359.4	303.074	1291.58	1255.06	0.0103283	0.0328619	0.0404633	0.00957773	0.0295433	0.0295199
432.664	760.225	2368.76	306.794	1298.01	1261.42	0.010383	0.0329821	0.0405639	0.00963964	0.029653	0.0296037
436.732	765.171	2378.12	310.515	1304.44	1267.78	0.0104301	0.0331108	0.0406773	0.00970139	0.0297622	0.0296812
440.801	770.116	2387.48	314.235	1310.88	1274.14	0.010483	0.0332354	0.04078	0.00976399	0.029871	0.0297655
444.869	775.061	2396.85	317.956	1317.31	1280.49	0.0105332	0.0333745	0.0408781	0.00983032	0.029973	0.029853
448.937	780.007	2406.21	321.676	1323.74	1286.85	0.0105887	0.0335149	0.0410034	0.00989589	0.0300786	0.0299453
453.005	784.952	2415.57	325.397	1330.17	1293.21	0.0106365	0.0336384	0.041123	0.00996327	0.0301911	0.0300355
457.073	789.897	2424.93	329.117	1336.6	1299.57	0.0106864	0.0337719	0.0412362	0.0100292	0.030302	0.0301192
461.141	794.843	2434.29	332.837	1343.03	1305.92	0.0107388	0.0338972	0.0413353	0.0100933	0.0304106	0.0301901
465.209	799.788	2443.65	336.558	1349.46	1312.28	0.0107888	0.0340218	0.0414444	0.0101621	0.0305141	0.0302625
469.277	804.734	2453.01	340.278	1355.89	1318.64	0.0108426	0.0341418	0.0415812	0.0102287	0.0306227	0.0303458
473.346	809.679	2462.37	343.999	1362.32	1325	0.0109009	0.0342548	0.0417225	0.0102979	0.0307462	0.0304108
477.414	814.624	2471.74	347.719	1368.75	1331.35	0.0109604	0.0343863	0.0418537	0.0103627	0.0308799	0.0304823
481.482	819.57	2481.1	351.44	1375.19	1337.71	0.0110223	0.0345087	0.0419724	0.0104262	0.0309947	0.0305597
485.55	824.515	2490.46	355.16	1381.62	1344.07	0.0110798	0.0346397	0.0420915	0.0104918	0.0311098	0.0306492
489.618	829.46	2499.82	358.88	1388.05	1350.43	0.0111376	0.0347664	0.0422098	0.0105552	0.0312281	0.0307328
493.686	834.406	2509.18	362.601	1394.48	1356.79	0.011189	0.0348975	0.0423223	0.0106163	0.0313539	0.030826
497.754	839.351	2518.54	366.321	1400.91	1363.14	0.0112439	0.0350227	0.0424366	0.0106748	0.0314766	0.0309198
501.823	844.296	2527.9	370.042	1407.34	1369.5	0.0113017	0.0351424	0.0425269	0.0107374	0.0315957	0.0309991
505.891	849.242	2537.26	373.762	1413.77	1375.86	0.0113594	0.0352602	0.0426178	0.0107985	0.0317028	0.0310799
509.959	854.187	2546.62	377.483	1420.2	1382.22	0.0114162	0.0353867	0.0427085	0.0108593	0.0318227	0.0311574
514.027	859.133	2555.99	381.203	1426.63	1388.57	0.0114682	0.0355178	0.0427963	0.0109205	0.0319464	0.0312347
518.095	864.078	2565.35	384.923	1433.06	1394.93	0.0115281	0.035645	0.0428753	0.0109795	0.0320625	0.0313077
522.163	869.023	2574.71	388.644	1439.5	1401.29	0.0115897	0.0357821	0.0429582	0.011037	0.032179	0.0313769
526.231	873.969	2584.07	392.364	1445.93	1407.65	0.0116505	0.0359231	0.0430407	0.0110952	0.0322992	0.0314469
530.299	878.914	2593.43	396.085	1452.36	1414	0.0117171	0.0360426	0.0431241	0.0111524	0.0324295	0.0315101
534.368	883.859	2602.79	399.805	1458.79	1420.36	0.0117783	0.0361713	0.0432211	0.0112105	0.0325508	0.0315664
538.436	888.805	2612.15	403.526	1465.22	1426.72	0.0118423	0.0362999	0.0433034	0.0112676	0.0326705	0.0316234
542.504	893.75	2621.51	407.246	1471.65	1433.08	0.0119101	0.036428	0.0433873	0.0113268	0.0327875	0.0316791
546.572	898.696	2630.88	410.966	1478.08	1439.43	0.0119741	0.0365576	0.0434836	0.0113854	0.0329192	0.0317367
550.64	903.641	2640.24	414.687	1484.51	1445.79	0.012034	0.0366861	0.0435895	0.011443	0.0330439	0.0317774
554.708	908.586	2649.6	418.407	1490.94	1452.15	0.0120943	0.0368027	0.0436955	0.0115001	0.0331637	0.031827
558.776	913.532	2658.96	422.128	1497.37	1458.51	0.0121598	0.0369321	0.0437841	0.0115555	0.0332789	0.0318651
562.845	918.477	2668.32	425.848	1503.8	1464.86	0.0122235	0.0370463	0.0438631	0.0116103	0.033401	0.0318888
566.913	923.422	2677.68	429.569	1510.24	1471.22	0.012286	0.0371753	0.0439483	0.0116623	0.0335278	0.0319275
570.981	928.368	2687.04	433.289	1516.67	1477.58	0.0123431	0.0373001	0.044034	0.0117183	0.0336629	0.0319789
575.049	933.313	2696.4	437.009	1523.1	1483.94	0.0123976	0.0374249	0.0441164	0.0117721	0.0337778	0.0320204
579.117	938.259	2705.77	440.73	1529.53	1490.29	0.0124461	0.0375527	0.0441864	0.0118226	0.0338929	0.0320564
583.185	943.204	2715.13	444.45	1535.96	1496.65	0.0124952	0.0376882	0.0442715	0.011871	0.0340147	0.0320952
587.253	948.149	2724.49	448.171	1542.39	1503.01	0.0125446	0.0378261	0.0443535	0.0119219	0.0341225	0.032131
591.321	953.095	2733.85	451.891	1548.82	1509.37	0.0125956	0.037962	0.0444186	0.0119785	0.0342271	0.0321633
595.39	958.04	2743.21	455.612	1555.25	1515.72	0.0126478	0.0380888	0.0444883	0.0120317	0.0343276	0.0322124
599.458	962.985	2752.57	459.332	1561.68	1522.08	0.0127	0.0382146	0.0445565	0.0120816	0.0344361	0.0322715
603.526	967.931	2761.93	463.052	1568.11	1528.44	0.0127572	0.0383494	0.0446295	0.0121317	0.0345413	0.0323241
607.594	972.876	2771.29	466.773	1574.55	1534.8	0.0128083	0.0384711	0.0447113	0.0121822	0.0346363	0.0323779
611.662	977.822	2780.66	470.493	1580.98	1541.15	0.0128612	0.0385811	0.0447992	0.0122355	0.0347348	0.0324383
615.73	982.767	2790.02	474.214	1587.41	1547.51	0.0129194	0.038692	0.0448901	0.0122853	0.0348365	0.0325071
619.798	987.712	2799.38	477.934	1593.84	1553.87	0.0129734	0.038808	0.0449736	0.0123377	0.0349334	0.0325736
623.867	992.658		481.655	1600.27	1560.23	0.013021	0.0389244		0.0123896	0.0350257	0.0326232
627.935	997.603		485.375	1606.7	1566.58	0.0130676	0.0390379		0.0124419	0.0351093	0.0326718
632.003	1002.55		489.095	1613.13	1572.94	0.0131211	0.0391391		0.0124952	0.035199	0.0327021
636.071	1007.49		492.816	1619.56	1579.3	0.0131723	0.0392612		0.012548	0.0352904	0.0326943
640.139	1012.44		496.536	1625.99	1585.66	0.013228	0.0393907		0.0126057	0.0353896	0.0327404
644.207	1017.38		500.257	1632.42	1592.01	0.0132822	0.0395082		0.01266	0.0354805	0.0327921
648.275	1022.33		503.977	1638.86	1598.37	0.0133334	0.0396299		0.0127119	0.0355683	0.0328397
652.343	1027.28		507.697	1645.29	1604.73	0.0133881	0.039737		0.0127594	0.0356705	0.0329008
656.412	1032.22		511.418	1651.72	1611.09	0.0134456	0.0398413		0.0128085	0.0357765	0.0329451
660.48	1037.17		515.138	1658.15	1617.44	0.0135037	0.0399489		0.0128588	0.0358704	0.0329813
664.548	1042.11		518.859	1664.58	1623.8	0.0135596	0.0400564		0.0129099	0.0359478	0.033014
668.616	1047.06		522.579	1671.01	1630.16	0.0136176	0.0401644		0.0129586	0.0360319	0.0330461
672.684	1052		526.3	1677.44	1636.52	0.0136775	0.0402802		0.0130087	0.0361225	0.0330776
676.752	1056.95		530.02	1683.87	1642.87	0.0137387	0.0403886		0.0130605	0.0362071	0.0331062
680.82	1061.89		533.74	1690.3	1649.23	0.0137991	0.0404967		0.0131142	0.0362845	0.0331382
684.889	1066.84		537.461	1696.73	1655.59	0.0138691	0.040609		0.0131634	0.0363715	0.033179
688.957	1071.78		541.181	1703.17	1661.95	0.0139338	0.0407117		0.0132148	0.0364651	0.0332453
693.025	1076.73		544.902	1709.6	1668.3	0.0139986	0.040816		0.0132698	0.0365645	0.0333139
697.093	1081.67		548.622	1716.03	1674.66	0.014063	0.0409229		0.0133265	0.0366567	0.0334378
701.161	1086.62		552.343	1722.46	1681.02	0.0141284	0.0410343		0.0133785	0.03675	0.0335514
705.229	1091.57		556.063	1728.89	1687.38	0.0141842	0.0411307		0.0134302	0.0368427	0.0336295
709.297	1096.51		559.783	1735.32	1693.73	0.0142448	0.0412243		0.0134855	0.0369439	0.0336976
713.365	1101.46		563.504	1741.75	1700.09	0.014314	0.0413173		0.0135414	0.0370416	0.0337698
717.434	1106.4		567.224	1748.18	1706.45	0.0143714	0.0414238		0.0135979	0.0371443	0.0338357
721.502	1111.35		570.945	1754.61	1712.81	0.0144325	0.0415124		0.0136539	0.0372419	0.0339008
725.57	1116.29		574.665	1761.04	1719.16	0.0144966	0.0416028		0.0137087	0.0373517	0.0339765
729.638	1121.24		578.386	1767.47	1725.52	0.0145652	0.0416894		0.013763	0.0374587	0.0340504
733.706	1126.18		582.106	1773.91	1731.88	0.0146277	0.0417704		0.0138148	0.0375574	0.0341221
737.774	1131.13		585.826	1780.34	1738.24	0.0146878	0.0418619		0.0138661	0.0376541	0.0341972
741.842	1136.07		589.547	1786.77	1744.59	0.0147484	0.0419536		0.0139143	0.0377497	0.034264
745.911	1141.02		593.267	1793.2	1750.95	0.0147972	0.0420549		0.0139659	0.0378557	0.0343261
749.979	1145.96		596.988	1799.63	1757.31	0.0148491	0.0421485		0.0140169	0.0379586	0.0343936
754.047	1150.91		600.708	1806.06	1763.67	0.0149026	0.0422376		0.0140588	0.0380622	0.0344524
758.115	1155.86		604.429	1812.49	1770.02	0.0149493	0.0423232		0.0141032	0.0381587	0.0345016
762.183	1160.8		608.149	1818.92	1776.38	0.0150003	0.0424256		0.0141492	0.0382488	0.0345524
766.251	1165.75		611.869	1825.35	1782.74	0.0150485	0.0425125		0.0141961	0.0383389	0.0345937
770.319	1170.69		615.59	1831.78	1789.1	0.0150939	0.0425885		0.0142445	0.0384347	0.0346415
774.387	1175.64		619.31	1838.22	1795.45	0.0151433	0.0426689		0.0142879	0.0385351	0.034693
778.456	1180.58		623.031	1844.65	1801.81	0.015191	0.0427578		0.0143319	0.0386312	0.0347508
782.524	1185.53		626.751	1851.08	1808.17	0.0152341	0.0428506		0.0143802	0.0387212
786.592	1190.47		630.472	1857.51	1814.53	0.0152834	0.0429454		0.0144279	0.0388158
790.66	1195.42		634.192	1863.94	1820.88	0.0153265	0.0430482		0.0144722	0.0388924
794.728	1200.36		637.912	1870.37	1827.24	0.0153699	0.0431428		0.0145173	0.0389698
798.796	1205.31		641.633	1876.8	1833.6	0.0154132	0.0432475		0.0145644	0.0390424
802.864	1210.25		645.353	1883.23	1839.96	0.015462	0.0433545		0.0146085	0.0391205
806.933	1215.2		649.074	1889.66	1846.31	0.0155131	0.0434624		0.014653	0.039198
811.001	1220.14		652.794	1896.09	1852.67	0.0155643	0.0435872		0.0146946	0.0392674
815.069	1225.09		656.515	1902.53	1859.03	0.0156182	0.0437042		0.0147378	0.0393452
819.137	1230.04		660.235	1908.96	1865.39	0.0156663	0.0438134		0.0147805	0.0394294
823.205	1234.98		663.955	1915.39	1871.74	0.015721	0.0439254		0.0148254	0.0395179
827.273	1239.93		667.676	1921.82	1878.1	0.0157703	0.0440317		0.0148679	0.0396111
831.341	1244.87		671.396	1928.25	1884.46	0.0158183	0.0441265		0.0149093	0.0396905
835.409	1249.82		675.117		1890.82	0.015871	0.0442147		0.0149534
839.478	1254.76		678.837		1897.17	0.015927	0.0442974		0.0149992
843.546	1259.71		682.558		1903.53	0.0159791	0.0443744		0.0150451
847.614	1264.65		686.278			0.0160325	0.0444482		0.0150927
851.682	1269.6		689.998			0.016091	0.0445343		0.015139
855.75	1274.54		693.719			0.0161473	0.0446292		0.0151876
859.818	1279.49		697.439			0.0162048	0.0447242		0.015238
863.886	1284.43		701.16			0.0162652	0.0448163		0.0152862
867.955	1289.38		704.88			0.0163227	0.0449017		0.0153374
872.023	1294.33		708.601			0.0163839	0.0449794		0.0153873
876.091	1299.27		712.321			0.0164422	0.0450694		0.0154346
880.159	1304.22		716.041			0.0164941	0.0451571		0.0154809
884.227	1309.16		719.762			0.0165438	0.0452369		0.0155273
888.295	1314.11		723.482			0.0166013	0.0453191		0.0155785
892.363	1319.05		727.203			0.0166567	0.0453973		0.0156317
896.431	1324		730.923			0.0167178	0.0454616		0.0156812
900.5	1328.94		734.644			0.0167791	0.0455419		0.0157254
904.568	1333.89		738.364			0.0168394	0.0456158		0.015772
908.636	1338.83		742.084			0.0169018	0.0456909		0.0158123
912.704	1343.78		745.805			0.016966	0.0457542		0.0158653
916.772	1348.72		749.525			0.0170268	0.0458151		0.0159154
920.84	1353.67		753.246			0.0170829	0.0458912		0.0159639
924.908	1358.62		756.966			0.0171384	0.0459589		0.0160166
928.977	1363.56		760.687			0.0172012	0.046017		0.0160703
933.045	1368.51		764.407			0.0172623	0.0460898		0.0161157
937.113	1373.45		768.127			0.0173259	0.0461615		0.0161578
941.181	1378.4		771.848			0.0173824	0.0462148		0.016206
945.249	1383.34		775.568			0.0174431	0.0462753		0.0162539
949.317	1388.29		779.289			0.0175065	0.0463315		0.0163034
953.385	1393.23		783.009			0.017565	0.0463951		0.0163488
957.453	1398.18		786.729			0.0176302	0.0464627		0.0163973
961.522	1403.12		790.45			0.0176873	0.0465235		0.0164422
965.59	1408.07		794.17			0.0177445	0.0465808		0.0164889
969.658	1413.01		797.891			0.0177943	0.0466338		0.0165343
973.726	1417.96		801.611			0.017844	0.0466807		0.016574
977.794	1422.91		805.332			0.0178965	0.0467294		0.0166155
981.862	1427.85		809.052			0.0179537	0.0467754		0.0166544
985.93	1432.8		812.772			0.0180161	0.0468156		0.0166945
989.999	1437.74		816.493			0.0180782	0.0468582		0.0167354
994.067	1442.69		820.213			0.0181268	0.0469029		0.0167793
998.135	1447.63		823.934			0.0181777	0.0469541		0.0168201
1002.2	1452.58		827.654			0.0182339	0.0469991		0.016858
1006.27	1457.52		831.375			0.0182905	0.0470392		0.0168934
1010.34	1462.47		835.095			0.018347	0.0471005		0.0169341
1014.41	1467.41		838.815			0.0183995	0.0471629		0.016979
1018.48	1472.36		842.536			0.0184535	0.0472127		0.0170242
1022.54	1477.3		846.256			0.0184983	0.0472516		0.0170732
1026.61	1482.25		849.977			0.0185455	0.0473095		0.0171096
1030.68			853.697			0.0185954			0.0171513
1034.75			857.418			0.0186412			0.0171949
1038.82			861.138			0.0186834			0.0172356
1042.88			864.858			0.0187255			0.0172743
1046.95			868.579			0.018767			0.0173179
1051.02			872.299			0.0188148			0.0173648
1055.09			876.02			0.0188645			0.0174024
1059.16			879.74			0.0189089			0.0174392
1063.22			883.461			0.0189564			0.0174731
1067.29			887.181			0.0190133			0.017507
1071.36			890.901			0.0190698			0.0175403
1075.43			894.622			0.0191316			0.0175758
1079.5			898.342			0.0191947			0.017611
1083.57			902.063			0.0192508			0.0176412
1087.63			905.783			0.0193027			0.0176755
1091.7			909.504			0.0193602			0.0177094
1095.77			913.224			0.0194219			0.0177508
1099.84			916.944			0.0194857			0.0177922
1103.91			920.665			0.0195369			0.0178361
1107.97			924.385			0.0195831			0.0178817
1112.04			928.106			0.0196308			0.0179299
1116.11			931.826			0.0196806			0.017981
1120.18			935.547			0.0197305			0.0180308
1124.25			939.267			0.0197824			0.0180771
1128.32			942.987			0.0198409			0.018126
1132.38			946.708			0.0199008			0.0181761
1136.45			950.428			0.0199494			0.0182246
1140.52			954.149			0.0200048			0.0182729
1144.59			957.869			0.0200636			0.0183169
1148.66			961.59			0.0201137			0.0183607
1152.72			965.31			0.0201677			0.0184039
1156.79			969.03			0.0202145			0.0184488
1160.86			972.751			0.0202643			0.0184917
1164.93			976.471			0.0203196			0.0185377
1169			980.192			0.0203689			0.018588
1173.06			983.912			0.0204194			0.0186375
1177.13			987.633			0.0204742			0.0186858
1181.2			991.353			0.020525			0.0187348
1185.27			995.073			0.0205767			0.0187786
1189.34			998.794			0.0206246			0.018826
1193.41			1002.51			0.0206761			0.018872
1197.47			1006.23			0.0207207			0.0189232
1201.54			1009.96			0.0207627			0.01897
1205.61			1013.68			0.0208172			0.0190144
1209.68			1017.4			0.0208772			0.0190585
1213.75			1021.12			0.0209403			0.0191007
1217.81			1024.84			0.021			0.0191406
			1028.56						0.0191768
			1032.28						0.0192111
			1036						0.0192434
			1039.72						0.0192774
			1043.44						0.0193088
			1047.16						0.0193353
			1050.88						0.0193594
			1054.6						0.0193848
			1058.32						0.0194124
			1062.04						0.0194409
			1065.76						0.0194707
			1069.48						0.0194993
			1073.2						0.0195268
			1076.92						0.0195547
			1080.64						0.0195807
			1084.36						0.0196094
			1088.08						0.0196396
			1091.8						0.0196741
			1095.52						0.0197081
			1099.25						0.0197457
			1102.97						0.019779
			1106.69						0.0198134
			1110.41						0.0198487
			1114.13						0.0198819
Fig. S4h (iv)-linear
Time	Time	Time	Time	Time	Time	Time	Gamma	Gamma	Gamma	Gamma	Gamma	Gamma	Gamma
328.173	1555	2542.38	3787.32	1539.44	2162.46	255.882	0.00928043	0.00519622	0.00552108	0.00628415	0.00628702	0.00198438	0.00278535
332.679	1563.6	2554.25	3803.35	1547.97	2173.07	260.111	0.00928848	0.00522733	0.00553254	0.00640151	0.00630337	0.0019924	0.00278803
337.186	1572.2	2566.11	3819.38	1556.5	2183.68	264.341	0.00930364	0.00525756	0.00554122	0.00645977	0.0063316	0.00200447	0.00264792
341.692	1580.79	2577.98	3835.41	1565.03	2194.29	268.57	0.00931051	0.00528327	0.00555027	0.00649397	0.0063713	0.00201717	0.00261741
346.199	1589.39	2589.84	3851.44	1573.56	2204.9	272.8	0.00932075	0.00530903	0.00557807	0.00657103	0.00639372	0.00203325	0.00262855
350.705	1597.99	2601.71	3867.47	1582.09	2215.5	277.029	0.00934063	0.00535052	0.00560452	0.00666485	0.00641293	0.00205247	0.00261116
355.212	1606.59	2613.57	3883.5	1590.62	2226.11	281.259	0.00935175	0.00538553	0.00564208	0.00674137	0.00643065	0.00206898	0.00261702
359.718	1615.19	2625.44	3899.53	1599.14	2236.72	285.488	0.00932255	0.00540583	0.00570288	0.00681063	0.0064552	0.00208389	0.00262607
364.224	1623.79	2637.3	3915.56	1607.67	2247.33	289.718	0.00932987	0.00542869	0.0057433	0.00690005	0.00646841	0.00209963	0.00262406
368.731	1632.38	2649.16	3931.59	1616.2	2257.94	293.947	0.00933758	0.00544679	0.00578097	0.00700389	0.00647806	0.00211313	0.00263283
373.237	1640.98	2661.03	3947.62	1624.73	2268.55	298.177	0.00935133	0.00545786	0.00581854	0.00708963	0.00648891	0.0021308	0.00264876
377.744	1649.58	2672.89	3963.66	1633.26	2279.16	302.406	0.00936382	0.00547193	0.00585976	0.00715668	0.00650368	0.00215014	0.00265604
382.25	1658.18	2684.76	3979.69	1641.79	2289.77	306.636	0.00938128	0.00540162	0.00588152	0.00722073	0.00652095	0.00217034	0.0026246
386.756	1666.78	2696.62	3995.72	1650.32	2300.38	310.865	0.00939654	0.00539518	0.00588901	0.00727615	0.00653291	0.00218236	0.00262415
391.263	1675.37	2708.49	4011.75	1658.84	2310.98	315.095	0.00942121	0.00539776	0.00589677	0.00731841	0.00653642	0.00218907	0.00262929
395.769	1683.97	2720.35	4027.78	1667.37	2321.59	319.324	0.00944147	0.00541963	0.00590128	0.00734488	0.00653413	0.00218357	0.0026408
400.276	1692.57	2732.22	4043.81	1675.9	2332.2	323.554	0.00947192	0.00544341	0.00591082	0.00737915	0.00655353	0.00219068	0.0026518
404.782	1701.17	2744.08	4059.84	1684.43	2342.81	327.783	0.00950821	0.00547857	0.005922	0.00742936	0.00658849	0.00219359	0.00267185
409.289	1709.77	2755.95	4075.87	1692.96	2353.42	332.013	0.009546	0.00551574	0.005958	0.00747511	0.00661784	0.00219864	0.00268977
413.795	1718.36	2767.81	4091.9	1701.49	2364.03	336.242	0.00958445	0.00554417	0.00599218	0.00751621	0.00664135	0.00219563	0.00271131
418.301	1726.96	2779.68	4107.93	1710.02	2374.64	340.472	0.0096085	0.00557221	0.00601313	0.00757117	0.00666673	0.00220016	0.00273965
422.808	1735.56	2791.54	4123.96	1718.54	2385.25	344.701	0.00964326	0.00558622	0.00604945	0.00763253	0.00668314	0.00220966	0.00277423
427.314	1744.16	2803.41	4139.99	1727.07	2395.85	348.931	0.00967308	0.00558612	0.00608657	0.00769816	0.00669714	0.00222128	0.00280424
431.821	1752.76	2815.27	4156.02	1735.6	2406.46	353.16	0.00970442	0.00559086	0.00613352	0.00775705	0.00672057	0.0022354	0.00283234
436.327	1761.36	2827.14	4172.05	1744.13	2417.07	357.39	0.00972497	0.00560829	0.00619098	0.0078213	0.00674036	0.00224647	0.00287294
440.834	1769.95	2839	4188.09	1752.66	2427.68	361.619	0.00975518	0.00561992	0.0062493	0.00789408	0.00676192	0.00225887	0.00290181
445.34	1778.55	2850.87	4204.12	1761.19	2438.29	365.849	0.00979707	0.00556923	0.00629426	0.00792745	0.0067838	0.00228201	0.00292525
449.846	1787.15	2862.73	4220.15	1769.72	2448.9	370.078	0.00985049	0.00557993	0.00631668	0.00796298	0.0068168	0.00230126	0.00294812
454.353	1795.75	2874.6	4236.18	1778.24	2459.51	374.308	0.00987806	0.00559035	0.00635103	0.00799921	0.00684667	0.0023225	0.00297206
458.859	1804.35	2886.46	4252.21	1786.77	2470.12	378.537	0.00989689	0.00560906	0.00638089	0.00802277	0.00687021	0.0023337	0.00299015
463.366	1812.94	2898.32	4268.24	1795.3	2480.72	382.767	0.00992041	0.00562258	0.00641245	0.00802858	0.00688465	0.00234563	0.00299819
467.872	1821.54	2910.19	4284.27	1803.83	2491.33	386.996	0.00994618	0.00559811	0.00644139	0.00806689	0.00689528	0.00235762	0.00300765
472.378	1830.14	2922.05	4300.3	1812.36	2501.94	391.225	0.0099946	0.00560349	0.00647057	0.0080871	0.00689445	0.00237288	0.00302524
476.885	1838.74	2933.92	4316.33	1820.89	2512.55	395.455	0.0100367	0.00561889	0.00648939	0.00810996	0.00690223	0.00239244	0.00305517
481.391	1847.34	2945.78	4332.36	1829.42	2523.16	399.684	0.0100542	0.00563543	0.00650488	0.00811858	0.00690935	0.00241186	0.00308235
485.898	1855.93	2957.65	4348.39	1837.94	2533.77	403.914	0.0100811	0.00564671	0.00652391	0.00813332	0.00690985	0.00242555	0.00310547
490.404	1864.53	2969.51	4364.42	1846.47	2544.38	408.143	0.0101174	0.00566133	0.00654663	0.00817234	0.00691642	0.00244307	0.00312627
494.911	1873.13	2981.38	4380.45	1855	2554.99	412.373	0.0101393	0.00567204	0.00657683	0.00820189	0.00689332	0.00245912	0.00314084
499.417	1881.73	2993.24	4396.48	1863.53	2565.6	416.602	0.0101609	0.00566124	0.00661021	0.00822046	0.00690617	0.00247954	0.00313819
503.923	1890.33	3005.11	4412.52	1872.06	2576.2	420.832	0.0101686	0.00568071	0.00663941	0.00827517	0.00693828	0.00250139	0.00262139
508.43	1898.93	3016.97	4428.55	1880.59	2586.81	425.061	0.0101405	0.00570914	0.00666992	0.00833638	0.00697106	0.00251489	0.0026301
512.936	1907.52	3028.84	4444.58	1889.11	2597.42	429.291	0.0101453	0.00572997	0.00669415	0.00841257	0.00700637	0.00253167	0.00263207
517.443	1916.12	3040.7	4460.61	1897.64	2608.03	433.52	0.0101438	0.00573848	0.00670545	0.00846388	0.00703917	0.00254428	0.00264173
521.949	1924.72	3052.57	4476.64	1906.17	2618.64	437.75	0.0101312	0.00575039	0.00671912	0.00849083	0.0070739	0.00255221	0.00265594
526.455	1933.32	3064.43	4492.67	1914.7	2629.25	441.979	0.0100426	0.00576066	0.0067434	0.00851662	0.00712205	0.00256061	0.00266172
530.962	1941.92	3076.3	4508.7	1923.23	2639.86	446.209	0.0100557	0.00572877	0.00677299	0.00855937	0.00716801	0.00257179	0.00264169
535.468	1950.51	3088.16	4524.73	1931.76	2650.47	450.438	0.0100707	0.00572448	0.00679142	0.00860356	0.00719501	0.00257443	0.00264402
539.975	1959.11	3100.03	4540.76	1940.29	2661.07	454.668	0.0100993	0.00573584	0.00679643	0.00862176	0.00722162	0.00257647	0.00264871
544.481	1967.71	3111.89	4556.79	1948.81	2671.68	458.897	0.0101344	0.00570372	0.00682657	0.00865655	0.0072539	0.00257452	0.00265342
548.988	1976.31	3123.75	4572.82	1957.34	2682.29	463.127	0.0101668	0.00571103	0.00685751	0.00869765	0.00728612	0.00257793	0.00265603
553.494	1984.91	3135.62	4588.85	1965.87	2692.9	467.356	0.0101892	0.00574525	0.00687777	0.00876168	0.00731216	0.00258397	0.00266125
558	1993.5	3147.48	4604.88	1974.4	2703.51	471.586	0.0102093	0.00579391	0.00691205	0.00880036	0.00734019	0.0025926	0.00264727
562.507	2002.1	3159.35	4620.91	1982.93	2714.12	475.815	0.0102293	0.00582832	0.00693276	0.00883151	0.00736328	0.0026018	0.00263636
567.013	2010.7	3171.21	4636.94	1991.46	2724.73	480.045	0.0102449	0.00586545	0.00695619	0.00887873	0.00740813	0.00261486	0.00245237
571.52	2019.3	3183.08	4652.98	1999.99	2735.34	484.274	0.0102569	0.00590478	0.00697189	0.00892198	0.00745708	0.00262048	0.00246232
576.026	2027.9	3194.94	4669.01	2008.51	2745.94	488.504	0.0102688	0.00593516	0.00700311	0.0089784	0.00749963	0.00264047	0.00246455
580.533	2036.5	3206.81	4685.04	2017.04	2756.55	492.733	0.0102869	0.00596715	0.00703796	0.00902518	0.00754099	0.00266072	0.00246167
585.039	2045.09	3218.67	4701.07	2025.57	2767.16	496.963	0.0103125	0.00600237	0.00705438	0.00905278	0.00758654	0.00268219	0.00246622
589.545	2053.69	3230.54	4717.1	2034.1	2777.77	501.192	0.0103381	0.00604586	0.00708132	0.00909741	0.00762447	0.00269876	0.00229833
594.052	2062.29	3242.4	4733.13	2042.63	2788.38	505.422	0.0103691	0.00606755	0.00712469	0.00913446	0.00766648	0.00271733	0.00230715
598.558	2070.89	3254.27	4749.16	2051.16	2798.99	509.651	0.0104136	0.00607793	0.00715112	0.00917727	0.00772105	0.0027396	0.00230316
603.065	2079.49	3266.13	4765.19	2059.69	2809.6	513.88	0.0104639	0.00610179	0.00716724	0.00922306	0.00777541	0.00276387	0.00231976
607.571	2088.08	3278	4781.22	2068.21	2820.21	518.11	0.0104983	0.00612135	0.00719075	0.00924521	0.00783695	0.00278803	0.00233921
612.077	2096.68	3289.86	4797.25	2076.74	2830.82	522.339	0.0105311	0.00613098	0.00721122	0.00930607	0.00789273	0.00281418	0.00236106
616.584	2105.28	3301.73		2085.27	2841.42	526.569	0.0105675	0.00612902	0.00722966		0.00795708	0.00284136	0.00237552
621.09	2113.88	3313.59		2093.8	2852.03	530.798	0.0106001	0.00613456	0.00723213		0.00799697	0.00285729	0.00239054
625.597	2122.48	3325.46		2102.33	2862.64	535.028	0.0106421	0.00614193	0.00725057		0.00803686	0.00287099	0.00240377
630.103	2131.07	3337.32		2110.86	2873.25	539.257	0.0106561	0.00614422	0.0072549		0.00807159	0.0028933	0.00242911
634.61	2139.67	3349.19		2119.39	2883.86	543.487	0.0106619	0.0061629	0.007258		0.00809903	0.0029147	0.00245462
639.116	2148.27	3361.05		2127.91	2894.47	547.716	0.0106638	0.00620075	0.00728121		0.00813605	0.00293226	0.00249024
643.622	2156.87	3372.91		2136.44	2905.08	551.946	0.0106761	0.00622853	0.007312		0.00818645	0.00293597	0.00252197
648.129	2165.47	3384.78		2144.97	2915.69	556.175	0.0106726	0.00623343	0.00733502		0.0082331	0.00294542	0.00256267
652.635	2174.07	3396.64		2153.5	2926.29	560.405	0.0106805	0.00624036	0.00735874		0.00827567	0.00296121	0.00260732
657.142	2182.66	3408.51		2162.03	2936.9	564.634	0.0106916	0.00626842	0.007408		0.00831219	0.00296355	0.00266251
661.648	2191.26	3420.37		2170.56	2947.51	568.864	0.010699	0.00630213	0.00744144		0.00833259	0.0029752	0.00271497
666.154	2199.86	3432.24		2179.09	2958.12	573.093	0.0107113	0.00632718	0.0074735		0.00836387	0.00299201	0.00275838
670.661	2208.46	3444.1		2187.61	2968.73	577.323	0.0107212	0.00636236	0.00751448		0.00837701	0.00301154	0.00279475
675.167	2217.06	3455.97		2196.14	2979.34	581.552	0.0107454	0.0064001	0.00756256		0.0083923	0.00302686	0.00283082
679.674	2225.65	3467.83		2204.67	2989.95	585.782	0.0107547	0.00643111	0.00760493		0.00840648	0.00303556	0.00285664
684.18	2234.25	3479.7		2213.2	3000.56	590.011	0.0107645	0.00647077	0.00764336		0.0084201	0.00305813	0.00289317
688.687	2242.85	3491.56		2221.73	3011.16	594.241	0.0107718	0.00649072	0.00767631		0.0084334	0.0030753	0.00293435
693.193	2251.45	3503.43		2230.26	3021.77	598.47	0.0107803	0.00649684	0.0076931		0.00843121	0.00307836	0.00296493
697.699	2260.05	3515.29		2238.78	3032.38	602.7	0.0107941	0.00651871	0.00771849		0.00843907	0.00309079	0.00299939
702.206	2268.64	3527.16		2247.31	3042.99	606.929	0.0108099	0.00655648			0.00845082	0.00310288	0.00303625
706.712	2277.24	3539.02		2255.84	3053.6	611.159	0.0108359	0.00659168			0.00845045	0.00310917	0.00306428
711.219	2285.84	3550.89		2264.37	3064.21	615.388	0.0108658	0.00660874			0.00845143	0.00311259	0.00309015
715.725	2294.44			2272.9	3074.82	619.618	0.0108989	0.00663053			0.00846039	0.00312415	0.00310501
720.232	2303.04			2281.43	3085.43	623.847	0.0109323	0.00666703			0.00846068	0.00314493	0.00312181
724.738	2311.64			2289.96	3096.04	628.077	0.010962	0.00668775			0.00847302	0.00316278	0.00313531
729.244	2320.23			2298.48	3106.64	632.306	0.0109792	0.00670476			0.00848695	0.00317424	0.00315938
733.751	2328.83			2307.01	3117.25	636.535	0.0110245				0.00849922	0.00319212	0.00318526
738.257	2337.43			2315.54	3127.86	640.765	0.0110748				0.00851529	0.00321045	0.00319768
742.764	2346.03			2324.07	3138.47	644.994	0.0111158				0.00853601	0.00321943	0.00321053
747.27	2354.63			2332.6	3149.08	649.224	0.0111301				0.00853152	0.00323885	0.00321493
751.776	2363.22			2341.13	3159.69	653.453	0.0111545				0.0085382	0.00325779	0.00321728
756.283	2371.82			2349.66	3170.3	657.683	0.0111809				0.00855087		0.00321059
760.789	2380.42			2358.18	3180.91	661.912	0.0112106				0.0085693		0.0032243
765.296	2389.02			2366.71		666.142	0.0112461				0.00859178		0.00323647
769.802	2397.62			2375.24		670.371	0.0112703				0.00862166		0.00323824
774.309	2406.21			2383.77		674.601	0.0113037				0.00864754		0.00325238
778.815	2414.81			2392.3		678.83	0.0113192				0.00866104		0.00326329
783.321	2423.41			2400.83		683.06	0.0113343				0.00867671		0.00327054
787.828	2432.01			2409.36		687.289	0.0113408				0.00870037		0.00327801
792.334	2440.61			2417.88		691.519	0.0113569				0.00872152		0.00328482
796.841	2449.21			2426.41		695.748	0.0113788				0.00875322		0.00328304
801.347	2457.8			2434.94		699.978	0.0113815				0.0088073		0.00328926
805.854	2466.4			2443.47		704.207	0.0113828				0.00885112		0.00329179
810.36	2475			2452		708.437	0.0113912				0.00889323		0.00330195
814.866	2483.6			2460.53		712.666	0.0114014				0.00892415		0.00331509
819.373	2492.2			2469.06		716.896	0.0113876				0.00894318		0.0033267
823.879	2500.79			2477.58		721.125	0.0113881				0.00896433		0.00332867
828.386	2509.39			2486.11		725.355	0.0113914				0.00898467		0.00333111
832.892	2517.99			2494.64		729.584	0.0114134				0.00901172		0.00332399
837.398	2526.59			2503.17		733.814	0.0114402				0.00903253		0.00333253
841.905	2535.19			2511.7		738.043	0.0114578						0.00334023
846.411	2543.78			2520.23		742.273	0.0114777						0.00333997
850.918	2552.38			2528.75		746.502	0.0115064
855.424	2560.98			2537.28		750.732	0.0115286
859.931	2569.58			2545.81		754.961	0.0115335
864.437	2578.18			2554.34		759.191	0.0115607
868.943						763.42	0.0115946
873.45						767.649	0.0116387
877.956						771.879	0.0116678
882.463						776.108	0.0116841
886.969						780.338	0.0117104
891.476						784.567	0.0117429
895.982						788.797	0.0117705
900.488						793.026	0.011783
904.995						797.256	0.011809
909.501						801.485	0.011843
914.008						805.715	0.0118787
918.514						809.944	0.0119005
923.02						814.174	0.0119316
927.527						818.403	0.0119764
932.033						822.633	0.0120226
936.54						826.862	0.0120618
941.046						831.092	0.0121025
945.553						835.321	0.0121329
950.059						839.551	0.0121446
954.565						843.78	0.0121586
959.072						848.01	0.0121888
963.578						852.239	0.0122408
968.085						856.469	0.0122886
972.591						860.698	0.0123345
977.097						864.928	0.0123574
981.604						869.157	0.0123848
986.11						873.387	0.0124073
990.617						877.616	0.0124367
995.123						881.846	0.0124662
999.63						886.075	0.0125087
1004.14						890.304	0.0125569
1008.64						894.534	0.0125903
1013.15						898.763	0.0126299
1017.66						902.993	0.0126702
1022.16						907.222	0.0127043
1026.67						911.452	0.0127396
1031.17						915.681	0.0127535
1035.68						919.911	0.0127708
1040.19						924.14	0.0127862
1044.69						928.37	0.0128154
1049.2						932.599	0.0128622
1053.71						936.829	0.0129127
1058.21						941.058	0.0129622
1062.72						945.288	0.0130034
1067.23						949.517	0.0130278
1071.73						953.747	0.0130413
1076.24						957.976	0.0130668
1080.75						962.206	0.0131117
1085.25						966.435	0.0131566
1089.76						970.665	0.0132163
1094.26						974.894	0.013253
1098.77						979.124	0.0132935
1103.28						983.353	0.0133315
1107.78						987.583	0.01337
1112.29						991.812	0.0134249
1116.8						996.042	0.0134644
1121.3						1000.27	0.0135165
1125.81						1004.5	0.0135692
1130.32						1008.73	0.0136091
1134.82						1012.96	0.0136585
1139.33						1017.19	0.0137085
1143.84						1021.42	0.0137559
1148.34						1025.65	0.013791
1152.85						1029.88	0.0138231
1157.35						1034.11	0.0138623
1161.86						1038.34	0.013896
1166.37						1042.57	0.0139361
1170.87						1046.8	0.013983
1175.38						1051.02	0.014038
1179.89						1055.25	0.0140941
1184.39						1059.48	0.0141385
1188.9						1063.71	0.0141848
1193.41						1067.94	0.0142301
1197.91						1072.17	0.0142762
1202.42						1076.4	0.0143206
1206.92						1080.63	0.014359
1211.43						1084.86	0.0143974
1215.94						1089.09	0.0144289
1220.44						1093.32	0.0144586
1224.95						1097.55	0.0144813
1229.46						1101.78	0.0145115
1233.96						1106.01	0.0145393
1238.47						1110.24	0.0145667
1242.98						1114.47	0.0146038
1247.48						1118.7	0.0146256
1251.99						1122.93
1256.5						1127.16
1261						1131.39
1265.51						1135.61
1270.01						1139.84
1274.52						1144.07
1279.03						1148.3
1283.53						1152.53
1288.04						1156.76
1292.55						1160.99
1297.05						1165.22
1301.56						1169.45
1306.07						1173.68
1310.57						1177.91
1315.08						1182.14
1319.59						1186.37
1324.09						1190.6
1328.6						1194.83
1333.1						1199.06
1337.61						1203.29
1342.12						1207.52
1346.62						1211.75
1351.13						1215.97
						1220.2
						1224.43
						1228.66
						1232.89
						1237.12
						1241.35
						1245.58
						1249.81
						1254.04
						1258.27
						1262.5
						1266.73

## Sheet: Fig. S4i
Fig. S4(i)-(ii)
dG/dt_1	dG/dt_03	dG/dt_01	dG/dt_Caly
0.000520387	4.87557e-05	1.34349e-05	5.98897e-06
0.000639554	6.88524e-05	2.32292e-05	2.27877e-06
0.00058454	4.38382e-05	1.27235e-05	2.24519e-06
0.000925664	0.000297716	1.33306e-05	3.0292e-06
0.000627823	6.42526e-05	1.73566e-05	2.86636e-06
0.000660462	6.09105e-05	1.12557e-05	1.28103e-06
0.000957484	5.65232e-05		3.48916e-06
0.000872332	7.98528e-05
0.000619227	0.000134767
0.000465285

## Sheet: Fig. S4e-f
Fig.S4e(i)	0.1	0.1	0.1	0.3			1			2			3				Fig. S4e (ii)							Fig. S4f (i)							Fig. S4f (ii)
	Strain	TM	sigma	Strain	TM	sigma	Strain	TM	sigma	Strain	TM	sigma	Strain	TM	sigma		x	0.1	0.3	1	2	3		SS	0.1	0.3	1	2	3		x	0.1	0.3	1	2	3
	0.145042	0.0116678	0.00671819	0.145244	0.0108041	0.00579571	0.145717	0.0157003	0.0146027	0.146347	0.0127341	0.00412067	0.146662	0.0124288	0.00818056		0	0.0027762	0.135075	0.0426716	0.0737564	0.0897298			6.82129	1.64484	7.68856	8.91571	5.90787		0	0.19544	0.0165365	0.0165365	0.00103529	0.000373517
	0.166735	0.0123233	0.00562774	0.192964	0.0122357	0.00561012	0.252206	0.0170365	0.0139336	0.236424	0.0142552	0.00540686	0.238868	0.0158822	0.00915703		0.001	0.0053226	0.144781	0.04581	0.0761655	0.092635			0.820977	2.70509	6.05183	5.8653	5.22773		0.1	0.2073	0.0203673	0.0203673	0.001154	0.000432719
	0.188427	0.0140641	0.00501456	0.240684	0.0127665	0.00529315	0.358695	0.0207363	0.0146408	0.3265	0.0188566	0.0101438	0.331074	0.0221664	0.0154545		0.002	0.00976744	0.154946	0.0491312	0.0786341	0.0956091			0.791789	1.65729	5.15353	9.87158	12.2398		0.2	0.219575	0.024925	0.024925	0.00128506	0.000500524
	0.210119	0.0131005	0.00503201	0.288405	0.0129832	0.00560463	0.465184	0.024499	0.0171537	0.416577	0.0255541	0.017251	0.423281	0.0287107	0.018246		0.003	0.0171642	0.165572	0.0526419	0.0811628	0.0986529			0.790878	2.74224	4.31275	6.52936	10.3133		0.3	0.232257	0.0303088	0.0303088	0.00142959	0.000578054
	0.231812	0.0120362	0.00417047	0.336125	0.014154	0.00574532	0.571673	0.0302646	0.02315	0.506653	0.0338915	0.0241694	0.515487	0.0379165	0.0227947		0.004	0.0288994	0.176658	0.0563489	0.0837523	0.101767			1.55121	1.7783	4.8307	11.668	8.56639		0.4	0.245336	0.0366225	0.0366225	0.00158883	0.000666555
	0.253504	0.0132622	0.00394735	0.383846	0.0146341	0.0054215	0.678161	0.0375345	0.0283419	0.59673	0.0446106	0.0286002	0.607693	0.0493828	0.030642		0.005	0.0466492	0.188202	0.0602586	0.0864035	0.104952			1.4245	1.82127	4.55267	10.5628	7.72502		0.5	0.258802	0.0439736	0.0439736	0.00176407	0.000767414
	0.275196	0.014346	0.00370684	0.431566	0.0159039	0.0061077	0.78465	0.0447592	0.0332342	0.686807	0.0558951	0.0283586	0.699899	0.0628133	0.0386155		0.006	0.0722444	0.2002	0.0643776	0.0891169	0.108209				2.18351	6.88507	9.26999	6.98951		0.6	0.27264	0.0524709	0.0524709	0.00195673	0.000882165
	0.296888	0.0146113	0.00294155	0.479286	0.0165823	0.00646422	0.891139	0.0527617	0.037071	0.776883	0.0680705	0.0292337	0.792105	0.0753199	0.0473509		0.007	0.107431	0.212647	0.068712	0.0918933	0.111538				5.40482	7.08963	4.42143	6.64403		0.7	0.286836	0.0622225	0.0622225	0.00216832	0.00101251
	0.318581	0.0136032	0.00336626	0.527007	0.0178693	0.00738642	0.997628	0.0584171	0.0359571	0.86696	0.0809908	0.0282655	0.884312	0.0878017	0.056382		0.008	0.153548	0.225534	0.0732681	0.0947331	0.114939				2.63528	4.37119	9.24114	12.5961		0.8	0.301373	0.0733333	0.0733333	0.00240044	0.00116031
	0.340273	0.0138926	0.0037519	0.574727	0.0195155	0.00897564	1.10412	0.0611065	0.030083	0.957036	0.0930826	0.0256243	0.976518	0.10148	0.0614306		0.009	0.211172	0.238852	0.0780518	0.0976372	0.118413					1.03081	13.5917	7.98274		0.9	0.316232	0.0859014	0.0859014	0.00265482	0.00132763
	0.361965	0.0144925	0.00567423	0.622448	0.0190696	0.0105681	1.21061	0.0576269	0.020325	1.04711	0.105266	0.0253556	1.06872	0.105848	0.0663102		0.01	0.279815	0.252589	0.0830688	0.100606	0.121962						14.3798	6.84871		1	0.331394	0.100016	0.100016	0.0029333	0.00151674
	0.383658	0.0147649	0.00585839	0.670168	0.0197158	0.0103729	1.3171	0.0603904	0.0156659	1.13719	0.112405	0.0248238	1.16093	0.109509	0.0687713		0.011	0.357772	0.266731	0.0883245	0.10364	0.125584									1.1	0.346838	0.115753	0.115753	0.00323785	0.00173013
	0.40535	0.0145171	0.00399106	0.717888	0.0226279	0.0100462	1.42358	0.0691398	0.0206134	1.22727	0.117288	0.0301051	1.25314	0.11237	0.0624898		0.012	0.442178	0.281263	0.0938242	0.10674	0.12928									1.2	0.362541	0.133174	0.133174	0.00357056	0.0019705
	0.427042	0.0146492	0.00390223	0.765609	0.0235455	0.0118611	1.53007	0.0686597	0.0188665	1.31734	0.119378	0.0379687	1.34534	0.109953	0.059326		0.013	0.529305	0.296167	0.0995726	0.109906	0.133052									1.3	0.378478	0.152319	0.152319	0.00393363	0.00224081
	0.448734	0.0152532	0.00455818	0.813329	0.023376	0.0141787	1.66181	0.0695444	0.0197307	1.40742	0.118741	0.0472605	1.43755	0.106735	0.062422		0.014	0.615046	0.311422	0.105574	0.113139	0.136898									1.4	0.394625	0.173207	0.173207	0.00432944	0.00254431
	0.470427	0.0156427	0.00505733	0.861049	0.0253574	0.0157619	1.78443	0.0724811	0.0201247	1.4975	0.117492	0.0547889	1.52975	0.104413	0.0655973		0.015	0.695488	0.327009	0.111833	0.11644	0.14082									1.5	0.410955	0.195835	0.195835	0.00476046	0.00288449
	0.492119	0.0163293	0.00324093	0.914909	0.0236553	0.017986	1.89092	0.0661607	0.0214442	1.58757	0.114409	0.0597649	1.62196	0.103915	0.0624298		0.016	0.767439	0.342904	0.118353	0.119808	0.144817									1.6	0.427441	0.22017	0.22017	0.00522935	0.00326515
	0.513811	0.0156146	0.00186861	0.962629	0.0273894	0.0192029	1.9974	0.066905	0.0209693	1.67765	0.111384	0.0693622	1.71417	0.101865	0.0555458		0.017	0.828794	0.359081	0.125137	0.123244	0.14889									1.7	0.444054	0.246153	0.246153	0.0057389	0.00369042
	0.535504	0.0144905	0.00209984	1.01035	0.0274567	0.0201039	2.10389	0.0621201	0.0291662	1.76773	0.113876	0.0716207	1.80637	0.0984333	0.0537173		0.018	0.878673	0.375515	0.132188	0.126749	0.153038									1.8	0.460767	0.273696	0.273696	0.00629203	0.00416472
	0.557196	0.0146245	0.0038076	1.05807	0.0274869	0.0206482	2.22301	0.0576414	0.0338939	1.8578	0.118944	0.0681509	1.89858	0.0931773	0.0522103		0.019	0.917333	0.392179	0.139509	0.130323	0.157263									1.9	0.477549	0.302683	0.302683	0.00689185	0.00469283
	0.578888	0.0163025	0.00607698	1.10579	0.0278435	0.0227906	2.32949	0.0625608	0.0233417	1.94788	0.113177	0.0679094	1.99079	0.0806289	0.0369618		0.02	0.945899	0.409042	0.1471	0.133965	0.161563									2	0.494371	0.33297	0.33297	0.00754162	0.00527989
	0.60058	0.0176971	0.00609571	1.15351	0.0285743	0.0251682				2.05015	0.105052	0.0689853	2.08299	0.068152	0.0286879		0.021	0.966022	0.426076	0.154963	0.137677	0.16594									2.1	0.511203	0.364389	0.364389	0.00824475	0.00593139
	0.622273	0.0174641	0.00503543	1.20123	0.027879	0.0260261				2.14022	0.102793	0.0706976	2.20213	0.0625713	0.0379972		0.022	0.979536	0.443248	0.1631	0.141459	0.170392									2.2	0.528015	0.396746	0.396746	0.00900482	0.0066532
	0.643965	0.0166882	0.00497192	1.24895	0.0283744	0.0260927				2.2491	0.103711	0.0726619	2.33273	0.0668703	0.0520549		0.023	0.98819	0.460528	0.171508	0.145311	0.174921									2.3	0.544777	0.429831	0.429831	0.00982557	0.00745159
	0.665657	0.0151921	0.00340883	1.29667	0.02821	0.027126				2.33917	0.104769	0.0665525					0.024	0.993471	0.477883	0.180189	0.149232	0.179524									2.4	0.56146	0.463416	0.463416	0.0107109	0.00833322
	0.68735	0.0138233	0.00265624	1.34439	0.0280718	0.0292013											0.025	0.996545	0.49528	0.189141	0.153223	0.184204									2.5	0.578034	0.497264	0.497264	0.011665	0.00930515
	0.709042	0.0140449	0.00418388	1.39211	0.0281063	0.0313571											0.026	0.998251	0.512685	0.198361	0.157285	0.188958									2.6	0.594471	0.531132	0.531132	0.0126919	0.0103749
	0.730734	0.0144021	0.00497773	1.43983	0.0277673	0.031045											0.027	0.999153	0.530067	0.207847	0.161416	0.193787									2.7	0.610744	0.564776	0.564776	0.0137962	0.0115502
	0.752427	0.0142402	0.00546244	1.48755	0.0292629	0.0295296											0.028	0.999608	0.547392	0.217596	0.165618	0.198691									2.8	0.626824	0.597957	0.597957	0.0149823	0.0128395
	0.774119	0.0143275	0.005442	1.53527	0.0314177	0.0324092											0.029	0.999826	0.564626	0.227604	0.16989	0.203669									2.9	0.642686	0.630446	0.630446	0.0162551	0.0142515
	0.795811	0.0143651	0.00576476	1.58299	0.0323974	0.0335245											0.03	0.999926	0.581739	0.237866	0.174232	0.208721									3	0.658306	0.66203	0.66203	0.0176194	0.0157953
	0.817503	0.0146639	0.00598657	1.63071	0.0310197	0.032055											0.031	0.99997	0.598699	0.248377	0.178643	0.213845									3.1	0.673659	0.692512	0.692512	0.0190803	0.0174803
	0.839196	0.0169985	0.00455699	1.67843	0.031412	0.0311213											0.032	0.999989	0.615474	0.25913	0.183125	0.219042									3.2	0.688723	0.721719	0.721719	0.0206429	0.0193164
	0.860888	0.0174223	0.00312568	1.72616	0.0319659	0.0309505											0.033	0.999996	0.632036	0.270119	0.187676	0.224311									3.3	0.703478	0.749504	0.749504	0.0223125	0.0213139
	0.88258	0.0146309	0.00333516	1.77388	0.0311068	0.0308168											0.034	0.999999	0.648356	0.281337	0.192296	0.229651									3.4	0.717904	0.775746	0.775746	0.0240947	0.0234834
	0.904273	0.0135671	0.00388829	1.8216	0.0308325	0.0304772											0.035	0.999999	0.664408	0.292774	0.196985	0.235062									3.5	0.731983	0.800351	0.800351	0.0259949	0.0258357
	0.925965	0.013755	0.00337681	1.86932	0.0299585	0.0305004											0.036	1	0.680164	0.304423	0.201742	0.240543									3.6	0.745699	0.823257	0.823257	0.028019	0.0283821
	0.947657	0.0136261	0.00248788	1.92734	0.0298868	0.0313356											0.037	1	0.695602	0.316274	0.206568	0.246092									3.7	0.759038	0.844428	0.844428	0.0301726	0.0311339
	0.969349	0.0134811	0.00192167	1.98444	0.0301927	0.0318304											0.038	1	0.710699	0.328316	0.211461	0.251709									3.8	0.771987	0.863853	0.863853	0.0324616	0.0341028
	0.991042	0.013623	0.00382562	2.03216	0.030012	0.0306113											0.039	1	0.725435	0.34054	0.216422	0.257393									3.9	0.784536	0.88155	0.88155	0.0348921	0.0373007
	1.01273	0.0143827	0.00516011	2.07988	0.0305974	0.0296369											0.04	1	0.73979	0.352933	0.221449	0.263143									4	0.796674	0.897555	0.897555	0.03747	0.0407395
	1.03443	0.0150139	0.00541125	2.1276	0.030452	0.0278121											0.041	1	0.753749	0.365484	0.226543	0.268958									4.1	0.808394	0.911927	0.911927	0.0402013	0.0444311
	1.05612	0.0141692	0.00556465	2.19335	0.0325439	0.0235612											0.042	1	0.767296	0.378182	0.231702	0.274837									4.2	0.819692	0.924739	0.924739	0.0430922	0.0483877
	1.07781	0.0131387	0.00486996	2.24107	0.0293097	0.0241293											0.043	1	0.780418	0.391012	0.236925	0.280779									4.3	0.830561	0.936079	0.936079	0.0461488	0.0526212
	1.0995	0.0135281	0.00476066	2.28879	0.0282582	0.0284498											0.044	1	0.793105	0.403961	0.242213	0.286782									4.4	0.841001	0.946043	0.946043	0.0493771	0.0571434
	1.1212	0.0130836	0.00344471	2.33651	0.029892	0.0281143											0.045	1	0.805347	0.417017	0.247564	0.292845									4.5	0.85101	0.954735	0.954735	0.0527832	0.0619661
	1.14289	0.0124671	0.00222571														0.046	1	0.817138	0.430166	0.252978	0.298967									4.6	0.86059	0.962264	0.962264	0.0563731	0.0671007
	1.16458	0.0132487	0.00227086														0.047	1	0.828473	0.443392	0.258453	0.305146									4.7	0.869741	0.968738	0.968738	0.0601528	0.0725583
	1.18627	0.0143562	0.00258574														0.048	1	0.839348	0.456681	0.263989	0.311382									4.8	0.878468	0.974264	0.974264	0.064128	0.0783496
	1.20796	0.0153541	0.00304043														0.049	1	0.849763	0.470019	0.269585	0.317672									4.9	0.886776	0.978949	0.978949	0.0683045	0.0844848
	1.22966	0.0152677	0.00262965														0.05	1	0.859718	0.483391	0.27524	0.324015									5	0.89467	0.98289	0.98289	0.0726879	0.0909736
	1.25135	0.0138895	0.0022944														0.051	1	0.869215	0.496781	0.280952	0.33041									5.1	0.902159	0.986183	0.986183	0.0772835	0.0978249
	1.27304	0.0122331	0.00296641														0.052	1	0.878258	0.510175	0.286722	0.336854									5.2	0.909249	0.988915	0.988915	0.0820965	0.105047
	1.29473	0.0118032	0.00415191														0.053	1	0.886853	0.523558	0.292546	0.343347									5.3	0.915951	0.991164	0.991164	0.087132	0.112648
	1.31643	0.0123796	0.00507417														0.054	1	0.895006	0.536914	0.298425	0.349886									5.4	0.922274	0.993002	0.993002	0.0923946	0.120633
	1.33812	0.0124595	0.005213														0.055	1	0.902724	0.550229	0.304358	0.356471									5.5	0.92823	0.994494	0.994494	0.0978888	0.129008
	1.35981	0.0125395	0.00465464														0.056	1	0.910018	0.563487	0.310342	0.363098									5.6	0.933829	0.995697	0.995697	0.103619	0.137779
	1.3815	0.0116124	0.00496339														0.057	1	0.916898	0.576675	0.316377	0.369766									5.7	0.939083	0.996659	0.996659	0.109588	0.146948
	1.41075	0.0110682	0.0054481														0.058	1	0.923374	0.589777	0.322461	0.376474									5.8	0.944006	0.997423	0.997423	0.115801	0.156517
	1.43244	0.0130753	0.00444694														0.059	1	0.929459	0.602779	0.328593	0.38322									5.9	0.948609	0.998026	0.998026	0.122259	0.166488
	1.45413	0.0124516	0.00547051														0.06	1	0.935166	0.615669	0.334772	0.390001									6	0.952906	0.998497	0.998497	0.128967	0.17686
	1.47583	0.0121815	0.00363608														0.061	1	0.940507	0.628431	0.340995	0.396815									6.1	0.95691	0.998864	0.998864	0.135925	0.187631
	1.49752	0.0125934	0.00172329														0.062	1	0.945497	0.641054	0.347263	0.403662									6.2	0.960635	0.999147	0.999147	0.143136	0.198798
	1.51921	0.01198	0.00181629														0.063	1	0.950151	0.653525	0.353572	0.410538									6.3	0.964093	0.999364	0.999364	0.150601	0.210357
	1.5409	0.0115287	0.00314212														0.064	1	0.954481	0.665832	0.359922	0.417441									6.4	0.967298	0.999529	0.999529	0.158321	0.222301
	1.5626	0.0118076	0.00425617														0.065	1	0.958504	0.677963	0.36631	0.424371									6.5	0.970264	0.999653	0.999653	0.166296	0.234623
	1.58429	0.0113258	0.00465631														0.066	1	0.962234	0.689907	0.372736	0.431323									6.6	0.973003	0.999747	0.999747	0.174527	0.247314
	1.60598	0.0115603	0.00499501														0.067	1	0.965686	0.701654	0.379198	0.438297									6.7	0.975528	0.999816	0.999816	0.183011	0.260362
	1.62767	0.0131022	0.00287414														0.068	1	0.968874	0.713194	0.385693	0.44529									6.8	0.977852	0.999867	0.999867	0.191748	0.273757
	1.64936	0.0136614	0.00249793														0.069	1	0.971813	0.724518	0.392221	0.4523									6.9	0.979986	0.999905	0.999905	0.200736	0.287483
	1.67106	0.0132307	0.00418002														0.07	1	0.974517	0.735618	0.398779	0.459326									7	0.981944	0.999932	0.999932	0.209972	0.301527
	1.69275	0.0117509	0.00427279														0.071	1	0.977	0.746485	0.405366	0.466363									7.1	0.983736	0.999952	0.999952	0.219453	0.315872
	1.71444	0.00940122	0.00335431														0.072	1	0.979277	0.757113	0.41198	0.473412									7.2	0.985373	0.999967	0.999967	0.229176	0.330499
	1.73613	0.00895524	0.00498107														0.073	1	0.981359	0.767496	0.418619	0.480468									7.3	0.986867	0.999977	0.999977	0.239135	0.34539
	1.75783	0.00985385	0.00507095														0.074	1	0.983261	0.777626	0.425281	0.487531									7.4	0.988227	0.999984	0.999984	0.249327	0.360524
	1.77952	0.00940293	0.00273888														0.075	1	0.984994	0.7875	0.431964	0.494598									7.5	0.989463	0.999989	0.999989	0.259745	0.37588
	1.80121	0.00967717	0.00454692														0.076	1	0.986571	0.797113	0.438667	0.501667									7.6	0.990584	0.999992	0.999992	0.270383	0.391434
	1.8229	0.00929594	0.00331067														0.077	1	0.988003	0.806462	0.445388	0.508734									7.7	0.991599	0.999995	0.999995	0.281234	0.407165
	1.8446	0.0085941	0.00388075														0.078	1	0.9893	0.815543	0.452125	0.5158									7.8	0.992518	0.999997	0.999997	0.292292	0.423047
	1.86629	0.0102823	0.00460434														0.079	1	0.990473	0.824354	0.458875	0.52286									7.9	0.993346	0.999998	0.999998	0.303547	0.439055
	1.88798	0.0100754	0.00317289														0.08	1	0.991533	0.832893	0.465637	0.529913									8	0.994092	0.999998	0.999998	0.314993	0.455163
	1.91345	0.00823041	0.00453561														0.081	1	0.992487	0.841161	0.472409	0.536957									8.1	0.994764	0.999999	0.999999	0.326618	0.471345
	1.93514	0.0102658	0.00318944														0.082	1	0.993345	0.849155	0.479189	0.543989									8.2	0.995366	0.999999	0.999999	0.338415	0.487574
	1.95683	0.0092624	0.0031429														0.083	1	0.994116	0.856877	0.485975	0.551007									8.3	0.995906	1	1	0.350372	0.503825
	1.97853	0.00947779	0.00406329														0.084	1	0.994806	0.864327	0.492765	0.55801									8.4	0.996389	1	1	0.362479	0.520069
	2.00022	0.0106296	0.00466368														0.085	1	0.995424	0.871508	0.499558	0.564994									8.5	0.99682	1	1	0.374726	0.536279
	2.02191	0.0107427	0.00336508														0.086	1	0.995975	0.87842	0.50635	0.571958									8.6	0.997204	1	1	0.3871	0.55243
	2.0436	0.00908854	0.0010117														0.087	1	0.996465	0.885066	0.513141	0.5789									8.7	0.997546	1	1	0.39959	0.568494
	2.06529	0.00726713	0.00286053														0.088	1	0.996902	0.89145	0.519927	0.585817									8.8	0.997849	1	1	0.412184	0.584446
	2.08699	0.00799316	0.00287792														0.089	1	0.997289	0.897575	0.526708	0.592708									8.9	0.998119	1	1	0.424869	0.600259
	2.10868	0.0110493	0.00341326														0.09	1	0.997632	0.903445	0.533481	0.59957									9	0.998357	1	1	0.437632	0.61591
	2.13785	0.0103841	0.00268599														0.091	1	0.997935	0.909063	0.540245	0.606402									9.1	0.998567	1	1	0.45046	0.631374
	2.15954	0.0119588	0.0104465														0.092	1	0.998203	0.914436	0.546997	0.613201									9.2	0.998753	1	1	0.46334	0.646628
	2.18124	0.0101378	0.00544228														0.093	1	0.998439	0.919567	0.553735	0.619965									9.3	0.998916	1	1	0.476259	0.661651
	2.20293	0.0102794	0.00502586														0.094	1	0.998646	0.924462	0.560458	0.626693									9.4	0.999059	1	1	0.489203	0.67642
	2.22462	0.00956115	0.0036835														0.095	1	0.998827	0.929127	0.567164	0.633383									9.5	0.999185	1	1	0.502158	0.690916
	2.24631	0.00884975	0.00307873														0.096	1	0.998987	0.933567	0.57385	0.640032									9.6	0.999295	1	1	0.515111	0.705121
	2.26801	0.00881482	0.00306401														0.097	1	0.999126	0.937788	0.580515	0.64664									9.7	0.999392	1	1	0.528048	0.719018
	2.2897	0.00838317	0.0032256														0.098	1	0.999247	0.941798	0.587157	0.653203									9.8	0.999476	1	1	0.540955	0.73259
																	0.099	1	0.999353	0.945602	0.593774	0.659721									9.9	0.999549	1	1	0.55382	0.745823
																	0.1	1	0.999445	0.949206	0.600364	0.666191									10	0.999612	1	1	0.566628	0.758705
																	0.101	1	0.999524	0.952617	0.606926	0.672612									10.1	0.999668	1	1	0.579366	0.771223
																	0.102	1	0.999593	0.955843	0.613458	0.678983									10.2	0.999715	1	1	0.592022	0.783368
																	0.103	1	0.999653	0.958889	0.619958	0.685301									10.3	0.999757	1	1	0.604582	0.795132
																	0.104	1	0.999704	0.961762	0.626424	0.691565									10.4	0.999792	1	1	0.617035	0.806507
																	0.105	1	0.999748	0.964469	0.632855	0.697775									10.5	0.999823	1	1	0.629368	0.817488
																	0.106	1	0.999786	0.967018	0.639248	0.703927									10.6	0.99985	1	1	0.641569	0.828072
																	0.107	1	0.999819	0.969413	0.645603	0.710022									10.7	0.999872	1	1	0.653628	0.838255
																	0.108	1	0.999847	0.971663	0.651918	0.716056									10.8	0.999892	1	1	0.665533	0.848037
																	0.109	1	0.999871	0.973773	0.658191	0.722031									10.9	0.999908	1	1	0.677274	0.857417
																	0.11	1	0.999891	0.975751	0.66442	0.727943									11	0.999923	1	1	0.68884	0.866399
																	0.111	1	0.999908	0.977601	0.670605	0.733792									11.1	0.999935	1	1	0.700223	0.874983
																	0.112	1	0.999923	0.979331	0.676743	0.739576									11.2	0.999945	1	1	0.711414	0.883174
																	0.113	1	0.999935	0.980946	0.682833	0.745295									11.3	0.999954	1	1	0.722404	0.890977
																	0.114	1	0.999946	0.982453	0.688875	0.750948									11.4	0.999961	1	1	0.733185	0.898399
																	0.115	1	0.999955	0.983857	0.694866	0.756533									11.5	0.999968	1	1	0.74375	0.905446
																	0.116	1	0.999962	0.985164	0.700805	0.76205									11.6	0.999973	1	1	0.754094	0.912125
																	0.117	1	0.999969	0.986378	0.706691	0.767498									11.7	0.999977	1	1	0.764208	0.918446
																	0.118	1	0.999974	0.987506	0.712523	0.772875									11.8	0.999981	1	1	0.774089	0.924418
																	0.119	1	0.999978	0.988552	0.718299	0.778182									11.9	0.999984	1	1	0.783732	0.930051
																	0.12	1	0.999982	0.989521	0.724019	0.783417									12	0.999987	1	1	0.793132	0.935356
																	0.121	1	0.999985	0.990418	0.729681	0.78858									12.1	0.999989	1	1	0.802286	0.940342
																	0.122	1	0.999988	0.991247	0.735285	0.793671									12.2	0.999991	1	1	0.81119	0.945022
																	0.123	1	0.99999	0.992012	0.740829	0.798687									12.3	0.999993	1	1	0.819843	0.949407
																	0.124	1	0.999992	0.992718	0.746312	0.80363									12.4	0.999994	1	1	0.828243	0.953508
																	0.125	1	0.999993	0.993368	0.751734	0.808499									12.5	0.999995	1	1	0.836388	0.957339
																	0.126	1	0.999994	0.993967	0.757093	0.813293									12.6	0.999996	1	1	0.844279	0.96091
																	0.127	1	0.999995	0.994517	0.762389	0.818012									12.7	0.999997	1	1	0.851914	0.964234
																	0.128	1	0.999996	0.995022	0.767622	0.822656									12.8	0.999997	1	1	0.859294	0.967322
																	0.129	1	0.999997	0.995485	0.772789	0.827224									12.9	0.999998	1	1	0.866421	0.970188
																	0.13	1	0.999998	0.99591	0.777891	0.831717									13	0.999998	1	1	0.873295	0.972841
																	0.131	1	0.999998	0.996298	0.782927	0.836133									13.1	0.999998	1	1	0.87992	0.975295
																	0.132	1	0.999998	0.996653	0.787896	0.840474									13.2	0.999999	1	1	0.886296	0.97756
																	0.133	1	0.999999	0.996977	0.792798	0.844739									13.3	0.999999	1	1	0.892427	0.979647
																	0.134	1	0.999999	0.997272	0.797633	0.848927									13.4	0.999999	1	1	0.898316	0.981567
																	0.135	1	0.999999	0.997541	0.802399	0.85304									13.5	0.999999	1	1	0.903967	0.983331
																	0.136	1	0.999999	0.997786	0.807097	0.857078									13.6	0.999999	1	1	0.909384	0.984948
																	0.137	1	0.999999	0.998009	0.811726	0.861039									13.7	1	1	1	0.91457	0.986429
																	0.138	1	1	0.998211	0.816286	0.864925									13.8	1	1	1	0.919531	0.987782
																	0.139	1	1	0.998394	0.820777	0.868736									13.9	1	1	1	0.924271	0.989017
																	0.14	1	1	0.99856	0.825198	0.872472									14	1	1	1	0.928795	0.990141
																	0.141	1	1	0.99871	0.829549	0.876133									14.1	1	1	1	0.933109	0.991164
																	0.142	1	1	0.998846	0.833829	0.879721									14.2	1	1	1	0.937218	0.992093
																	0.143	1	1	0.998968	0.83804	0.883234									14.3	1	1	1	0.941128	0.992934
																	0.144	1	1	0.999079	0.842181	0.886674									14.4	1	1	1	0.944843	0.993696
																	0.145	1	1	0.999178	0.846252	0.890041									14.5	1	1	1	0.948371	0.994384
																	0.146	1	1	0.999268	0.850252	0.893336									14.6	1	1	1	0.951718	0.995004
																	0.147	1	1	0.999348	0.854183	0.896559									14.7	1	1	1	0.954888	0.995563
																	0.148	1	1	0.999421	0.858043	0.89971									14.8	1	1	1	0.957889	0.996065
																	0.149	1	1	0.999485	0.861834	0.902791									14.9	1	1	1	0.960726	0.996516
																	0.15	1	1	0.999543	0.865555	0.905802									15	1	1	1	0.963405	0.996919
																	0.151	1	1	0.999595	0.869207	0.908743									15.1	1	1	1	0.965934	0.99728
																	0.152	1	1	0.999642	0.872789	0.911616									15.2	1	1	1	0.968316	0.997603
																	0.153	1	1	0.999683	0.876303	0.914421									15.3	1	1	1	0.97056	0.99789
																	0.154	1	1	0.99972	0.879748	0.917159									15.4	1	1	1	0.972669	0.998146
																	0.155	1	1	0.999753	0.883125	0.91983									15.5	1	1	1	0.974651	0.998373
																	0.156	1	1	0.999782	0.886434	0.922436									15.6	1	1	1	0.976512	0.998575
																	0.157	1	1	0.999808	0.889676	0.924977									15.7	1	1	1	0.978256	0.998754
																	0.158	1	1	0.999831	0.892851	0.927454									15.8	1	1	1	0.979889	0.998912
																	0.159	1	1	0.999852	0.89596	0.929867									15.9	1	1	1	0.981417	0.999051
																	0.16	1	1	0.99987	0.899003	0.932219									16	1	1	1	0.982845	0.999174
																	0.161	1	1	0.999886	0.90198	0.934509									16.1	1	1	1	0.984179	0.999282
																	0.162	1	1	0.9999	0.904892	0.936739									16.2	1	1	1	0.985422	0.999377
																	0.163	1	1	0.999912	0.90774	0.938909									16.3	1	1	1	0.986581	0.99946
																	0.164	1	1	0.999923	0.910525	0.94102									16.4	1	1	1	0.987659	0.999533
																	0.165	1	1	0.999933	0.913247	0.943074									16.5	1	1	1	0.988661	0.999596
																	0.166	1	1	0.999942	0.915906	0.945071									16.6	1	1	1	0.989591	0.999652
																	0.167	1	1	0.999949	0.918503	0.947012									16.7	1	1	1	0.990455	0.9997
																	0.168	1	1	0.999956	0.92104	0.948899									16.8	1	1	1	0.991255	0.999742
																	0.169	1	1	0.999962	0.923516	0.950732									16.9	1	1	1	0.991996	0.999779
																	0.17	1	1	0.999967	0.925933	0.952511									17	1	1	1	0.992681	0.99981
																	0.171	1	1	0.999971	0.928291	0.954239									17.1	1	1	1	0.993313	0.999838
																	0.172	1	1	0.999975	0.930591	0.955916									17.2	1	1	1	0.993897	0.999861
																	0.173	1	1	0.999978	0.932834	0.957543									17.3	1	1	1	0.994436	0.999882
																	0.174	1	1	0.999981	0.93502	0.959121									17.4	1	1	1	0.994931	0.999899
																	0.175	1	1	0.999984	0.937151	0.960652									17.5	1	1	1	0.995387	0.999914
																	0.176	1	1	0.999986	0.939227	0.962135									17.6	1	1	1	0.995806	0.999927
																	0.177	1	1	0.999988	0.941249	0.963572									17.7	1	1	1	0.996191	0.999938
																	0.178	1	1	0.99999	0.943217	0.964965									17.8	1	1	1	0.996544	0.999948
																	0.179	1	1	0.999991	0.945134	0.966313									17.9	1	1	1	0.996867	0.999956
																	0.18	1	1	0.999992	0.946998	0.967618									18	1	1	1	0.997162	0.999963
																	0.181	1	1	0.999993	0.948813	0.968882									18.1	1	1	1	0.997432	0.999969
																	0.182	1	1	0.999994	0.950577	0.970104									18.2	1	1	1	0.997679	0.999974
																	0.183	1	1	0.999995	0.952293	0.971286									18.3	1	1	1	0.997904	0.999978
																	0.184	1	1	0.999996	0.95396	0.97243									18.4	1	1	1	0.998109	0.999981
																	0.185	1	1	0.999996	0.955581	0.973534									18.5	1	1	1	0.998296	0.999984
																	0.186	1	1	0.999997	0.957155	0.974602									18.6	1	1	1	0.998466	0.999987
																	0.187	1	1	0.999997	0.958683	0.975633									18.7	1	1	1	0.99862	0.999989
																	0.188	1	1	0.999998	0.960168	0.976629									18.8	1	1	1	0.99876	0.999991
																	0.189	1	1	0.999998	0.961608	0.977591									18.9	1	1	1	0.998887	0.999992
																	0.19	1	1	0.999998	0.963006	0.978519									19	1	1	1	0.999002	0.999994
																	0.191	1	1	0.999999	0.964362	0.979414									19.1	1	1	1	0.999106	0.999995
																	0.192	1	1	0.999999	0.965677	0.980277									19.2	1	1	1	0.999199	0.999996
																	0.193	1	1	0.999999	0.966952	0.98111									19.3	1	1	1	0.999284	0.999996
																	0.194	1	1	0.999999	0.968187	0.981912									19.4	1	1	1	0.99936	0.999997
																	0.195	1	1	0.999999	0.969384	0.982685									19.5	1	1	1	0.999429	0.999998
																	0.196	1	1	0.999999	0.970544	0.98343									19.6	1	1	1	0.999491	0.999998
																	0.197	1	1	1	0.971667	0.984147									19.7	1	1	1	0.999547	0.999998
																	0.198	1	1	1	0.972754	0.984838									19.8	1	1	1	0.999597	0.999999
																	0.199	1	1	1	0.973806	0.985502									19.9	1	1	1	0.999642	0.999999
																	0.2	1	1	1	0.974824	0.986141									20	1	1	1	0.999682	0.999999
																	0.201	1	1	1	0.975808	0.986756									20.1	1	1	1	0.999718	0.999999
																	0.202	1	1	1	0.97676	0.987347									20.2	1	1	1	0.99975	0.999999
																	0.203	1	1	1	0.97768	0.987915									20.3	1	1	1	0.999778	1
																	0.204	1	1	1	0.978569	0.988461									20.4	1	1	1	0.999804	1
																	0.205	1	1	1	0.979429	0.988985									20.5	1	1	1	0.999827	1
																	0.206	1	1	1	0.980258	0.989488									20.6	1	1	1	0.999847	1
																	0.207	1	1	1	0.98106	0.989972									20.7	1	1	1	0.999865	1
																	0.208	1	1	1	0.981833	0.990435									20.8	1	1	1	0.999881	1
																	0.209	1	1	1	0.982579	0.99088									20.9	1	1	1	0.999895	1
																	0.21	1	1	1	0.983299	0.991307									21	1	1	1	0.999908	1
																	0.211	1	1	1	0.983993	0.991716									21.1	1	1	1	0.999919	1
																	0.212	1	1	1	0.984663	0.992108									21.2	1	1	1	0.999929	1
																	0.213	1	1	1	0.985308	0.992484									21.3	1	1	1	0.999938	1
																	0.214	1	1	1	0.98593	0.992844									21.4	1	1	1	0.999946	1
																	0.215	1	1	1	0.986529	0.993188									21.5	1	1	1	0.999952	1
																	0.216	1	1	1	0.987106	0.993518									21.6	1	1	1	0.999958	1
																	0.217	1	1	1	0.987661	0.993834									21.7	1	1	1	0.999964	1
																	0.218	1	1	1	0.988196	0.994135									21.8	1	1	1	0.999968	1
																	0.219	1	1	1	0.98871	0.994424									21.9	1	1	1	0.999972	1
																	0.22	1	1	1	0.989204	0.9947									22	1	1	1	0.999976	1
																	0.221	1	1	1	0.98968	0.994964									22.1	1	1	1	0.999979	1
																	0.222	1	1	1	0.990138	0.995216									22.2	1	1	1	0.999982	1
																	0.223	1	1	1	0.990577	0.995457									22.3	1	1	1	0.999984	1
																	0.224	1	1	1	0.990999	0.995687									22.4	1	1	1	0.999986	1
																	0.225	1	1	1	0.991405	0.995906									22.5	1	1	1	0.999988	1
																	0.226	1	1	1	0.991795	0.996115									22.6	1	1	1	0.99999	1
																	0.227	1	1	1	0.992168	0.996315									22.7	1	1	1	0.999991	1
																	0.228	1	1	1	0.992527	0.996506									22.8	1	1	1	0.999992	1
																	0.229	1	1	1	0.992872	0.996687									22.9	1	1	1	0.999993	1
																	0.23	1	1	1	0.993202	0.99686									23	1	1	1	0.999994	1
																	0.231	1	1	1	0.993518	0.997025									23.1	1	1	1	0.999995	1
																	0.232	1	1	1	0.993822	0.997182									23.2	1	1	1	0.999996	1
																	0.233	1	1	1	0.994113	0.997332									23.3	1	1	1	0.999996	1
																	0.234	1	1	1	0.994391	0.997474									23.4	1	1	1	0.999997	1
																	0.235	1	1	1	0.994658	0.997609									23.5	1	1	1	0.999997	1
																	0.236	1	1	1	0.994914	0.997738									23.6	1	1	1	0.999998	1
																	0.237	1	1	1	0.995158	0.997861									23.7	1	1	1	0.999998	1
																	0.238	1	1	1	0.995392	0.997977									23.8	1	1	1	0.999998	1
																	0.239	1	1	1	0.995616	0.998088									23.9	1	1	1	0.999999	1
																	0.24	1	1	1	0.99583	0.998193									24	1	1	1	0.999999	1
																	0.241	1	1	1	0.996035	0.998293									24.1	1	1	1	0.999999	1
																	0.242	1	1	1	0.996231	0.998387									24.2	1	1	1	0.999999	1
																	0.243	1	1	1	0.996418	0.998477									24.3	1	1	1	0.999999	1
																	0.244	1	1	1	0.996596	0.998563									24.4	1	1	1	0.999999	1
																	0.245	1	1	1	0.996767	0.998644									24.5	1	1	1	0.999999	1
																	0.246	1	1	1	0.99693	0.998721									24.6	1	1	1	1	1
																	0.247	1	1	1	0.997085	0.998793									24.7	1	1	1	1	1
																	0.248	1	1	1	0.997233	0.998862									24.8	1	1	1	1	1
																	0.249	1	1	1	0.997375	0.998928									24.9	1	1	1	1	1
																	0.25	1	1	1	0.99751	0.99899									25	1	1	1	1	1
																	0.251	1	1	1	0.997638	0.999048									25.1	1	1	1	1	1
																	0.252	1	1	1	0.997761	0.999104									25.2	1	1	1	1	1
																	0.253	1	1	1	0.997878	0.999156									25.3	1	1	1	1	1
																	0.254	1	1	1	0.997989	0.999206									25.4	1	1	1	1	1
																	0.255	1	1	1	0.998095	0.999253									25.5	1	1	1	1	1
																	0.256	1	1	1	0.998195	0.999297									25.6	1	1	1	1	1
																	0.257	1	1	1	0.998291	0.999339									25.7	1	1	1	1	1
																	0.258	1	1	1	0.998383	0.999379									25.8	1	1	1	1	1
																	0.259	1	1	1	0.998469	0.999416									25.9	1	1	1	1	1
																	0.26	1	1	1	0.998552	0.999451									26	1	1	1	1	1
																	0.261	1	1	1	0.99863	0.999485									26.1	1	1	1	1	1
																	0.262	1	1	1	0.998705	0.999516									26.2	1	1	1	1	1
																	0.263	1	1	1	0.998776	0.999546									26.3	1	1	1	1	1
																	0.264	1	1	1	0.998843	0.999574									26.4	1	1	1	1	1
																	0.265	1	1	1	0.998907	0.9996									26.5	1	1	1	1	1
																	0.266	1	1	1	0.998967	0.999625									26.6	1	1	1	1	1
																	0.267	1	1	1	0.999025	0.999648									26.7	1	1	1	1	1
																	0.268	1	1	1	0.99908	0.999671									26.8	1	1	1	1	1
																	0.269	1	1	1	0.999131	0.999691									26.9	1	1	1	1	1
																	0.27	1	1	1	0.99918	0.999711									27	1	1	1	1	1
																	0.271	1	1	1	0.999227	0.999729									27.1	1	1	1	1	1
																	0.272	1	1	1	0.999271	0.999746									27.2	1	1	1	1	1
																	0.273	1	1	1	0.999313	0.999763									27.3	1	1	1	1	1
																	0.274	1	1	1	0.999352	0.999778									27.4	1	1	1	1	1
																	0.275	1	1	1	0.99939	0.999792									27.5	1	1	1	1	1
																	0.276	1	1	1	0.999425	0.999806									27.6	1	1	1	1	1
																	0.277	1	1	1	0.999458	0.999818									27.7	1	1	1	1	1
																	0.278	1	1	1	0.99949	0.99983									27.8	1	1	1	1	1
																	0.279	1	1	1	0.99952	0.999842									27.9	1	1	1	1	1
																	0.28	1	1	1	0.999548	0.999852									28	1	1	1	1	1
																	0.281	1	1	1	0.999575	0.999862
																	0.282	1	1	1	0.9996	0.999871
																	0.283	1	1	1	0.999624	0.99988
																	0.284	1	1	1	0.999647	0.999888
																	0.285	1	1	1	0.999668	0.999895
																	0.286	1	1	1	0.999688	0.999902
																	0.287	1	1	1	0.999707	0.999909
																	0.288	1	1	1	0.999725	0.999915
																	0.289	1	1	1	0.999742	0.999921
																	0.29	1	1	1	0.999758	0.999926
																	0.291	1	1	1	0.999773	0.999932
																	0.292	1	1	1	0.999787	0.999936
																	0.293	1	1	1	0.9998	0.999941
																	0.294	1	1	1	0.999813	0.999945
																	0.295	1	1	1	0.999825	0.999949
																	0.296	1	1	1	0.999836	0.999952
																	0.297	1	1	1	0.999846	0.999956
																	0.298	1	1	1	0.999856	0.999959
																	0.299	1	1	1	0.999865	0.999962
																	0.3	1	1	1	0.999874	0.999965
																	0.301	1	1	1	0.999882	0.999967
																	0.302	1	1	1	0.999889	0.999969
																	0.303	1	1	1	0.999897	0.999972
																	0.304	1	1	1	0.999903	0.999974
																	0.305	1	1	1	0.99991	0.999976
																	0.306	1	1	1	0.999916	0.999977
																	0.307	1	1	1	0.999921	0.999979
																	0.308	1	1	1	0.999926	0.999981
																	0.309	1	1	1	0.999931	0.999982
																	0.31	1	1	1	0.999936	0.999983
																	0.311	1	1	1	0.99994	0.999985
																	0.312	1	1	1	0.999944	0.999986
																	0.313	1	1	1	0.999948	0.999987
																	0.314	1	1	1	0.999952	0.999988
																	0.315	1	1	1	0.999955	0.999989
																	0.316	1	1	1	0.999958	0.99999
																	0.317	1	1	1	0.999961	0.99999
																	0.318	1	1	1	0.999963	0.999991
																	0.319	1	1	1	0.999966	0.999992
																	0.32	1	1	1	0.999968	0.999992
																	0.321	1	1	1	0.999971	0.999993
																	0.322	1	1	1	0.999973	0.999994
																	0.323	1	1	1	0.999975	0.999994
																	0.324	1	1	1	0.999976	0.999995
																	0.325	1	1	1	0.999978	0.999995
																	0.326	1	1	1	0.99998	0.999995
																	0.327	1	1	1	0.999981	0.999996
																	0.328	1	1	1	0.999982	0.999996
																	0.329	1	1	1	0.999984	0.999996
																	0.33	1	1	1	0.999985	0.999997
																	0.331	1	1	1	0.999986	0.999997
																	0.332	1	1	1	0.999987	0.999997
																	0.333	1	1	1	0.999988	0.999997
																	0.334	1	1	1	0.999989	0.999998
																	0.335	1	1	1	0.99999	0.999998
																	0.336	1	1	1	0.99999	0.999998
																	0.337	1	1	1	0.999991	0.999998
																	0.338	1	1	1	0.999992	0.999998
																	0.339	1	1	1	0.999992	0.999998
																	0.34	1	1	1	0.999993	0.999999
																	0.341	1	1	1	0.999993	0.999999
																	0.342	1	1	1	0.999994	0.999999
																	0.343	1	1	1	0.999994	0.999999
																	0.344	1	1	1	0.999995	0.999999
																	0.345	1	1	1	0.999995	0.999999
																	0.346	1	1	1	0.999996	0.999999
																	0.347	1	1	1	0.999996	0.999999
																	0.348	1	1	1	0.999996	0.999999
																	0.349	1	1	1	0.999997	0.999999
																	0.35	1	1	1	0.999997	0.999999
																	0.351	1	1	1	0.999997	0.999999
																	0.352	1	1	1	0.999997	1
																	0.353	1	1	1	0.999997	1
																	0.354	1	1	1	0.999998	1
																	0.355	1	1	1	0.999998	1
																	0.356	1	1	1	0.999998	1
																	0.357	1	1	1	0.999998	1
																	0.358	1	1	1	0.999998	1
																	0.359	1	1	1	0.999998	1
																	0.36	1	1	1	0.999999	1
																	0.361	1	1	1	0.999999	1
																	0.362	1	1	1	0.999999	1
																	0.363	1	1	1	0.999999	1
																	0.364	1	1	1	0.999999	1
																	0.365	1	1	1	0.999999	1
																	0.366	1	1	1	0.999999	1
																	0.367	1	1	1	0.999999	1
																	0.368	1	1	1	0.999999	1
																	0.369	1	1	1	0.999999	1
																	0.37	1	1	1	0.999999	1
																	0.371	1	1	1	0.999999	1
																	0.372	1	1	1	0.999999	1
																	0.373	1	1	1	1	1
																	0.374	1	1	1	1	1
																	0.375	1	1	1	1	1
																	0.376	1	1	1	1	1
																	0.377	1	1	1	1	1
																	0.378	1	1	1	1	1
																	0.379	1	1	1	1	1
																	0.38	1	1	1	1	1
																	0.381	1	1	1	1	1
																	0.382	1	1	1	1	1
																	0.383	1	1	1	1	1
																	0.384	1	1	1	1	1
																	0.385	1	1	1	1	1
																	0.386	1	1	1	1	1
																	0.387	1	1	1	1	1
																	0.388	1	1	1	1	1
																	0.389	1	1	1	1	1
																	0.39	1	1	1	1	1
																	0.391	1	1	1	1	1
																	0.392	1	1	1	1	1
																	0.393	1	1	1	1	1
																	0.394	1	1	1	1	1
																	0.395	1	1	1	1	1
																	0.396	1	1	1	1	1
																	0.397	1	1	1	1	1
																	0.398	1	1	1	1	1
																	0.399	1	1	1	1	1
																	0.4	1	1	1	1	1

## Sheet: Fig. S4g
Fig.S4g(i)	0.1	0.1	0.1	0.3			1			2			3
	Strain	Gamma	sigma	Strain	Gamma	sigma	Strain	Gamma	sigma	Strain	Gamma	sigma	Strain	Gamma	sigma
	0	0.00628257	0.00188885	0	0.00312521	0.0011983	0	0.00373387	0.00472087	0	0.00150143	0.000730697	0	0.00628744	0.00349411
	31816.1	0.0120878	0.0034444	29.3157	0.00620669	0.00124181	21.2689	0.00824916	0.00880485	16.186	0.00491777	0.00161996	16.7509	0.00995565	0.00514126
	63632.1	0.0179667	0.00539622	58.6313	0.00935779	0.00221021	42.5378	0.011524	0.0108163	32.372	0.0066726	0.00210264	33.5019	0.0134851	0.00787838
	95448.2	0.0234927	0.00728097	87.947	0.0133529	0.00346216	63.8067	0.0163733	0.012699	48.5579	0.00978218	0.00384214	50.2528	0.018119	0.0112495
	127264	0.028425	0.00872349	117.263	0.0176645	0.00511774	85.0756	0.0238981	0.0157487	64.7439	0.015163	0.00729437	67.0038	0.0256034	0.0159333
	159080	0.0325362	0.00960095	146.578	0.0225039	0.00768227	106.344	0.0338383	0.019635	80.9299	0.0234393	0.0114987	83.7547	0.0363395	0.0228347
	190896	0.0358974	0.0100128	175.894	0.0275588	0.010598	127.613	0.0457014	0.0235335	97.1159	0.0346334	0.0158059	100.506	0.0503697	0.0317549
	222712	0.0386619	0.0101381	205.21	0.0319847	0.0135685	148.882	0.0570006	0.0248821	113.302	0.0483216	0.0186672	117.257	0.0648623	0.0384597
	254528	0.040517	0.0100491	234.525	0.0372997	0.0163446	170.151	0.067669	0.0264661	129.488	0.0632292	0.0201958	134.008	0.0811122	0.0449094
	286345	0.0420649	0.0103439	263.841	0.0415583	0.0189898	191.42	0.0785809	0.0270868	145.674	0.0780417	0.019008	150.758	0.0980696	0.0505551
	318161	0.0431408	0.0109456	293.157	0.0451106	0.0218742	212.689	0.0877982	0.0266976	161.86	0.0924267	0.0169055	167.509	0.113861	0.0550725
	349977	0.0440632	0.0115949	322.472	0.0498388	0.0249632	233.958	0.0961865	0.0282512	178.046	0.106389	0.0146637	184.26	0.12663	0.0585518
	381793	0.0446097	0.0124698	351.788	0.0514419	0.0256567	255.227	0.1041	0.0306364	194.232	0.118907	0.0128152	201.011	0.138102	0.0605435
	413609	0.0451745	0.0135373	381.103	0.0534375	0.0290287	276.496	0.109657	0.0349706	210.418	0.131943	0.0115634	217.762	0.148258	0.0672947
	445425	0.0453751	0.0148643	410.419	0.0534869	0.0281611	297.765	0.111653	0.0382497	226.604	0.142564	0.0138641	234.513	0.152737	0.0677895
	477241	0.0450509	0.0154725	439.735	0.0558173	0.0316806	319.033	0.113677	0.0451267	242.79	0.152218	0.0176288	251.264	0.147264	0.0541333
	509057	0.0459712	0.0153913	469.05	0.0541932	0.0333565	340.302	0.107637	0.0498545	258.976	0.154841	0.0190084	268.015	0.150848	0.0565868
	540873	0.0467823	0.0142557	498.366	0.0455587	0.0192874	361.571	0.104304	0.0579286	275.162	0.134826	0.0303549	284.766	0.139311	0.0731006
	572689	0.0460378	0.0141886	527.682	0.0422672	0.0211428	382.84	0.0989698	0.0724066	291.348	0.129236	0.0422366	301.517	0.131659	0.0848029
	604505	0.0419356	0.00959712	556.997	0.039265	0.0239993	404.109	0.0879508	0.0623674	307.534	0.100846	0.0555163	318.268	0.130032	0.093121
	636321	0.0396788	0.011452	586.313	0.0389889	0.0262398	425.378	0.0790851	0.0602101	323.72	0.072947	0.0627207	335.019	0.112039	0.101201
	668137	0.0373278	0.0134958	615.629	0.037707	0.0267145	446.647	0.054737	0.0507504	339.906	0.047106	0.0522602	351.77	0.0895522	0.0874158
	699953	0.0352407	0.0106834	644.944	0.0324187	0.0225605	467.916	0.0426832	0.0525951	356.092	0.0365276	0.0437002	368.521	0.0647987	0.0765173
	731769	0.0356055	0.0133625	674.26	0.0235243	0.0177574	489.185	0.0306502	0.0427212	372.277	0.0202909	0.0358886	385.272	0.035987	0.0770149
	763585	0.0328972	0.0146207	703.576	0.0176879	0.016097	510.453	0.0179421	0.0179176	388.463	0.0040098	0.0110405	402.023	-0.000492741	0.00901114
	795401	4.67159e-05	7.1399e-05	732.891	0.00307466	0.00948745	531.722	-0.00183181	0.00236822	404.649	-0.000978597	0.00265824	418.774	-0.00341317	0.00466376
Fig. S4g (iii)
						CDF_SE
0.1%s-1	0.3%s-1	1%s-1	2%s-1	3%s-1			0.1%s-1	0.3%s-1	1%s-1	2%s-1	3%s-1
0.101088	0.247179	0.131844	0.252231	0.328668		0	0.0279005	0.0203772	0.0294359	0.00013527	0.0302141
0.316451	0.38985	0.19328	0.394323	0.192341		0.01	0.0332151	0.0248007	0.0344428	0.000232005	0.0354688
0.44279	0.258101	0.112297	0.236354	0.537434		0.02	0.0393369	0.0300029	0.0401293	0.000390499	0.0414504
0.110536	0.120531	0.399015	0.326242	0.159796		0.03	0.0463468	0.0360793	0.0465558	0.000645057	0.0482245
0.279169	0.189512	0.392142	0.294794	0.204645		0.04	0.0543261	0.0431285	0.0537835	0.00104584	0.0558568
0.238812	0.235169	0.320028	0.166931	0.19884		0.05	0.0633551	0.0512506	0.0618722	0.00166439	0.0644116
	0.137456	0.398823	0.159365	0.0779299		0.06	0.0735115	0.0605452	0.0708806	0.0026002	0.0739514
	0.162614	0.479581	0.281858	0.475395		0.07	0.0848683	0.0711094	0.0808641	0.00398808	0.0845348
	0.487979	0.094017	0.301937	0.234998		0.08	0.0974922	0.0830347	0.0918742	0.00600578	0.0962157
		0.178491	0.215565	0.164947		0.09	0.111442	0.0964052	0.103957	0.00888127	0.109042
			0.206174	0.302456		0.1	0.126764	0.111294	0.117153	0.0128984	0.123053
						0.11	0.143496	0.127761	0.131493	0.0183996	0.13828
						0.12	0.161658	0.145848	0.147002	0.0257847	0.154743
						0.13	0.181255	0.165582	0.163692	0.035503	0.172451
						0.14	0.202277	0.186964	0.181565	0.0480397	0.191402
						0.15	0.224693	0.209976	0.200613	0.0638928	0.211577
						0.16	0.248454	0.234573	0.220812	0.0835443	0.232945
						0.17	0.273492	0.260685	0.242128	0.107424	0.255461
						0.18	0.299719	0.288217	0.264514	0.135868	0.279064
						0.19	0.327029	0.317049	0.287907	0.169082	0.30368
						0.2	0.355298	0.347037	0.312233	0.207099	0.329221
						0.21	0.384387	0.378015	0.337407	0.249757	0.355585
						0.22	0.414142	0.409798	0.363331	0.296678	0.382659
						0.23	0.444399	0.442186	0.389897	0.347268	0.410318
						0.24	0.474983	0.474965	0.416988	0.400739	0.438432
						0.25	0.505716	0.507914	0.444478	0.456141	0.466859
						0.26	0.536414	0.54081	0.472239	0.51241	0.495457
						0.27	0.566898	0.573428	0.500134	0.568433	0.524078
						0.28	0.596988	0.605551	0.52803	0.62311	0.552576
						0.29	0.626514	0.636972	0.555788	0.675421	0.580804
						0.3	0.655315	0.667497	0.583275	0.724481	0.608623
						0.31	0.683243	0.696949	0.610361	0.769584	0.635896
						0.32	0.710164	0.725173	0.636922	0.810232	0.662498
						0.33	0.73596	0.752037	0.662839	0.846141	0.688311
						0.34	0.760533	0.777432	0.688005	0.877239	0.713231
						0.35	0.783801	0.801275	0.712323	0.903639	0.737165
						0.36	0.805703	0.823508	0.735707	0.925608	0.760033
						0.37	0.826198	0.8441	0.758082	0.94353	0.781771
						0.38	0.845262	0.863041	0.779388	0.957861	0.802328
						0.39	0.862891	0.880346	0.799576	0.969095	0.82167
						0.4	0.879095	0.896049	0.818613	0.977728	0.839773
						0.41	0.893903	0.9102	0.836475	0.984231	0.856631
						0.42	0.907353	0.922867	0.853153	0.989032	0.872249
						0.43	0.919499	0.934128	0.86865	0.992508	0.886643
						0.44	0.930401	0.94407	0.88298	0.994974	0.899841
						0.45	0.940129	0.95279	0.896164	0.996689	0.91188
						0.46	0.948759	0.960384	0.908237	0.997859	0.922806
						0.47	0.956368	0.966954	0.919237	0.998641	0.932671
						0.48	0.963038	0.972598	0.929211	0.999153	0.941532
						0.49	0.968851	0.977415	0.93821	0.999482	0.94945
						0.5	0.973886	0.981497	0.94629	0.999689	0.956489
						0.51	0.978221	0.984933	0.95351	0.999817	0.962715
						0.52	0.981932	0.987806	0.959929	0.999894	0.968193
						0.53	0.98509	0.990192	0.965609	0.99994	0.972989
						0.54	0.987761	0.992159	0.970609	0.999967	0.977166
						0.55	0.990007	0.99377	0.974991	0.999982	0.980784
						0.56	0.991885	0.995081	0.978811	0.99999	0.983903
						0.57	0.993445	0.996141	0.982125	0.999995	0.986578
						0.58	0.994734	0.996991	0.984987	0.999997	0.98886
						0.59	0.995792	0.997668	0.987446	0.999999	0.990797
						0.6	0.996656	0.998205	0.989548	0.999999	0.992432
						0.61	0.997357	0.998626	0.991336	1	0.993806
						0.62	0.997923	0.998956	0.992851	1	0.994954
						0.63	0.998376	0.999211	0.994126	1	0.995909
						0.64	0.998737	0.999408	0.995196	1	0.996699
						0.65	0.999024	0.999558	0.996089	1	0.997348
						0.66	0.999249	0.999673	0.996829	1	0.99788
						0.67	0.999426	0.999759	0.997442	1	0.998314
						0.68	0.999564	0.999824	0.997945	1	0.998665
						0.69	0.99967	0.999872	0.998356	1	0.998948
						0.7	0.999752	0.999907	0.998692	1	0.999175
						0.71	0.999814	0.999934	0.998963	1	0.999356
						0.72	0.999862	0.999953	0.999182	1	0.9995
						0.73	0.999898	0.999966	0.999358	1	0.999613
						0.74	0.999925	0.999976	0.999498	1	0.999703
						0.75	0.999945	0.999983	0.999609	1	0.999772
						0.76	0.99996	0.999989	0.999698	1	0.999827
						0.77	0.999971	0.999992	0.999767	1	0.999869
						0.78	0.999979	0.999995	0.999821	1	0.999901
						0.79	0.999985	0.999996	0.999863	1	0.999926
						0.8	0.999989	0.999997	0.999896	1	0.999944
						0.81	0.999993	0.999998	0.999921	1	0.999959
						0.82	0.999995	0.999999	0.999941	1	0.999969
						0.83	0.999996	0.999999	0.999956	1	0.999977
						0.84	0.999997	1	0.999967	1	0.999984
						0.85	0.999998	1	0.999975	1	0.999988
						0.86	0.999999	1	0.999982	1	0.999991
						0.87	0.999999	1	0.999987	1	0.999994
						0.88	0.999999	1	0.99999	1	0.999995
						0.89	1	1	0.999993	1	0.999997
						0.9	1	1	0.999995	1	0.999998
						0.91	1	1	0.999996	1	0.999998
						0.92	1	1	0.999997	1	0.999999
						0.93	1	1	0.999998	1	0.999999
						0.94	1	1	0.999999	1	0.999999
						0.95	1	1	0.999999	1	1
						0.96	1	1	0.999999	1	1
						0.97	1	1	1	1	1
						0.98	1	1	1	1	1
						0.99	1	1	1	1	1
						1	1	1	1	1	1

## Sheet: Stats
p_val_G*		0.3	1	2	3		p_val_eps*		0.3	1	2	3		p_val_t*		0.3	1	2	3		p_val_G0		0.3	1	2	3
	0.1	0.0022138	0.000264178	0.000199606	0.000199606			0.1	0.140035	0.00144189	0.000199606	0.000987499			0.1	0.000363061	0.000264178	0.000199606	0.000199606			0.1	0.724871	0.15755	0.0124676	0.523219
	0.3	1	0.0126809	0.000232668	0.00648058			0.3	1	0.0581686	0.00134998	0.00648058			0.3	1	3.28555e-05	2.09744e-05	2.09744e-05			0.3	1	0.341447	0.00464868	0.787366
	1		1	0.0978047	0.936159			1	0.0581686	1	0.264642	0.433947			1		1	1.14433e-05	1.14433e-05			1		1	0.0150676	0.574194
	2			1	0.374369			2	0.00134998	0.264642	1	0.73584			2			1	0.0120583			2			1	0.0120583
	3				1			3	0.00648058	0.433947	0.73584	1			3				1			3				1
p_val_SS		0.3	1	2	3		p_val_SE		0.3	1	2	3
	0.1	0.0050475	0.016403	0.0033316	0.0033316			0.1	0.724871	0.703845	0.685472	0.791452
	0.3	1	0.002106	0.00015342	0.00015342			0.3	1	0.747455	0.824002	0.984176
	1		1	0.003374	0.025926			1		1	0.574194	0.914183
	2			1	0.14734			2			1	0.374369
	3				1			3				1
p_val_S4i (i)
	dGdt_01	dGdt_03	dG_1
dGdt_Caly	0.00079527	0.00017762	0.00012135
dGdt_01	1	0.00036306	0.00026418
dGdt_03		1	0.00026418
dG_1			1
