# Supplementary material for: Rupture strength of living cell monolayers
Source: Nat Mater. 2024 Oct 28;23(11):1563–74. doi: 10.1038/s41563-024-02027-3 (PMC11525174; doi:10.1038/s41563-024-02027-3)
Supplement: Supplementary file 27 — Data for Extended Data Fig. 5 (statistics included, if applicable). [file 41563_2024_2027_MOESM27_ESM.xlsx]

## Sheet: Fig. 4a
t*_wt_3	t*_wt_2	t*_wt_1	t*_wt_03	t*_wt_01	Gamma*_wt_3	Gamma*_wt_2	Gamma*_wt_1	Gamma*_wt_03	Gamma*_wt_01	t*_caly	Gamma*_caly
124.236	103.122	220.111	1590.32	3646.97	0.144971	0.246191	0.108902	0.0817786	0.0341629	2737.95	0.0207246
59.364	134.16	240.21	2545.17	4417.46	0.17493	0.20343	0.165558	0.0801412	0.076314	5142.4	0.0149386
119.184	118.759	203.84	1698.06	8442.13	0.254097	0.172671	0.120294	0.0772228	0.0568313	7307.31	0.0138959
74.868	174.173	281.01	501.942	3517.9	0.14317	0.152217	0.223758	0.122655	0.0353388	9637.36	0.0189144
62.006	95.472	423.33	1432.18	5842.98	0.166898	0.375547	0.149594	0.107848	0.0543458	5092.66	0.0161075
70.176	96.9	349.544	1338.06	5750.06	0.164022	0.16438	0.169568	0.091975	0.0437622	6386.23	0.00737094
59.874	89.658	300.456	1207.88		0.0980773	0.157306	0.257108	0.0545246		2575.69	0.00858012
89.862	135.304	329.394	1038.96		0.325464	0.208726	0.211676	0.0812269
95.472	119.789	179.376	1569.82		0.109153	0.258607	0.102779	0.196718
64.375	93.009	208.312			0.190746	0.254466	0.115682
55.224	84.254				0.316648	0.207451
Average values
79.5128	113.145	273.558	1435.82	5269.58	0.189834	0.218272	0.162492	0.0993434	0.0501258	5554.23	0.0143617
Errorbars
24.4167	26.8351	77.5018	551.407	1846.7	0.0769	0.0648	0.0535	0.0413	0.0159	2504.1	0.005

## Sheet: Fig. 4b(i)
BB			DMSO			Calyculin			Latrunculin
Strain	Tangent Modulus	SD	Strain	Tangent Modulus	SD	Strain	Tangent Modulus	SD	Strain	Tangent Modulus	SD
0.145397	0.145397	0.00498922	0.145612	0.145612	0.145612	0.145738	0.0100938	0.00512333	0.145957	0.00775188	0.00269252
0.245755	0.245755	0.00618944	0.237093	0.237093	0.237093	0.239115	0.00996235	0.00423313	0.227908	0.00837648	0.00200683
0.346113	0.346113	0.00795911	0.328575	0.328575	0.328575	0.332492	0.0112117	0.00392826	0.309858	0.0101775	0.00313328
0.446471	0.446471	0.0111019	0.420056	0.420056	0.420056	0.425868	0.0135794	0.00505646	0.391808	0.0134757	0.00625512
0.546829	0.546829	0.0162484	0.511538	0.511538	0.511538	0.519245	0.0153887	0.00629099	0.473759	0.0188751	0.011025
0.647186	0.647186	0.0209587	0.603019	0.603019	0.603019	0.612622	0.0180702	0.00788491	0.555709	0.0269029	0.0172876
0.747544	0.747544	0.0277488	0.694501	0.694501	0.694501	0.705999	0.022153	0.00955411	0.637659	0.033648	0.02202
0.847902	0.847902	0.0361442	0.785982	0.785982	0.785982	0.799376	0.0265097	0.0119605	0.71961	0.0413502	0.0273349
0.94826	0.94826	0.0419397	0.877464	0.877464	0.877464	0.892753	0.0315769	0.0146403	0.80156	0.0512964	0.0323595
1.04862	1.04862	0.046837	0.968945	0.968945	0.968945	0.98613	0.0374662	0.0174122	0.883511	0.058161	0.0328976
1.14898	1.14898	0.0484038	1.06043	1.06043	1.06043	1.07951	0.0426539	0.0196668	0.965461	0.0609103	0.030258
1.24933	1.24933	0.0479383	1.15191	1.15191	1.15191	1.17288	0.0484595	0.0207479	1.04741	0.0686063	0.0296161
1.34969	1.34969	0.0490316	1.24339	1.24339	1.24339	1.26626	0.0529526	0.02115	1.12936	0.0758907	0.0294626
1.45005	1.45005	0.0516099	1.33487	1.33487	1.33487	1.35964	0.0565404	0.0211518	1.21131	0.075003	0.0270221
1.55041	1.55041	0.0503264	1.42635	1.42635	1.42635	1.45302	0.0622566	0.0213887	1.29326	0.0788171	0.0261296
1.65076	1.65076	0.0419876	1.51783	1.51783	1.51783	1.54639	0.0652966	0.0208635	1.37521	0.0835197	0.0235413
1.75112	1.75112	0.0375767	1.60932	1.60932	1.60932	1.63977	0.062045	0.0200147	1.45716	0.0834584	0.0208749
1.85148	1.85148	0.0389714	1.7008	1.7008	1.7008	1.73315	0.0635837	0.0249467	1.53911	0.079941	0.0248092
1.95184	1.95184	0.0449934	1.79228	1.79228	1.79228	1.82652	0.0620919	0.0226703	1.62106	0.074746	0.0275144
2.0522	2.0522	0.0451613	1.88376	1.88376	1.88376	1.9199	0.0605764	0.0236477	1.70301	0.0701885	0.0298183
2.15255	2.15255	0.0421518	1.97524	1.97524	1.97524	2.01328	0.0598822	0.0253834	1.78496	0.0622536	0.0393632
2.25291	2.25291	0.0402025	2.06672	2.06672	2.06672	2.14085	0.0526273	0.0321196	1.86692	0.0436298	0.0375223
			2.1582	2.1582	2.1582	2.23423	0.0604638	0.0223274	1.96236	0.0385258	0.0102901
			2.24969	2.24969	2.24969				2.06704	0.0464786	0.0243153
									2.14899	0.0616391	0.0220534
									2.23094	0.0622195	0.0218223

## Sheet: Fig.4b(ii)
BB		DMSO		Caly		Latrunculin
0.15	1.2	0.15	1.2	0.15	1.2	0.15	1.2
0.0115798	0.0554093	0.00934485	0.0506161	0.0120781	0.0436779	0.00549613	0.0411513
0.00718878	0.0368237	0.0216877	0.0363967	0.0116101	0.0608667	0.00720196	0.094966
0.00812057	0.0422462	0.00669263	0.0360832	0.00667929	0.0269399	0.0116469	0.0591709
0.0175045	0.171719	0.0090891	0.0237047	0.00961871	0.0844152	0.0066625	0.0992868
0.00759797	0.0405568	0.00781486	0.0275316	0.00859073	0.0307345
0.020827	0.163211	0.00425878	0.00647819	0.0211149	0.0890679
0.00930847	0.0445582	0.0203823	0.140067	0.00519155	0.0471622
0.0104078	0.0603755	0.0102704	0.0774978	0.00586736	0.0215438
		0.0140709	0.06148

## Sheet: Fig. 4c
Gamma*
BB	DMSO	Calyculin	Latrunculin
0.115506	0.082547	0.0617818	0.0727397
0.131533	0.0417159	0.173938	0.173625
0.13352	0.106648	0.0914731	0.0754983
0.264148	0.0623429	0.15472	0.168225
0.137512	0.078572	0.156563
0.273782	0.180673	0.124521
0.155483	0.166015	0.117968
0.108738	0.134822	0.0587057
	0.0870822

## Sheet: Fig. 4d
eps*
BB	DMSO	Calyculin	Latrunculin
296.361	232.528	163.143	256.758
363.468	106.427	327.82	272.859
325.564	313.095	406.168	162.539
241.285	278.48	290.748	294.431
306.567	290.042	324.206
286.493	628.481	212.662
313.94	180.277	294.875
304.049	307.859	257.057
	173.225

## Sheet: Fig. 4e
time*
BB	DMSO	Calyculin	Latrunculin
262.095	201.274	156.859	219.203
311.262	121.899	285.642	236.693
281.477	263.695	346.583	135.276
209.814	235.971	249.339	270.494
264.299	251.356	272.403
247.235	466.631	195.863
268.667	150.287	252.245
256.436	262.675	220.73
	147.452

## Sheet: Stats
TM
BB_low - high	DMSO_low - high	Caly_low - high	Lat_low - high
0.00015562	0.0004921	0.00015562	0.0111
p_val_G*		DMSO	Caly	Lat		p_val_eps*		DMSO	Caly	Lat		p_val_t*		DMSO	Caly	Lat
	BB	0.0239235	0.518942	0.378833			BB	0.27895	0.518942	0.0480859			BB	0.27895	0.518942	0.150154
	DMSO	1	0.741237	0.678537			DMSO	1	0.790719	0.84138			DMSO	1	0.637593	0.999495
	Caly		1	0.739918			Caly		1	0.378833			Caly		1	0.739918
	Lat			1			Lat			1			Lat			1
