# Supplementary material for: Rupture strength of living cell monolayers
Source: Nat Mater. 2024 Oct 28;23(11):1563–74. doi: 10.1038/s41563-024-02027-3 (PMC11525174; doi:10.1038/s41563-024-02027-3)
Supplement: Supplementary file 28 — Data for Extended Data Fig. 6 (statistics included, if applicable). [file 41563_2024_2027_MOESM28_ESM.xlsx]

## Sheet: Fig. S8b
WT			K14,R125C
Strain	Tangent Modulus	Standrd	Strain	Tangent Modulus	Standard
0.145717	0.0157003	0.0146027	0.145653	0.0142371	0.00307267
0.252206	0.0170365	0.0139336	0.206041	0.0141253	0.00264217
0.358695	0.0207363	0.0146408	0.266428	0.0139584	0.0023319
			0.326816	0.0143331	0.00226034
			0.387203	0.0154394	0.00303652
TM
WT	K14,R125C
0.00884311	0.0160592
0.0101695	0.0157398
0.00958042	0.0115896
0.0188274	0.0178471
0.00512701	0.0171765
0.0074728	0.016755
0.0131927	0.00951335
0.0151351	0.0118032
0.0129472	0.0116501
0.0557082

## Sheet: Fig. S8d
NS			DSP-shRNA
Strain	Tangent Modulus	Standard	Strain	Tangent Modulus	Standard
0.145589	0.00774486	0.00364237	0.145806	0.0171009	0.00784123
0.267206	0.00798785	0.00362096	0.233467	0.0170858	0.00656732
0.388822	0.00873886	0.00346105	0.321128	0.0166532	0.00559924

## Sheet: Fig. S8f-g
Gamma *	CDF_WT	CDF_K14		eps*	CDF_WT	CDF_K14
0	0.00119376	0.00131887		0	0.000271586	0.0025014
0.001	0.00126992	0.00181135		1	0.000282494	0.00262188
0.002	0.00135051	0.00246579		2	0.000293808	0.00274759
0.003	0.00143575	0.00332717		3	0.000305544	0.0028787
0.004	0.00152586	0.00445013		4	0.000317714	0.00301544
0.005	0.00162112	0.00590019		5	0.000330334	0.003158
0.006	0.00172175	0.00775482		6	0.000343419	0.00330659
0.007	0.00182805	0.0101043		7	0.000356984	0.00346144
0.008	0.00194028	0.0130525		8	0.000371046	0.00362278
0.009	0.00205873	0.0167165		9	0.000385621	0.00379083
0.01	0.0021837	0.0212271		10	0.000400725	0.00396584
0.011	0.00231552	0.0267269		11	0.000416378	0.00414805
0.012	0.0024545	0.0333691		12	0.000432595	0.00433771
0.013	0.00260098	0.0413147		13	0.000449397	0.00453509
0.014	0.00275532	0.050729		14	0.000466802	0.00474045
0.015	0.00291787	0.0617774		15	0.00048483	0.00495406
0.016	0.00308903	0.0746203		16	0.000503501	0.0051762
0.017	0.00326916	0.089407		17	0.000522835	0.00540717
0.018	0.0034587	0.10627		18	0.000542855	0.00564725
0.019	0.00365804	0.125317		19	0.000563581	0.00589675
0.02	0.00386763	0.146628		20	0.000585037	0.00615598
0.021	0.00408792	0.170244		21	0.000607245	0.00642525
0.022	0.00431938	0.196165		22	0.00063023	0.00670489
0.023	0.00456248	0.224347		23	0.000654016	0.00699524
0.024	0.00481772	0.254694		24	0.000678628	0.00729662
0.025	0.00508561	0.287062		25	0.000704092	0.0076094
0.026	0.00536668	0.321258		26	0.000730434	0.00793392
0.027	0.00566148	0.357041		27	0.000757682	0.00827055
0.028	0.00597058	0.394128		28	0.000785864	0.00861966
0.029	0.00629454	0.432201		29	0.000815007	0.00898164
0.03	0.00663397	0.470915		30	0.000845143	0.00935685
0.031	0.00698948	0.509906		31	0.0008763	0.00974571
0.032	0.0073617	0.548803		32	0.000908511	0.0101486
0.033	0.00775129	0.587236		33	0.000941806	0.010566
0.034	0.00815891	0.62485		34	0.000976219	0.0109982
0.035	0.00858524	0.661313		35	0.00101178	0.0114457
0.036	0.00903099	0.696322		36	0.00104853	0.011909
0.037	0.00949688	0.729617		37	0.0010865	0.0123885
0.038	0.00998365	0.76098		38	0.00112573	0.0128846
0.039	0.0104921	0.790242		39	0.00116625	0.0133977
0.04	0.0110229	0.817285		40	0.0012081	0.0139284
0.041	0.0115769	0.842038		41	0.00125132	0.0144772
0.042	0.012155	0.864481		42	0.00129595	0.0150445
0.043	0.0127579	0.884634		43	0.00134204	0.0156307
0.044	0.0133865	0.902561		44	0.00138961	0.0162365
0.045	0.0140417	0.918354		45	0.00143873	0.0168622
0.046	0.0147243	0.932136		46	0.00148942	0.0175085
0.047	0.0154353	0.944048		47	0.00154174	0.0181758
0.048	0.0161756	0.954246		48	0.00159572	0.0188646
0.049	0.016946	0.962894		49	0.00165143	0.0195755
0.05	0.0177477	0.970157		50	0.0017089	0.0203091
0.051	0.0185814	0.976199		51	0.00176818	0.0210658
0.052	0.0194483	0.981178		52	0.00182933	0.0218463
0.053	0.0203493	0.985242		53	0.0018924	0.022651
0.054	0.0212855	0.988527		54	0.00195744	0.0234806
0.055	0.0222578	0.991157		55	0.0020245	0.0243355
0.056	0.0232673	0.993243		56	0.00209364	0.0252165
0.057	0.0243151	0.994882		57	0.00216492	0.026124
0.058	0.0254022	0.996157		58	0.00223839	0.0270587
0.059	0.0265297	0.997139		59	0.00231411	0.0280212
0.06	0.0276988	0.997889		60	0.00239214	0.029012
0.061	0.0289104	0.998457		61	0.00247255	0.0300317
0.062	0.0301658	0.998881		62	0.00255539	0.0310809
0.063	0.0314661	0.999196		63	0.00264074	0.0321604
0.064	0.0328124	0.999428		64	0.00272865	0.0332705
0.065	0.0342057	0.999596		65	0.00281919	0.0344121
0.066	0.0356474	0.999718		66	0.00291244	0.0355856
0.067	0.0371385	0.999804		67	0.00300845	0.0367917
0.068	0.0386802	0.999866		68	0.00310731	0.0380311
0.069	0.0402736	0.999908		69	0.00320909	0.0393043
0.07	0.0419199	0.999938		70	0.00331385	0.040612
0.071	0.0436203	0.999959		71	0.00342168	0.0419548
0.072	0.0453759	0.999973		72	0.00353266	0.0433333
0.073	0.0471879	0.999982		73	0.00364685	0.0447481
0.074	0.0490575	0.999988		74	0.00376434	0.0461999
0.075	0.0509857	0.999992		75	0.00388522	0.0476893
0.076	0.0529739	0.999995		76	0.00400956	0.0492169
0.077	0.055023	0.999997		77	0.00413746	0.0507834
0.078	0.0571342	0.999998		78	0.00426899	0.0523892
0.079	0.0593087	0.999999		79	0.00440425	0.0540352
0.08	0.0615475	0.999999		80	0.00454332	0.0557218
0.081	0.0638518	1		81	0.00468631	0.0574496
0.082	0.0662227	1		82	0.00483329	0.0592194
0.083	0.0686612	1		83	0.00498437	0.0610316
0.084	0.0711683	1		84	0.00513964	0.0628869
0.085	0.0737452	1		85	0.0052992	0.0647858
0.086	0.0763927	1		86	0.00546315	0.0667289
0.087	0.079112	1		87	0.0056316	0.0687169
0.088	0.0819039	1		88	0.00580464	0.0707502
0.089	0.0847695	1		89	0.00598238	0.0728294
0.09	0.0877096	1		90	0.00616493	0.0749551
0.091	0.0907251	1		91	0.0063524	0.0771278
0.092	0.0938168	1		92	0.0065449	0.079348
0.093	0.0969857	1		93	0.00674254	0.0816162
0.094	0.100232	1		94	0.00694543	0.083933
0.095	0.103558	1		95	0.00715369	0.0862989
0.096	0.106962	1		96	0.00736744	0.0887142
0.097	0.110447	1		97	0.00758681	0.0911796
0.098	0.114013	1		98	0.0078119	0.0936954
0.099	0.117659	1		99	0.00804285	0.096262
0.1	0.121388	1		100	0.00827978	0.09888
0.101	0.125198	1		101	0.00852282	0.10155
0.102	0.129092	1		102	0.00877209	0.104272
0.103	0.133068	1		103	0.00902774	0.107046
0.104	0.137129	1		104	0.00928988	0.109873
0.105	0.141272	1		105	0.00955866	0.112753
0.106	0.1455	1		106	0.00983422	0.115687
0.107	0.149813	1		107	0.0101167	0.118675
0.108	0.15421	1		108	0.0104062	0.121717
0.109	0.158691	1		109	0.0107029	0.124813
0.11	0.163257	1		110	0.011007	0.127964
0.111	0.167907	1		111	0.0113185	0.131169
0.112	0.172641	1		112	0.0116377	0.13443
0.113	0.17746	1		113	0.0119647	0.137746
0.114	0.182363	1		114	0.0122996	0.141117
0.115	0.18735	1		115	0.0126426	0.144544
0.116	0.19242	1		116	0.0129938	0.148026
0.117	0.197574	1		117	0.0133534	0.151564
0.118	0.202809	1		118	0.0137217	0.155158
0.119	0.208127	1		119	0.0140986	0.158808
0.12	0.213526	1		120	0.0144844	0.162513
0.121	0.219006	1		121	0.0148793	0.166275
0.122	0.224566	1		122	0.0152834	0.170092
0.123	0.230206	1		123	0.0156969	0.173965
0.124	0.235923	1		124	0.0161199	0.177893
0.125	0.241718	1		125	0.0165527	0.181877
0.126	0.247589	1		126	0.0169954	0.185916
0.127	0.253536	1		127	0.0174482	0.19001
0.128	0.259557	1		128	0.0179112	0.19416
0.129	0.265651	1		129	0.0183847	0.198364
0.13	0.271817	1		130	0.0188688	0.202622
0.131	0.278053	1		131	0.0193637	0.206935
0.132	0.284358	1		132	0.0198696	0.211302
0.133	0.29073	1		133	0.0203866	0.215722
0.134	0.297169	1		134	0.020915	0.220195
0.135	0.303672	1		135	0.021455	0.224721
0.136	0.310237	1		136	0.0220067	0.229299
0.137	0.316864	1		137	0.0225703	0.233929
0.138	0.32355	1		138	0.023146	0.23861
0.139	0.330293	1		139	0.0237341	0.243343
0.14	0.337092	1		140	0.0243347	0.248125
0.141	0.343945	1		141	0.0249479	0.252957
0.142	0.350849	1		142	0.0255741	0.257838
0.143	0.357803	1		143	0.0262134	0.262768
0.144	0.364805	1		144	0.026866	0.267745
0.145	0.371852	1		145	0.0275321	0.27277
0.146	0.378942	1		146	0.028212	0.277841
0.147	0.386073	1		147	0.0289057	0.282957
0.148	0.393242	1		148	0.0296136	0.288118
0.149	0.400448	1		149	0.0303357	0.293324
0.15	0.407689	1		150	0.0310725	0.298572
0.151	0.41496	1		151	0.0318239	0.303863
0.152	0.422261	1		152	0.0325903	0.309195
0.153	0.429589	1		153	0.0333719	0.314567
0.154	0.436942	1		154	0.0341688	0.319979
0.155	0.444316	1		155	0.0349814	0.32543
0.156	0.451709	1		156	0.0358097	0.330918
0.157	0.459119	1		157	0.036654	0.336443
0.158	0.466544	1		158	0.0375145	0.342004
0.159	0.47398	1		159	0.0383914	0.347599
0.16	0.481425	1		160	0.039285	0.353227
0.161	0.488876	1		161	0.0401955	0.358888
0.162	0.496332	1		162	0.041123	0.364579
0.163	0.503789	1		163	0.0420678	0.370301
0.164	0.511244	1		164	0.0430301	0.376052
0.165	0.518696	1		165	0.0440101	0.38183
0.166	0.526141	1		166	0.045008	0.387635
0.167	0.533577	1		167	0.046024	0.393465
0.168	0.541001	1		168	0.0470584	0.399319
0.169	0.548411	1		169	0.0481113	0.405195
0.17	0.555804	1		170	0.049183	0.411093
0.171	0.563178	1		171	0.0502737	0.417012
0.172	0.570529	1		172	0.0513836	0.422949
0.173	0.577857	1		173	0.0525129	0.428903
0.174	0.585157	1		174	0.0536618	0.434874
0.175	0.592429	1		175	0.0548305	0.44086
0.176	0.599668	1		176	0.0560192	0.446859
0.177	0.606874	1		177	0.0572282	0.452871
0.178	0.614043	1		178	0.0584576	0.458893
0.179	0.621173	1		179	0.0597077	0.464925
0.18	0.628263	1		180	0.0609786	0.470965
0.181	0.635309	1		181	0.0622706	0.477012
0.182	0.642309	1		182	0.0635838	0.483063
0.183	0.649263	1		183	0.0649184	0.489119
0.184	0.656166	1		184	0.0662747	0.495178
0.185	0.663018	1		185	0.0676529	0.501237
0.186	0.669816	1		186	0.0690531	0.507296
0.187	0.676559	1		187	0.0704755	0.513353
0.188	0.683244	1		188	0.0719203	0.519408
0.189	0.689869	1		189	0.0733878	0.525458
0.19	0.696434	1		190	0.074878	0.531502
0.191	0.702936	1		191	0.0763912	0.537538
0.192	0.709374	1		192	0.0779276	0.543567
0.193	0.715745	1		193	0.0794873	0.549585
0.194	0.722049	1		194	0.0810705	0.555591
0.195	0.728284	1		195	0.0826774	0.561585
0.196	0.734448	1		196	0.0843081	0.567565
0.197	0.740541	1		197	0.0859629	0.57353
0.198	0.746561	1		198	0.0876418	0.579477
0.199	0.752506	1		199	0.0893451	0.585407
0.2	0.758376	1		200	0.0910729	0.591317
0.201	0.76417	1		201	0.0928253	0.597207
0.202	0.769886	1		202	0.0946026	0.603074
0.203	0.775524	1		203	0.0964048	0.608919
0.204	0.781083	1		204	0.0982322	0.614738
0.205	0.786562	1		205	0.100085	0.620532
0.206	0.791959	1		206	0.101963	0.6263
0.207	0.797276	1		207	0.103866	0.632039
0.208	0.80251	1		208	0.105795	0.637748
0.209	0.807662	1		209	0.10775	0.643427
0.21	0.812731	1		210	0.109731	0.649075
0.211	0.817717	1		211	0.111738	0.65469
0.212	0.822618	1		212	0.113771	0.660271
0.213	0.827436	1		213	0.11583	0.665817
0.214	0.832169	1		214	0.117915	0.671327
0.215	0.836818	1		215	0.120027	0.6768
0.216	0.841382	1		216	0.122165	0.682235
0.217	0.845862	1		217	0.12433	0.687631
0.218	0.850258	1		218	0.126522	0.692987
0.219	0.854569	1		219	0.12874	0.698303
0.22	0.858795	1		220	0.130986	0.703576
0.221	0.862938	1		221	0.133258	0.708807
0.222	0.866997	1		222	0.135557	0.713994
0.223	0.870972	1		223	0.137883	0.719137
0.224	0.874864	1		224	0.140237	0.724235
0.225	0.878673	1		225	0.142617	0.729287
0.226	0.8824	1		226	0.145025	0.734292
0.227	0.886046	1		227	0.147459	0.73925
0.228	0.88961	1		228	0.149921	0.74416
0.229	0.893093	1		229	0.152411	0.749022
0.23	0.896497	1		230	0.154927	0.753834
0.231	0.899821	1		231	0.157471	0.758596
0.232	0.903066	1		232	0.160042	0.763307
0.233	0.906234	1		233	0.162641	0.767968
0.234	0.909324	1		234	0.165267	0.772576
0.235	0.912339	1		235	0.16792	0.777133
0.236	0.915277	1		236	0.1706	0.781638
0.237	0.918142	1		237	0.173307	0.786089
0.238	0.920933	1		238	0.176042	0.790488
0.239	0.923651	1		239	0.178804	0.794832
0.24	0.926297	1		240	0.181593	0.799123
0.241	0.928873	1		241	0.184409	0.803359
0.242	0.931379	1		242	0.187252	0.807541
0.243	0.933816	1		243	0.190122	0.811668
0.244	0.936186	1		244	0.193019	0.81574
0.245	0.938489	1		245	0.195943	0.819756
0.246	0.940727	1		246	0.198893	0.823718
0.247	0.9429	1		247	0.20187	0.827623
0.248	0.945011	1		248	0.204874	0.831473
0.249	0.947059	1		249	0.207904	0.835268
0.25	0.949046	1		250	0.21096	0.839006
0.251	0.950973	1		251	0.214043	0.842689
0.252	0.952842	1		252	0.217151	0.846316
0.253	0.954653	1		253	0.220286	0.849887
0.254	0.956408	1		254	0.223446	0.853402
0.255	0.958107	1		255	0.226632	0.856862
0.256	0.959753	1		256	0.229843	0.860266
0.257	0.961345	1		257	0.23308	0.863615
0.258	0.962886	1		258	0.236341	0.866908
0.259	0.964376	1		259	0.239628	0.870146
0.26	0.965817	1		260	0.24294	0.873329
0.261	0.96721	1		261	0.246276	0.876458
0.262	0.968555	1		262	0.249636	0.879532
0.263	0.969855	1		263	0.253021	0.882551
0.264	0.971109	1		264	0.25643	0.885517
0.265	0.97232	1		265	0.259863	0.888429
0.266	0.973489	1		266	0.263319	0.891288
0.267	0.974616	1		267	0.266798	0.894093
0.268	0.975702	1		268	0.270301	0.896846
0.269	0.976749	1		269	0.273826	0.899546
0.27	0.977758	1		270	0.277374	0.902195
0.271	0.97873	1		271	0.280944	0.904792
0.272	0.979666	1		272	0.284536	0.907338
0.273	0.980566	1		273	0.288151	0.909833
0.274	0.981432	1		274	0.291786	0.912278
0.275	0.982266	1		275	0.295443	0.914673
0.276	0.983067	1		276	0.299121	0.917019
0.277	0.983837	1		277	0.302819	0.919316
0.278	0.984576	1		278	0.306538	0.921564
0.279	0.985287	1		279	0.310277	0.923765
0.28	0.985969	1		280	0.314035	0.925918
0.281	0.986624	1		281	0.317813	0.928025
0.282	0.987252	1		282	0.32161	0.930085
0.283	0.987855	1		283	0.325426	0.9321
0.284	0.988432	1		284	0.32926	0.93407
0.285	0.988986	1		285	0.333112	0.935995
0.286	0.989516	1		286	0.336982	0.937876
0.287	0.990024	1		287	0.340869	0.939713
0.288	0.990511	1		288	0.344773	0.941508
0.289	0.990976	1		289	0.348694	0.943261
0.29	0.991422	1		290	0.352631	0.944972
0.291	0.991848	1		291	0.356584	0.946642
0.292	0.992255	1		292	0.360552	0.948271
0.293	0.992644	1		293	0.364535	0.949861
0.294	0.993016	1		294	0.368533	0.951411
0.295	0.993372	1		295	0.372545	0.952923
0.296	0.993711	1		296	0.376572	0.954397
0.297	0.994035	1		297	0.380611	0.955834
0.298	0.994343	1		298	0.384664	0.957234
0.299	0.994638	1		299	0.388729	0.958598
0.3	0.994919	1		300	0.392807	0.959926
0.301	0.995187	1		301	0.396896	0.96122
0.302	0.995442	1		302	0.400997	0.962479
0.303	0.995684	1		303	0.405109	0.963705
0.304	0.995916	1		304	0.409231	0.964897
0.305	0.996136	1		305	0.413363	0.966058
0.306	0.996345	1		306	0.417505	0.967186
0.307	0.996544	1		307	0.421656	0.968284
0.308	0.996734	1		308	0.425816	0.969351
0.309	0.996914	1		309	0.429984	0.970388
0.31	0.997085	1		310	0.434159	0.971396
0.311	0.997247	1		311	0.438343	0.972375
0.312	0.997401	1		312	0.442533	0.973326
0.313	0.997548	1		313	0.446729	0.97425
0.314	0.997687	1		314	0.450932	0.975146
0.315	0.997818	1		315	0.45514	0.976017
0.316	0.997943	1		316	0.459353	0.976861
0.317	0.998062	1		317	0.46357	0.977681
0.318	0.998174	1		318	0.467792	0.978475
0.319	0.99828	1		319	0.472018	0.979246
0.32	0.99838	1		320	0.476246	0.979993
0.321	0.998476	1		321	0.480477	0.980717
0.322	0.998566	1		322	0.484711	0.981419
0.323	0.998651	1		323	0.488946	0.982099
0.324	0.998731	1		324	0.493182	0.982758
0.325	0.998807	1		325	0.497419	0.983396
0.326	0.998879	1		326	0.501657	0.984013
0.327	0.998947	1		327	0.505894	0.984611
0.328	0.999011	1		328	0.51013	0.985189
0.329	0.999072	1		329	0.514366	0.985749
0.33	0.999129	1		330	0.5186	0.98629
0.331	0.999183	1		331	0.522831	0.986814
0.332	0.999234	1		332	0.52706	0.98732
0.333	0.999281	1		333	0.531286	0.987809
0.334	0.999326	1		334	0.535509	0.988282
0.335	0.999369	1		335	0.539728	0.988739
0.336	0.999409	1		336	0.543942	0.98918
0.337	0.999447	1		337	0.548151	0.989606
0.338	0.999482	1		338	0.552355	0.990018
0.339	0.999515	1		339	0.556552	0.990415
0.34	0.999547	1		340	0.560744	0.990798
0.341	0.999576	1		341	0.564929	0.991168
0.342	0.999604	1		342	0.569106	0.991524
0.343	0.99963	1		343	0.573276	0.991868
0.344	0.999654	1		344	0.577438	0.9922
0.345	0.999677	1		345	0.58159	0.99252
0.346	0.999698	1		346	0.585734	0.992828
0.347	0.999718	1		347	0.589869	0.993125
0.348	0.999737	1		348	0.593993	0.993411
0.349	0.999755	1		349	0.598107	0.993686
0.35	0.999772	1		350	0.60221	0.993951
0.351	0.999787	1		351	0.606302	0.994206
0.352	0.999802	1		352	0.610382	0.994452
0.353	0.999815	1		353	0.61445	0.994688
0.354	0.999828	1		354	0.618506	0.994916
0.355	0.99984	1		355	0.622548	0.995134
0.356	0.999851	1		356	0.626578	0.995344
0.357	0.999861	1		357	0.630593	0.995546
0.358	0.999871	1		358	0.634594	0.995741
0.359	0.99988	1		359	0.638581	0.995927
0.36	0.999889	1		360	0.642552	0.996106
0.361	0.999897	1		361	0.646508	0.996279
0.362	0.999904	1		362	0.650449	0.996444
0.363	0.999911	1		363	0.654373	0.996603
0.364	0.999917	1		364	0.658281	0.996755
0.365	0.999923	1		365	0.662172	0.996901
0.366	0.999929	1		366	0.666045	0.997041
0.367	0.999934	1		367	0.669901	0.997175
0.368	0.999939	1		368	0.673739	0.997304
0.369	0.999943	1		369	0.677559	0.997428
0.37	0.999947	1		370	0.68136	0.997546
0.371	0.999951	1		371	0.685142	0.99766
0.372	0.999955	1		372	0.688905	0.997768
0.373	0.999958	1		373	0.692648	0.997873
0.374	0.999961	1		374	0.696371	0.997972
0.375	0.999964	1		375	0.700074	0.998068
0.376	0.999967	1		376	0.703756	0.998159
0.377	0.99997	1		377	0.707418	0.998246
0.378	0.999972	1		378	0.711058	0.99833
0.379	0.999974	1		379	0.714677	0.99841
0.38	0.999976	1		380	0.718274	0.998486
0.381	0.999978	1		381	0.721849	0.998559
0.382	0.99998	1		382	0.725402	0.998629
0.383	0.999981	1		383	0.728932	0.998696
0.384	0.999983	1		384	0.73244	0.99876
0.385	0.999984	1		385	0.735924	0.998821
0.386	0.999985	1		386	0.739386	0.998879
0.387	0.999986	1		387	0.742823	0.998934
0.388	0.999988	1		388	0.746237	0.998987
0.389	0.999989	1		389	0.749627	0.999038
0.39	0.999989	1		390	0.752993	0.999086
0.391	0.99999	1		391	0.756335	0.999132
0.392	0.999991	1		392	0.759652	0.999176
0.393	0.999992	1		393	0.762944	0.999218
0.394	0.999992	1		394	0.766211	0.999257
0.395	0.999993	1		395	0.769453	0.999295
0.396	0.999994	1		396	0.77267	0.999332
0.397	0.999994	1		397	0.775861	0.999366
0.398	0.999995	1		398	0.779027	0.999399
0.399	0.999995	1		399	0.782167	0.99943
0.4	0.999995	1		400	0.785282	0.99946
0.401	0.999996	1		401	0.78837	0.999488
0.402	0.999996	1		402	0.791432	0.999515
0.403	0.999997	1		403	0.794467	0.999541
0.404	0.999997	1		404	0.797477	0.999565
0.405	0.999997	1		405	0.80046	0.999588
0.406	0.999997	1		406	0.803416	0.99961
0.407	0.999998	1		407	0.806345	0.999631
0.408	0.999998	1		408	0.809248	0.999651
0.409	0.999998	1		409	0.812124	0.99967
0.41	0.999998	1		410	0.814973	0.999688
0.411	0.999998	1		411	0.817795	0.999705
0.412	0.999998	1		412	0.82059	0.999721
0.413	0.999999	1		413	0.823358	0.999736
0.414	0.999999	1		414	0.826098	0.999751
0.415	0.999999	1		415	0.828812	0.999764
0.416	0.999999	1		416	0.831498	0.999777
0.417	0.999999	1		417	0.834157	0.99979
0.418	0.999999	1		418	0.836789	0.999802
0.419	0.999999	1		419	0.839393	0.999813
0.42	0.999999	1		420	0.84197	0.999823
0.421	0.999999	1		421	0.84452	0.999833
0.422	0.999999	1		422	0.847043	0.999843
0.423	0.999999	1		423	0.849538	0.999852
0.424	0.999999	1		424	0.852006	0.99986
0.425	1	1		425	0.854447	0.999868
0.426	1	1		426	0.85686	0.999876
0.427	1	1		427	0.859247	0.999883
0.428	1	1		428	0.861606	0.99989
0.429	1	1		429	0.863938	0.999896
0.43	1	1		430	0.866243	0.999902
0.431	1	1		431	0.868521	0.999908
0.432	1	1		432	0.870772	0.999913
0.433	1	1		433	0.872996	0.999918
0.434	1	1		434	0.875194	0.999923
0.435	1	1		435	0.877365	0.999928
0.436	1	1		436	0.879509	0.999932
0.437	1	1		437	0.881627	0.999936
0.438	1	1		438	0.883718	0.99994
0.439	1	1		439	0.885783	0.999944
0.44	1	1		440	0.887821	0.999947
0.441	1	1		441	0.889834	0.99995
0.442	1	1		442	0.89182	0.999953
0.443	1	1		443	0.893781	0.999956
0.444	1	1		444	0.895715	0.999959
0.445	1	1		445	0.897624	0.999961
0.446	1	1		446	0.899508	0.999964
0.447	1	1		447	0.901366	0.999966
0.448	1	1		448	0.903199	0.999968
0.449	1	1		449	0.905006	0.99997
0.45	1	1		450	0.906789	0.999972
0.451	1	1		451	0.908547	0.999974
0.452	1	1		452	0.91028	0.999975
0.453	1	1		453	0.911989	0.999977
0.454	1	1		454	0.913673	0.999978
0.455	1	1		455	0.915333	0.99998
0.456	1	1		456	0.916969	0.999981
0.457	1	1		457	0.918581	0.999982
0.458	1	1		458	0.920169	0.999983
0.459	1	1		459	0.921734	0.999984
0.46	1	1		460	0.923276	0.999985
0.461	1	1		461	0.924794	0.999986
0.462	1	1		462	0.926289	0.999987
0.463	1	1		463	0.927762	0.999988
0.464	1	1		464	0.929211	0.999989
0.465	1	1		465	0.930639	0.99999
0.466	1	1		466	0.932044	0.99999
0.467	1	1		467	0.933427	0.999991
0.468	1	1		468	0.934788	0.999992
0.469	1	1		469	0.936127	0.999992
0.47	1	1		470	0.937445	0.999993
0.471	1	1		471	0.938741	0.999993
0.472	1	1		472	0.940017	0.999994
0.473	1	1		473	0.941271	0.999994
0.474	1	1		474	0.942505	0.999994
0.475	1	1		475	0.943719	0.999995
0.476	1	1		476	0.944912	0.999995
0.477	1	1		477	0.946085	0.999995
0.478	1	1		478	0.947238	0.999996
0.479	1	1		479	0.948372	0.999996
0.48	1	1		480	0.949486	0.999996
0.481	1	1		481	0.950581	0.999997
0.482	1	1		482	0.951657	0.999997
0.483	1	1		483	0.952714	0.999997
0.484	1	1		484	0.953752	0.999997
0.485	1	1		485	0.954772	0.999997
0.486	1	1		486	0.955774	0.999998
0.487	1	1		487	0.956758	0.999998
0.488	1	1		488	0.957724	0.999998
0.489	1	1		489	0.958672	0.999998
0.49	1	1		490	0.959604	0.999998
0.491	1	1		491	0.960518	0.999998
0.492	1	1		492	0.961415	0.999998
0.493	1	1		493	0.962296	0.999999
0.494	1	1		494	0.96316	0.999999
0.495	1	1		495	0.964008	0.999999
0.496	1	1		496	0.964839	0.999999
0.497	1	1		497	0.965655	0.999999
0.498	1	1		498	0.966456	0.999999
0.499	1	1		499	0.96724	0.999999
0.5	1	1		500	0.96801	0.999999
0.501	1	1		501	0.968765	0.999999
0.502	1	1		502	0.969505	0.999999
0.503	1	1		503	0.97023	0.999999
0.504	1	1		504	0.970941	0.999999
0.505	1	1		505	0.971638	0.999999
0.506	1	1		506	0.972321	0.999999
0.507	1	1		507	0.97299	1
0.508	1	1		508	0.973645	1
0.509	1	1		509	0.974288	1
0.51	1	1		510	0.974917	1
0.511	1	1		511	0.975533	1
0.512	1	1		512	0.976136	1
0.513	1	1		513	0.976727	1
0.514	1	1		514	0.977305	1
0.515	1	1		515	0.977871	1
0.516	1	1		516	0.978426	1
0.517	1	1		517	0.978968	1
0.518	1	1		518	0.979499	1
0.519	1	1		519	0.980019	1
0.52	1	1		520	0.980527	1
0.521	1	1		521	0.981024	1
0.522	1	1		522	0.981511	1
0.523	1	1		523	0.981986	1
0.524	1	1		524	0.982452	1
0.525	1	1		525	0.982907	1
0.526	1	1		526	0.983352	1
0.527	1	1		527	0.983786	1
0.528	1	1		528	0.984212	1
0.529	1	1		529	0.984627	1
0.53	1	1		530	0.985033	1
0.531	1	1		531	0.98543	1
0.532	1	1		532	0.985818	1
0.533	1	1		533	0.986197	1
0.534	1	1		534	0.986567	1
0.535	1	1		535	0.986928	1
0.536	1	1		536	0.987282	1
0.537	1	1		537	0.987626	1
0.538	1	1		538	0.987963	1
0.539	1	1		539	0.988292	1
0.54	1	1		540	0.988613	1
0.541	1	1		541	0.988926	1
0.542	1	1		542	0.989231	1
0.543	1	1		543	0.98953	1
0.544	1	1		544	0.989821	1
0.545	1	1		545	0.990105	1
0.546	1	1		546	0.990382	1
0.547	1	1		547	0.990652	1
0.548	1	1		548	0.990916	1
0.549	1	1		549	0.991173	1
0.55	1	1		550	0.991423	1
0.551	1	1		551	0.991668	1
0.552	1	1		552	0.991906	1
0.553	1	1		553	0.992138	1
0.554	1	1		554	0.992365	1
0.555	1	1		555	0.992585	1
0.556	1	1		556	0.9928	1
0.557	1	1		557	0.99301	1
0.558	1	1		558	0.993214	1
0.559	1	1		559	0.993412	1
0.56	1	1		560	0.993606	1
0.561	1	1		561	0.993795	1
0.562	1	1		562	0.993978	1
0.563	1	1		563	0.994157	1
0.564	1	1		564	0.994331	1
0.565	1	1		565	0.9945	1
0.566	1	1		566	0.994665	1
0.567	1	1		567	0.994826	1
0.568	1	1		568	0.994982	1
0.569	1	1		569	0.995134	1
0.57	1	1		570	0.995282	1
0.571	1	1		571	0.995426	1
0.572	1	1		572	0.995566	1
0.573	1	1		573	0.995702	1
0.574	1	1		574	0.995834	1
0.575	1	1		575	0.995963	1
0.576	1	1		576	0.996088	1
0.577	1	1		577	0.99621	1
0.578	1	1		578	0.996328	1
0.579	1	1		579	0.996443	1
0.58	1	1		580	0.996554	1
0.581	1	1		581	0.996663	1
0.582	1	1		582	0.996768	1
0.583	1	1		583	0.996871	1
0.584	1	1		584	0.99697	1
0.585	1	1		585	0.997067	1
0.586	1	1		586	0.997161	1
0.587	1	1		587	0.997252	1
0.588	1	1		588	0.99734	1
0.589	1	1		589	0.997426	1
0.59	1	1		590	0.99751	1
0.591	1	1		591	0.997591	1
0.592	1	1		592	0.997669	1
0.593	1	1		593	0.997745	1
0.594	1	1		594	0.997819	1
0.595	1	1		595	0.997891	1
0.596	1	1		596	0.997961	1
0.597	1	1		597	0.998028	1
0.598	1	1		598	0.998094	1
0.599	1	1		599	0.998157	1
0.6	1	1		600	0.998219	1
				601	0.998278	1
				602	0.998336	1
				603	0.998392	1
				604	0.998447	1
				605	0.998499	1
				606	0.99855	1
				607	0.9986	1
				608	0.998648	1
				609	0.998694	1
				610	0.998739	1
				611	0.998783	1
				612	0.998825	1
				613	0.998866	1
				614	0.998905	1
				615	0.998943	1
				616	0.99898	1
				617	0.999016	1
				618	0.999051	1
				619	0.999084	1
				620	0.999117	1
				621	0.999148	1
				622	0.999179	1
				623	0.999208	1
				624	0.999236	1
				625	0.999264	1
				626	0.99929	1
				627	0.999316	1
				628	0.999341	1
				629	0.999365	1
				630	0.999388	1
				631	0.99941	1
				632	0.999432	1
				633	0.999453	1
				634	0.999473	1
				635	0.999492	1
				636	0.999511	1
				637	0.999529	1
				638	0.999547	1
				639	0.999564	1
				640	0.99958	1
				641	0.999596	1
				642	0.999611	1
				643	0.999626	1
				644	0.99964	1
				645	0.999654	1
				646	0.999667	1
				647	0.99968	1
				648	0.999692	1
				649	0.999704	1
				650	0.999715	1
				651	0.999726	1
				652	0.999737	1
				653	0.999747	1
				654	0.999757	1
				655	0.999766	1
				656	0.999775	1
				657	0.999784	1
				658	0.999793	1
				659	0.999801	1
				660	0.999809	1
				661	0.999816	1
				662	0.999824	1
				663	0.999831	1
				664	0.999837	1
				665	0.999844	1
				666	0.99985	1
				667	0.999856	1
				668	0.999862	1
				669	0.999868	1
				670	0.999873	1
				671	0.999878	1
				672	0.999883	1
				673	0.999888	1
				674	0.999892	1
				675	0.999897	1
				676	0.999901	1
				677	0.999905	1
				678	0.999909	1
				679	0.999913	1
				680	0.999916	1
				681	0.99992	1
				682	0.999923	1
				683	0.999927	1
				684	0.99993	1
				685	0.999933	1
				686	0.999935	1
				687	0.999938	1
				688	0.999941	1
				689	0.999943	1
				690	0.999946	1
				691	0.999948	1
				692	0.99995	1
				693	0.999952	1
				694	0.999954	1
				695	0.999956	1
				696	0.999958	1
				697	0.99996	1
				698	0.999962	1
				699	0.999963	1
				700	0.999965	1
				701	0.999967	1
				702	0.999968	1
				703	0.999969	1
				704	0.999971	1
				705	0.999972	1
				706	0.999973	1
				707	0.999975	1
				708	0.999976	1
				709	0.999977	1
				710	0.999978	1
				711	0.999979	1
				712	0.99998	1
				713	0.999981	1
				714	0.999981	1
				715	0.999982	1
				716	0.999983	1
				717	0.999984	1
				718	0.999985	1
				719	0.999985	1
				720	0.999986	1
				721	0.999987	1
				722	0.999987	1
				723	0.999988	1
				724	0.999988	1
				725	0.999989	1
				726	0.999989	1
				727	0.99999	1
				728	0.99999	1
				729	0.999991	1
				730	0.999991	1
				731	0.999992	1
				732	0.999992	1
				733	0.999992	1
				734	0.999993	1
				735	0.999993	1
				736	0.999993	1
				737	0.999994	1
				738	0.999994	1
				739	0.999994	1
				740	0.999995	1
				741	0.999995	1
				742	0.999995	1
				743	0.999995	1
				744	0.999996	1
				745	0.999996	1
				746	0.999996	1
				747	0.999996	1
				748	0.999996	1
				749	0.999997	1
				750	0.999997	1
				751	0.999997	1
				752	0.999997	1
				753	0.999997	1
				754	0.999997	1
				755	0.999997	1
				756	0.999998	1
				757	0.999998	1
				758	0.999998	1
				759	0.999998	1
				760	0.999998	1
				761	0.999998	1
				762	0.999998	1
				763	0.999998	1
				764	0.999998	1
				765	0.999998	1
				766	0.999999	1
				767	0.999999	1
				768	0.999999	1
				769	0.999999	1
				770	0.999999	1
				771	0.999999	1
				772	0.999999	1
				773	0.999999	1
				774	0.999999	1
				775	0.999999	1
				776	0.999999	1
				777	0.999999	1
				778	0.999999	1
				779	0.999999	1
				780	0.999999	1
				781	0.999999	1
				782	0.999999	1
				783	0.999999	1
				784	0.999999	1
				785	0.999999	1
				786	0.999999	1
				787	1	1
				788	1	1
				789	1	1
				790	1	1
				791	1	1
				792	1	1
				793	1	1
				794	1	1
				795	1	1
				796	1	1
				797	1	1
				798	1	1
				799	1	1
				800	1	1
				801	1	1
				802	1	1
				803	1	1
				804	1	1
				805	1	1
				806	1	1
				807	1	1
				808	1	1
				809	1	1
				810	1	1
				811	1	1
				812	1	1
				813	1	1
				814	1	1
				815	1	1
				816	1	1
				817	1	1
				818	1	1
				819	1	1
				820	1	1
				821	1	1
				822	1	1
				823	1	1
				824	1	1
				825	1	1
				826	1	1
				827	1	1
				828	1	1
				829	1	1
				830	1	1
				831	1	1
				832	1	1
				833	1	1
				834	1	1
				835	1	1
				836	1	1
				837	1	1
				838	1	1
				839	1	1
				840	1	1
				841	1	1
				842	1	1
				843	1	1
				844	1	1
				845	1	1
				846	1	1
				847	1	1
				848	1	1
				849	1	1
				850	1	1
				851	1	1
				852	1	1
				853	1	1
				854	1	1
				855	1	1
				856	1	1
				857	1	1
				858	1	1
				859	1	1
				860	1	1
				861	1	1
				862	1	1
				863	1	1
				864	1	1
				865	1	1
				866	1	1
				867	1	1
				868	1	1
				869	1	1
				870	1	1
				871	1	1
				872	1	1
				873	1	1
				874	1	1
				875	1	1
				876	1	1
				877	1	1
				878	1	1
				879	1	1
				880	1	1
				881	1	1
				882	1	1
				883	1	1
				884	1	1
				885	1	1
				886	1	1
				887	1	1
				888	1	1
				889	1	1
				890	1	1
				891	1	1
				892	1	1
				893	1	1
				894	1	1
				895	1	1
				896	1	1
				897	1	1
				898	1	1
				899	1	1
				900	1	1
				901	1	1
				902	1	1
				903	1	1
				904	1	1
				905	1	1
				906	1	1
				907	1	1
				908	1	1
				909	1	1
				910	1	1
				911	1	1
				912	1	1
				913	1	1
				914	1	1
				915	1	1
				916	1	1
				917	1	1
				918	1	1
				919	1	1
				920	1	1
				921	1	1
				922	1	1
				923	1	1
				924	1	1
				925	1	1
				926	1	1
				927	1	1
				928	1	1
				929	1	1
				930	1	1
				931	1	1
				932	1	1
				933	1	1
				934	1	1
				935	1	1
				936	1	1
				937	1	1
				938	1	1
				939	1	1
				940	1	1
				941	1	1
				942	1	1
				943	1	1
				944	1	1
				945	1	1
				946	1	1
				947	1	1
				948	1	1
				949	1	1
				950	1	1
				951	1	1
				952	1	1
				953	1	1
				954	1	1
				955	1	1
				956	1	1
				957	1	1
				958	1	1
				959	1	1
				960	1	1
				961	1	1
				962	1	1
				963	1	1
				964	1	1
				965	1	1
				966	1	1
				967	1	1
				968	1	1
				969	1	1
				970	1	1
				971	1	1
				972	1	1
				973	1	1
				974	1	1
				975	1	1
				976	1	1
				977	1	1
				978	1	1
				979	1	1
				980	1	1
				981	1	1
				982	1	1
				983	1	1
				984	1	1
				985	1	1
				986	1	1
				987	1	1
				988	1	1
				989	1	1
				990	1	1
				991	1	1
				992	1	1
				993	1	1
				994	1	1
				995	1	1
				996	1	1
				997	1	1
				998	1	1
				999	1	1
				1000	1	1
				1001	1	1
				1002	1	1
				1003	1	1
				1004	1	1
				1005	1	1
				1006	1	1
				1007	1	1
				1008	1	1
				1009	1	1
				1010	1	1
				1011	1	1
				1012	1	1
				1013	1	1
				1014	1	1
				1015	1	1
				1016	1	1
				1017	1	1
				1018	1	1
				1019	1	1
				1020	1	1
				1021	1	1
				1022	1	1
				1023	1	1
				1024	1	1
				1025	1	1
				1026	1	1
				1027	1	1
				1028	1	1
				1029	1	1
				1030	1	1
				1031	1	1
				1032	1	1
				1033	1	1
				1034	1	1
				1035	1	1
				1036	1	1
				1037	1	1
				1038	1	1
				1039	1	1
				1040	1	1
				1041	1	1
				1042	1	1
				1043	1	1
				1044	1	1
				1045	1	1
				1046	1	1
				1047	1	1
				1048	1	1
				1049	1	1
				1050	1	1
				1051	1	1
				1052	1	1
				1053	1	1
				1054	1	1
				1055	1	1
				1056	1	1
				1057	1	1
				1058	1	1
				1059	1	1
				1060	1	1
				1061	1	1
				1062	1	1
				1063	1	1
				1064	1	1
				1065	1	1
				1066	1	1
				1067	1	1
				1068	1	1
				1069	1	1
				1070	1	1
				1071	1	1
				1072	1	1
				1073	1	1
				1074	1	1
				1075	1	1
				1076	1	1
				1077	1	1
				1078	1	1
				1079	1	1
				1080	1	1
				1081	1	1
				1082	1	1
				1083	1	1
				1084	1	1
				1085	1	1
				1086	1	1
				1087	1	1
				1088	1	1
				1089	1	1
				1090	1	1
				1091	1	1
				1092	1	1
				1093	1	1
				1094	1	1
				1095	1	1
				1096	1	1
				1097	1	1
				1098	1	1
				1099	1	1
				1100	1	1
				1101	1	1
				1102	1	1
				1103	1	1
				1104	1	1
				1105	1	1
				1106	1	1
				1107	1	1
				1108	1	1
				1109	1	1
				1110	1	1
				1111	1	1
				1112	1	1
				1113	1	1
				1114	1	1
				1115	1	1
				1116	1	1
				1117	1	1
				1118	1	1
				1119	1	1
				1120	1	1
				1121	1	1
				1122	1	1
				1123	1	1
				1124	1	1
				1125	1	1
				1126	1	1
				1127	1	1
				1128	1	1
				1129	1	1
				1130	1	1
				1131	1	1
				1132	1	1
				1133	1	1
				1134	1	1
				1135	1	1
				1136	1	1
				1137	1	1
				1138	1	1
				1139	1	1
				1140	1	1
				1141	1	1
				1142	1	1
				1143	1	1
				1144	1	1
				1145	1	1
				1146	1	1
				1147	1	1
				1148	1	1
				1149	1	1
				1150	1	1
				1151	1	1
				1152	1	1
				1153	1	1
				1154	1	1
				1155	1	1
				1156	1	1
				1157	1	1
				1158	1	1
				1159	1	1
				1160	1	1
				1161	1	1
				1162	1	1
				1163	1	1
				1164	1	1
				1165	1	1
				1166	1	1
				1167	1	1
				1168	1	1
				1169	1	1
				1170	1	1
				1171	1	1
				1172	1	1
				1173	1	1
				1174	1	1
				1175	1	1
				1176	1	1
				1177	1	1
				1178	1	1
				1179	1	1
				1180	1	1
				1181	1	1
				1182	1	1
				1183	1	1
				1184	1	1
				1185	1	1
				1186	1	1
				1187	1	1
				1188	1	1
				1189	1	1
				1190	1	1
				1191	1	1
				1192	1	1
				1193	1	1
				1194	1	1
				1195	1	1
				1196	1	1
				1197	1	1
				1198	1	1
				1199	1	1
				1200	1	1
				1201	1	1
				1202	1	1
				1203	1	1
				1204	1	1
				1205	1	1
				1206	1	1
				1207	1	1
				1208	1	1
				1209	1	1
				1210	1	1
				1211	1	1
				1212	1	1
				1213	1	1
				1214	1	1
				1215	1	1
				1216	1	1
				1217	1	1
				1218	1	1
				1219	1	1
				1220	1	1
				1221	1	1
				1222	1	1
				1223	1	1
				1224	1	1
				1225	1	1
				1226	1	1
				1227	1	1
				1228	1	1
				1229	1	1
				1230	1	1
				1231	1	1
				1232	1	1
				1233	1	1
				1234	1	1
				1235	1	1
				1236	1	1
				1237	1	1
				1238	1	1
				1239	1	1
				1240	1	1
				1241	1	1
				1242	1	1
				1243	1	1
				1244	1	1
				1245	1	1
				1246	1	1
				1247	1	1
				1248	1	1
				1249	1	1
				1250	1	1
				1251	1	1
				1252	1	1
				1253	1	1
				1254	1	1
				1255	1	1
				1256	1	1
				1257	1	1
				1258	1	1
				1259	1	1
				1260	1	1
				1261	1	1
				1262	1	1
				1263	1	1
				1264	1	1
				1265	1	1
				1266	1	1
				1267	1	1
				1268	1	1
				1269	1	1
				1270	1	1
				1271	1	1
				1272	1	1
				1273	1	1
				1274	1	1
				1275	1	1
				1276	1	1
				1277	1	1
				1278	1	1
				1279	1	1
				1280	1	1
				1281	1	1
				1282	1	1
				1283	1	1
				1284	1	1
				1285	1	1
				1286	1	1
				1287	1	1
				1288	1	1
				1289	1	1
				1290	1	1
				1291	1	1
				1292	1	1
				1293	1	1
				1294	1	1
				1295	1	1
				1296	1	1
				1297	1	1
				1298	1	1
				1299	1	1
				1300	1	1
				1301	1	1
				1302	1	1
				1303	1	1
				1304	1	1
				1305	1	1
				1306	1	1
				1307	1	1
				1308	1	1
				1309	1	1
				1310	1	1
				1311	1	1
				1312	1	1
				1313	1	1
				1314	1	1
				1315	1	1
				1316	1	1
				1317	1	1
				1318	1	1
				1319	1	1
				1320	1	1
				1321	1	1
				1322	1	1
				1323	1	1
				1324	1	1
				1325	1	1
				1326	1	1
				1327	1	1
				1328	1	1
				1329	1	1
				1330	1	1
				1331	1	1
				1332	1	1
				1333	1	1
				1334	1	1
				1335	1	1
				1336	1	1
				1337	1	1
				1338	1	1
				1339	1	1
				1340	1	1
				1341	1	1
				1342	1	1
				1343	1	1
				1344	1	1
				1345	1	1
				1346	1	1
				1347	1	1
				1348	1	1
				1349	1	1
				1350	1	1
				1351	1	1
				1352	1	1
				1353	1	1
				1354	1	1
				1355	1	1
				1356	1	1
				1357	1	1
				1358	1	1
				1359	1	1
				1360	1	1
				1361	1	1
				1362	1	1
				1363	1	1
				1364	1	1
				1365	1	1
				1366	1	1
				1367	1	1
				1368	1	1
				1369	1	1
				1370	1	1
				1371	1	1
				1372	1	1
				1373	1	1
				1374	1	1
				1375	1	1
				1376	1	1
				1377	1	1
				1378	1	1
				1379	1	1
				1380	1	1
				1381	1	1
				1382	1	1
				1383	1	1
				1384	1	1
				1385	1	1
				1386	1	1
				1387	1	1
				1388	1	1
				1389	1	1
				1390	1	1
				1391	1	1
				1392	1	1
				1393	1	1
				1394	1	1
				1395	1	1
				1396	1	1
				1397	1	1
				1398	1	1
				1399	1	1
				1400	1	1
				1401	1	1
				1402	1	1
				1403	1	1
				1404	1	1
				1405	1	1
				1406	1	1
				1407	1	1
				1408	1	1
				1409	1	1
				1410	1	1
				1411	1	1
				1412	1	1
				1413	1	1
				1414	1	1
				1415	1	1
				1416	1	1
				1417	1	1
				1418	1	1
				1419	1	1
				1420	1	1
				1421	1	1
				1422	1	1
				1423	1	1
				1424	1	1
				1425	1	1
				1426	1	1
				1427	1	1
				1428	1	1
				1429	1	1
				1430	1	1
				1431	1	1
				1432	1	1
				1433	1	1
				1434	1	1
				1435	1	1
				1436	1	1
				1437	1	1
				1438	1	1
				1439	1	1
				1440	1	1
				1441	1	1
				1442	1	1
				1443	1	1
				1444	1	1
				1445	1	1
				1446	1	1
				1447	1	1
				1448	1	1
				1449	1	1
				1450	1	1

## Sheet: Fig. S8h-i
Gamma *	CDF_NS	CDF_DSPshRNA		eps*	CDF_NS	CDF_DSPshRNA
0	0.00090622	0.00464887		0	5.06554e-05	0.000262601
0.01	0.00212051	0.0152728		1	5.28899e-05	0.000275545
0.02	0.00466189	0.0422658		2	5.52172e-05	0.000289082
0.03	0.00963561	0.0990451		3	5.76408e-05	0.000303237
0.04	0.0187382	0.197928		4	6.01645e-05	0.000318034
0.05	0.0343163	0.340506		5	6.27922e-05	0.0003335
0.06	0.0592472	0.510724		6	6.55278e-05	0.000349664
0.07	0.0965576	0.67898		7	6.83753e-05	0.000366553
0.08	0.148772	0.816688		8	7.13392e-05	0.000384197
0.09	0.217105	0.910004		9	7.44238e-05	0.000402627
0.1	0.300731	0.962359		10	7.76336e-05	0.000421874
0.11	0.396432	0.986679		11	8.09734e-05	0.000441972
0.12	0.498848	0.996031		12	8.4448e-05	0.000462955
0.13	0.60134	0.999008		13	8.80625e-05	0.000484857
0.14	0.697256	0.999793		14	9.18222e-05	0.000507715
0.15	0.781193	0.999964		15	9.57323e-05	0.000531568
0.16	0.849884	0.999995		16	9.97986e-05	0.000556454
0.17	0.902451	0.999999		17	0.000104027	0.000582413
0.18	0.940068	1		18	0.000108423	0.000609487
0.19	0.965242	1		19	0.000112992	0.00063772
0.2	0.980996	1		20	0.000117743	0.000667156
0.21	0.990214	1		21	0.00012268	0.000697841
0.22	0.995259	1		22	0.000127811	0.000729822
0.23	0.997841	1		23	0.000133142	0.00076315
0.24	0.999076	1		24	0.000138682	0.000797874
0.25	0.999629	1		25	0.000144436	0.000834048
0.26	0.99986	1		26	0.000150415	0.000871725
0.27	0.99995	1		27	0.000156624	0.000910962
0.28	0.999984	1		28	0.000163072	0.000951815
0.29	0.999995	1		29	0.000169768	0.000994345
0.3	0.999999	1		30	0.000176721	0.00103861
0.31	1	1		31	0.00018394	0.00108468
0.32	1	1		32	0.000191433	0.00113262
0.33	1	1		33	0.000199211	0.00118249
0.34	1	1		34	0.000207284	0.00123436
0.35	1	1		35	0.000215661	0.00128831
0.36	1	1		36	0.000224353	0.0013444
0.37	1	1		37	0.000233372	0.00140272
0.38	1	1		38	0.000242728	0.00146334
0.39	1	1		39	0.000252432	0.00152634
0.4	1	1		40	0.000262498	0.00159181
0.41	1	1		41	0.000272936	0.00165982
0.42	1	1		42	0.00028376	0.00173047
0.43	1	1		43	0.000294983	0.00180385
0.44	1	1		44	0.000306618	0.00188005
0.45	1	1		45	0.000318679	0.00195917
0.46	1	1		46	0.00033118	0.00204129
0.47	1	1		47	0.000344135	0.00212653
0.48	1	1		48	0.000357561	0.00221498
0.49	1	1		49	0.000371471	0.00230676
0.5	1	1		50	0.000385883	0.00240196
0.51	1	1		51	0.000400812	0.00250071
0.52	1	1		52	0.000416276	0.00260311
0.53	1	1		53	0.000432292	0.00270928
0.54	1	1		54	0.000448878	0.00281936
0.55	1	1		55	0.000466052	0.00293345
0.56	1	1		56	0.000483833	0.00305168
0.57	1	1		57	0.00050224	0.00317419
0.58	1	1		58	0.000521294	0.00330111
0.59	1	1		59	0.000541015	0.00343257
0.6	1	1		60	0.000561424	0.00356872
				61	0.000582543	0.00370969
				62	0.000604394	0.00385565
				63	0.000627	0.00400672
				64	0.000650384	0.00416308
				65	0.000674571	0.00432487
				66	0.000699586	0.00449226
				67	0.000725453	0.00466541
				68	0.000752199	0.00484449
				69	0.000779851	0.00502967
				70	0.000808436	0.00522113
				71	0.000837983	0.00541905
				72	0.000868521	0.0056236
				73	0.000900079	0.00583499
				74	0.000932687	0.0060534
				75	0.000966378	0.00627902
				76	0.00100118	0.00651205
				77	0.00103713	0.0067527
				78	0.00107427	0.00700118
				79	0.00111262	0.00725769
				80	0.00115221	0.00752245
				81	0.0011931	0.00779569
				82	0.00123531	0.00807762
				83	0.00127888	0.00836847
				84	0.00132386	0.00866847
				85	0.00137027	0.00897787
				86	0.00141817	0.0092969
				87	0.00146759	0.0096258
				88	0.00151858	0.00996483
				89	0.00157118	0.0103142
				90	0.00162543	0.0106743
				91	0.00168139	0.0110452
				92	0.00173909	0.0114273
				93	0.00179859	0.0118208
				94	0.00185994	0.0122261
				95	0.00192319	0.0126433
				96	0.00198838	0.0130728
				97	0.00205557	0.0135148
				98	0.00212482	0.0139697
				99	0.00219617	0.0144377
				100	0.00226969	0.0149192
				101	0.00234544	0.0154144
				102	0.00242346	0.0159236
				103	0.00250383	0.0164472
				104	0.00258659	0.0169855
				105	0.00267183	0.0175387
				106	0.00275959	0.0181073
				107	0.00284994	0.0186915
				108	0.00294295	0.0192917
				109	0.00303869	0.0199081
				110	0.00313723	0.0205413
				111	0.00323863	0.0211913
				112	0.00334298	0.0218587
				113	0.00345033	0.0225438
				114	0.00356078	0.0232469
				115	0.00367438	0.0239683
				116	0.00379123	0.0247085
				117	0.0039114	0.0254677
				118	0.00403496	0.0262464
				119	0.00416202	0.0270449
				120	0.00429264	0.0278636
				121	0.00442691	0.0287028
				122	0.00456492	0.0295629
				123	0.00470676	0.0304443
				124	0.00485252	0.0313474
				125	0.00500228	0.0322725
				126	0.00515615	0.03322
				127	0.00531422	0.0341904
				128	0.00547659	0.0351839
				129	0.00564334	0.0362009
				130	0.0058146	0.0372419
				131	0.00599044	0.0383073
				132	0.00617098	0.0393973
				133	0.00635633	0.0405125
				134	0.00654659	0.0416531
				135	0.00674187	0.0428196
				136	0.00694227	0.0440124
				137	0.00714792	0.0452319
				138	0.00735892	0.0464784
				139	0.0075754	0.0477523
				140	0.00779746	0.049054
				141	0.00802523	0.0503839
				142	0.00825883	0.0517423
				143	0.00849838	0.0531297
				144	0.008744	0.0545465
				145	0.00899583	0.055993
				146	0.00925398	0.0574695
				147	0.0095186	0.0589765
				148	0.00978981	0.0605144
				149	0.0100677	0.0620834
				150	0.0103525	0.063684
				151	0.0106443	0.0653166
				152	0.0109433	0.0669814
				153	0.0112495	0.0686788
				154	0.0115631	0.0704092
				155	0.0118843	0.072173
				156	0.0122132	0.0739704
				157	0.01255	0.0758018
				158	0.0128948	0.0776676
				159	0.0132477	0.079568
				160	0.0136089	0.0815034
				161	0.0139787	0.0834741
				162	0.014357	0.0854804
				163	0.0147441	0.0875226
				164	0.0151402	0.0896009
				165	0.0155454	0.0917158
				166	0.0159599	0.0938674
				167	0.0163838	0.096056
				168	0.0168173	0.0982819
				169	0.0172605	0.100545
				170	0.0177138	0.102847
				171	0.0181771	0.105186
				172	0.0186507	0.107564
				173	0.0191348	0.10998
				174	0.0196295	0.112434
				175	0.0201351	0.114928
				176	0.0206516	0.117461
				177	0.0211793	0.120033
				178	0.0217184	0.122644
				179	0.022269	0.125295
				180	0.0228314	0.127986
				181	0.0234057	0.130717
				182	0.0239921	0.133487
				183	0.0245907	0.136298
				184	0.0252019	0.139149
				185	0.0258258	0.142041
				186	0.0264625	0.144972
				187	0.0271123	0.147944
				188	0.0277753	0.150957
				189	0.0284518	0.154011
				190	0.029142	0.157104
				191	0.029846	0.160239
				192	0.030564	0.163414
				193	0.0312963	0.16663
				194	0.0320431	0.169886
				195	0.0328045	0.173183
				196	0.0335807	0.17652
				197	0.0343721	0.179897
				198	0.0351786	0.183315
				199	0.0360007	0.186773
				200	0.0368384	0.190271
				201	0.0376919	0.19381
				202	0.0385616	0.197387
				203	0.0394475	0.201005
				204	0.04035	0.204662
				205	0.0412691	0.208359
				206	0.0422051	0.212094
				207	0.0431582	0.215868
				208	0.0441286	0.219681
				209	0.0451166	0.223533
				210	0.0461223	0.227422
				211	0.0471459	0.231349
				212	0.0481876	0.235314
				213	0.0492476	0.239316
				214	0.0503262	0.243355
				215	0.0514236	0.247431
				216	0.0525399	0.251543
				217	0.0536753	0.25569
				218	0.0548301	0.259873
				219	0.0560044	0.264091
				220	0.0571985	0.268344
				221	0.0584126	0.27263
				222	0.0596467	0.276951
				223	0.0609013	0.281305
				224	0.0621763	0.285691
				225	0.0634721	0.29011
				226	0.0647888	0.294561
				227	0.0661266	0.299042
				228	0.0674857	0.303555
				229	0.0688663	0.308098
				230	0.0702686	0.31267
				231	0.0716928	0.317271
				232	0.0731389	0.321901
				233	0.0746073	0.326558
				234	0.0760981	0.331243
				235	0.0776115	0.335954
				236	0.0791475	0.340691
				237	0.0807065	0.345454
				238	0.0822886	0.350241
				239	0.083894	0.355052
				240	0.0855227	0.359886
				241	0.087175	0.364743
				242	0.088851	0.369621
				243	0.0905509	0.374521
				244	0.0922748	0.379441
				245	0.0940229	0.38438
				246	0.0957953	0.389339
				247	0.0975922	0.394315
				248	0.0994136	0.399309
				249	0.10126	0.404319
				250	0.103131	0.409345
				251	0.105027	0.414386
				252	0.106948	0.419441
				253	0.108894	0.42451
				254	0.110866	0.42959
				255	0.112863	0.434683
				256	0.114886	0.439787
				257	0.116934	0.4449
				258	0.119008	0.450023
				259	0.121108	0.455154
				260	0.123234	0.460292
				261	0.125386	0.465438
				262	0.127564	0.470589
				263	0.129768	0.475745
				264	0.131998	0.480905
				265	0.134255	0.486068
				266	0.136538	0.491233
				267	0.138847	0.4964
				268	0.141183	0.501568
				269	0.143546	0.506735
				270	0.145935	0.511901
				271	0.14835	0.517065
				272	0.150792	0.522227
				273	0.153261	0.527384
				274	0.155756	0.532537
				275	0.158278	0.537685
				276	0.160827	0.542826
				277	0.163402	0.54796
				278	0.166004	0.553086
				279	0.168632	0.558204
				280	0.171288	0.563311
				281	0.173969	0.568408
				282	0.176678	0.573494
				283	0.179412	0.578567
				284	0.182173	0.583628
				285	0.184961	0.588674
				286	0.187775	0.593706
				287	0.190615	0.598723
				288	0.193482	0.603723
				289	0.196374	0.608707
				290	0.199293	0.613672
				291	0.202238	0.618619
				292	0.205208	0.623547
				293	0.208205	0.628455
				294	0.211227	0.633341
				295	0.214274	0.638207
				296	0.217347	0.64305
				297	0.220445	0.64787
				298	0.223569	0.652667
				299	0.226717	0.657439
				300	0.22989	0.662186
				301	0.233088	0.666907
				302	0.236311	0.671603
				303	0.239558	0.676271
				304	0.242829	0.680912
				305	0.246124	0.685524
				306	0.249443	0.690108
				307	0.252786	0.694662
				308	0.256152	0.699187
				309	0.259541	0.703681
				310	0.262953	0.708144
				311	0.266388	0.712575
				312	0.269846	0.716974
				313	0.273326	0.721341
				314	0.276828	0.725675
				315	0.280352	0.729975
				316	0.283897	0.734241
				317	0.287464	0.738472
				318	0.291052	0.742669
				319	0.29466	0.746831
				320	0.29829	0.750957
				321	0.301939	0.755046
				322	0.305608	0.7591
				323	0.309297	0.763116
				324	0.313005	0.767096
				325	0.316732	0.771038
				326	0.320478	0.774942
				327	0.324243	0.778809
				328	0.328025	0.782637
				329	0.331825	0.786426
				330	0.335642	0.790177
				331	0.339477	0.793889
				332	0.343328	0.797562
				333	0.347195	0.801195
				334	0.351079	0.804788
				335	0.354978	0.808342
				336	0.358892	0.811856
				337	0.362822	0.81533
				338	0.366765	0.818763
				339	0.370723	0.822157
				340	0.374695	0.82551
				341	0.378679	0.828823
				342	0.382677	0.832095
				343	0.386688	0.835326
				344	0.39071	0.838517
				345	0.394744	0.841668
				346	0.39879	0.844778
				347	0.402846	0.847847
				348	0.406913	0.850876
				349	0.41099	0.853864
				350	0.415077	0.856811
				351	0.419173	0.859719
				352	0.423277	0.862586
				353	0.42739	0.865412
				354	0.431511	0.868199
				355	0.43564	0.870945
				356	0.439775	0.873651
				357	0.443917	0.876318
				358	0.448065	0.878945
				359	0.452219	0.881533
				360	0.456378	0.884081
				361	0.460542	0.88659
				362	0.46471	0.88906
				363	0.468882	0.891491
				364	0.473057	0.893884
				365	0.477236	0.896238
				366	0.481416	0.898554
				367	0.485599	0.900832
				368	0.489784	0.903073
				369	0.49397	0.905276
				370	0.498156	0.907443
				371	0.502342	0.909572
				372	0.506529	0.911664
				373	0.510714	0.913721
				374	0.514899	0.915741
				375	0.519081	0.917726
				376	0.523262	0.919675
				377	0.52744	0.921589
				378	0.531615	0.923469
				379	0.535787	0.925313
				380	0.539954	0.927124
				381	0.544117	0.928901
				382	0.548276	0.930645
				383	0.552429	0.932355
				384	0.556576	0.934033
				385	0.560718	0.935678
				386	0.564852	0.937291
				387	0.56898	0.938872
				388	0.5731	0.940422
				389	0.577212	0.941942
				390	0.581315	0.94343
				391	0.58541	0.944888
				392	0.589495	0.946317
				393	0.593571	0.947716
				394	0.597637	0.949085
				395	0.601692	0.950426
				396	0.605736	0.951739
				397	0.609769	0.953024
				398	0.61379	0.954281
				399	0.617799	0.955511
				400	0.621795	0.956714
				401	0.625779	0.957891
				402	0.629749	0.959042
				403	0.633705	0.960167
				404	0.637647	0.961267
				405	0.641574	0.962342
				406	0.645487	0.963393
				407	0.649384	0.964419
				408	0.653266	0.965422
				409	0.657131	0.966401
				410	0.660981	0.967358
				411	0.664813	0.968291
				412	0.668628	0.969203
				413	0.672426	0.970093
				414	0.676206	0.970961
				415	0.679969	0.971809
				416	0.683712	0.972636
				417	0.687437	0.973442
				418	0.691143	0.974228
				419	0.69483	0.974995
				420	0.698497	0.975743
				421	0.702143	0.976472
				422	0.70577	0.977182
				423	0.709376	0.977874
				424	0.712962	0.978548
				425	0.716526	0.979205
				426	0.720069	0.979845
				427	0.72359	0.980468
				428	0.727089	0.981074
				429	0.730567	0.981665
				430	0.734022	0.98224
				431	0.737454	0.982799
				432	0.740864	0.983343
				433	0.74425	0.983872
				434	0.747613	0.984387
				435	0.750953	0.984888
				436	0.754269	0.985375
				437	0.757562	0.985848
				438	0.76083	0.986308
				439	0.764074	0.986755
				440	0.767294	0.987189
				441	0.770489	0.987611
				442	0.773659	0.988021
				443	0.776804	0.988419
				444	0.779925	0.988806
				445	0.78302	0.989181
				446	0.78609	0.989545
				447	0.789134	0.989899
				448	0.792153	0.990242
				449	0.795147	0.990575
				450	0.798114	0.990898
				451	0.801056	0.991211
				452	0.803971	0.991515
				453	0.806861	0.991809
				454	0.809724	0.992094
				455	0.812561	0.992371
				456	0.815372	0.992639
				457	0.818157	0.992899
				458	0.820915	0.993151
				459	0.823646	0.993394
				460	0.826351	0.99363
				461	0.82903	0.993859
				462	0.831682	0.99408
				463	0.834307	0.994294
				464	0.836906	0.994501
				465	0.839478	0.994702
				466	0.842023	0.994896
				467	0.844542	0.995083
				468	0.847034	0.995265
				469	0.8495	0.99544
				470	0.851939	0.99561
				471	0.854351	0.995774
				472	0.856737	0.995932
				473	0.859096	0.996086
				474	0.861429	0.996234
				475	0.863735	0.996376
				476	0.866015	0.996514
				477	0.868269	0.996648
				478	0.870496	0.996776
				479	0.872697	0.996901
				480	0.874872	0.997021
				481	0.87702	0.997136
				482	0.879143	0.997248
				483	0.88124	0.997356
				484	0.883311	0.997459
				485	0.885356	0.99756
				486	0.887376	0.997656
				487	0.88937	0.997749
				488	0.891339	0.997839
				489	0.893282	0.997926
				490	0.8952	0.998009
				491	0.897093	0.998089
				492	0.898961	0.998167
				493	0.900804	0.998241
				494	0.902623	0.998313
				495	0.904417	0.998382
				496	0.906186	0.998448
				497	0.907932	0.998512
				498	0.909653	0.998574
				499	0.91135	0.998633
				500	0.913023	0.99869
				501	0.914672	0.998745
				502	0.916298	0.998797
				503	0.917901	0.998848
				504	0.91948	0.998897
				505	0.921036	0.998943
				506	0.92257	0.998988
				507	0.924081	0.999032
				508	0.925569	0.999073
				509	0.927034	0.999113
				510	0.928478	0.999151
				511	0.929899	0.999188
				512	0.931299	0.999223
				513	0.932677	0.999257
				514	0.934034	0.99929
				515	0.935369	0.999321
				516	0.936683	0.999351
				517	0.937977	0.99938
				518	0.939249	0.999407
				519	0.940501	0.999433
				520	0.941733	0.999459
				521	0.942945	0.999483
				522	0.944136	0.999506
				523	0.945308	0.999529
				524	0.946461	0.99955
				525	0.947594	0.99957
				526	0.948708	0.99959
				527	0.949803	0.999609
				528	0.950879	0.999627
				529	0.951937	0.999644
				530	0.952977	0.99966
				531	0.953998	0.999676
				532	0.955002	0.999691
				533	0.955988	0.999705
				534	0.956956	0.999719
				535	0.957907	0.999732
				536	0.958841	0.999745
				537	0.959758	0.999757
				538	0.960659	0.999769
				539	0.961543	0.99978
				540	0.96241	0.99979
				541	0.963262	0.9998
				542	0.964098	0.99981
				543	0.964918	0.999819
				544	0.965723	0.999828
				545	0.966512	0.999836
				546	0.967287	0.999844
				547	0.968047	0.999852
				548	0.968792	0.999859
				549	0.969522	0.999866
				550	0.970239	0.999872
				551	0.970941	0.999879
				552	0.971629	0.999885
				553	0.972304	0.99989
				554	0.972966	0.999896
				555	0.973614	0.999901
				556	0.974249	0.999906
				557	0.974871	0.999911
				558	0.975481	0.999915
				559	0.976078	0.999919
				560	0.976663	0.999924
				561	0.977236	0.999927
				562	0.977797	0.999931
				563	0.978346	0.999935
				564	0.978884	0.999938
				565	0.97941	0.999941
				566	0.979926	0.999944
				567	0.98043	0.999947
				568	0.980923	0.99995
				569	0.981406	0.999952
				570	0.981879	0.999955
				571	0.982341	0.999957
				572	0.982793	0.99996
				573	0.983235	0.999962
				574	0.983667	0.999964
				575	0.98409	0.999966
				576	0.984503	0.999967
				577	0.984907	0.999969
				578	0.985302	0.999971
				579	0.985688	0.999972
				580	0.986066	0.999974
				581	0.986434	0.999975
				582	0.986795	0.999977
				583	0.987147	0.999978
				584	0.987491	0.999979
				585	0.987826	0.99998
				586	0.988154	0.999981
				587	0.988475	0.999982
				588	0.988787	0.999983
				589	0.989093	0.999984
				590	0.989391	0.999985
				591	0.989682	0.999986
				592	0.989966	0.999987
				593	0.990243	0.999987
				594	0.990513	0.999988
				595	0.990777	0.999989
				596	0.991034	0.999989
				597	0.991286	0.99999
				598	0.99153	0.999991
				599	0.991769	0.999991
				600	0.992002	0.999992
				601	0.992229	0.999992
				602	0.992451	0.999993
				603	0.992666	0.999993
				604	0.992877	0.999993
				605	0.993082	0.999994
				606	0.993282	0.999994
				607	0.993476	0.999994
				608	0.993666	0.999995
				609	0.993851	0.999995
				610	0.994031	0.999995
				611	0.994206	0.999996
				612	0.994377	0.999996
				613	0.994543	0.999996
				614	0.994705	0.999996
				615	0.994862	0.999997
				616	0.995016	0.999997
				617	0.995165	0.999997
				618	0.99531	0.999997
				619	0.995452	0.999997
				620	0.995589	0.999997
				621	0.995723	0.999998
				622	0.995853	0.999998
				623	0.99598	0.999998
				624	0.996103	0.999998
				625	0.996223	0.999998
				626	0.996339	0.999998
				627	0.996453	0.999998
				628	0.996563	0.999998
				629	0.99667	0.999999
				630	0.996774	0.999999
				631	0.996875	0.999999
				632	0.996973	0.999999
				633	0.997068	0.999999
				634	0.997161	0.999999
				635	0.997251	0.999999
				636	0.997338	0.999999
				637	0.997423	0.999999
				638	0.997506	0.999999
				639	0.997586	0.999999
				640	0.997664	0.999999
				641	0.997739	0.999999
				642	0.997812	0.999999
				643	0.997884	0.999999
				644	0.997953	0.999999
				645	0.998019	0.999999
				646	0.998084	1
				647	0.998147	1
				648	0.998209	1
				649	0.998268	1
				650	0.998325	1
				651	0.998381	1
				652	0.998435	1
				653	0.998488	1
				654	0.998538	1
				655	0.998588	1
				656	0.998635	1
				657	0.998682	1
				658	0.998726	1
				659	0.99877	1
				660	0.998812	1
				661	0.998853	1
				662	0.998892	1
				663	0.99893	1
				664	0.998967	1
				665	0.999003	1
				666	0.999038	1
				667	0.999071	1
				668	0.999104	1
				669	0.999135	1
				670	0.999166	1
				671	0.999195	1
				672	0.999223	1
				673	0.999251	1
				674	0.999278	1
				675	0.999303	1
				676	0.999328	1
				677	0.999352	1
				678	0.999376	1
				679	0.999398	1
				680	0.99942	1
				681	0.999441	1
				682	0.999461	1
				683	0.999481	1
				684	0.9995	1
				685	0.999518	1
				686	0.999536	1
				687	0.999553	1
				688	0.99957	1
				689	0.999586	1
				690	0.999601	1
				691	0.999616	1
				692	0.99963	1
				693	0.999644	1
				694	0.999657	1
				695	0.99967	1
				696	0.999683	1
				697	0.999695	1
				698	0.999706	1
				699	0.999718	1
				700	0.999728	1
				701	0.999739	1
				702	0.999749	1
				703	0.999758	1
				704	0.999768	1
				705	0.999777	1
				706	0.999785	1
				707	0.999794	1
				708	0.999802	1
				709	0.999809	1
				710	0.999817	1
				711	0.999824	1
				712	0.999831	1
				713	0.999838	1
				714	0.999844	1
				715	0.99985	1
				716	0.999856	1
				717	0.999862	1
				718	0.999868	1
				719	0.999873	1
				720	0.999878	1
				721	0.999883	1
				722	0.999888	1
				723	0.999892	1
				724	0.999896	1
				725	0.999901	1
				726	0.999905	1
				727	0.999909	1
				728	0.999912	1
				729	0.999916	1
				730	0.999919	1
				731	0.999923	1
				732	0.999926	1
				733	0.999929	1
				734	0.999932	1
				735	0.999935	1
				736	0.999938	1
				737	0.99994	1
				738	0.999943	1
				739	0.999945	1
				740	0.999947	1
				741	0.99995	1
				742	0.999952	1
				743	0.999954	1
				744	0.999956	1
				745	0.999958	1
				746	0.999959	1
				747	0.999961	1
				748	0.999963	1
				749	0.999964	1
				750	0.999966	1
				751	0.999967	1
				752	0.999969	1
				753	0.99997	1
				754	0.999972	1
				755	0.999973	1
				756	0.999974	1
				757	0.999975	1
				758	0.999976	1
				759	0.999977	1
				760	0.999978	1
				761	0.999979	1
				762	0.99998	1
				763	0.999981	1
				764	0.999982	1
				765	0.999983	1
				766	0.999983	1
				767	0.999984	1
				768	0.999985	1
				769	0.999986	1
				770	0.999986	1
				771	0.999987	1
				772	0.999987	1
				773	0.999988	1
				774	0.999989	1
				775	0.999989	1
				776	0.99999	1
				777	0.99999	1
				778	0.999991	1
				779	0.999991	1
				780	0.999991	1
				781	0.999992	1
				782	0.999992	1
				783	0.999993	1
				784	0.999993	1
				785	0.999993	1
				786	0.999994	1
				787	0.999994	1
				788	0.999994	1
				789	0.999994	1
				790	0.999995	1
				791	0.999995	1
				792	0.999995	1
				793	0.999995	1
				794	0.999996	1
				795	0.999996	1
				796	0.999996	1
				797	0.999996	1
				798	0.999996	1
				799	0.999997	1
				800	0.999997	1
				801	0.999997	1
				802	0.999997	1
				803	0.999997	1
				804	0.999997	1
				805	0.999997	1
				806	0.999998	1
				807	0.999998	1
				808	0.999998	1
				809	0.999998	1
				810	0.999998	1
				811	0.999998	1
				812	0.999998	1
				813	0.999998	1
				814	0.999998	1
				815	0.999998	1
				816	0.999999	1
				817	0.999999	1
				818	0.999999	1
				819	0.999999	1
				820	0.999999	1
				821	0.999999	1
				822	0.999999	1
				823	0.999999	1
				824	0.999999	1
				825	0.999999	1
				826	0.999999	1
				827	0.999999	1
				828	0.999999	1
				829	0.999999	1
				830	0.999999	1
				831	0.999999	1
				832	0.999999	1
				833	0.999999	1
				834	0.999999	1
				835	0.999999	1
				836	0.999999	1
				837	1	1
				838	1	1
				839	1	1
				840	1	1
				841	1	1
				842	1	1
				843	1	1
				844	1	1
				845	1	1
				846	1	1
				847	1	1
				848	1	1
				849	1	1
				850	1	1
				851	1	1
				852	1	1
				853	1	1
				854	1	1
				855	1	1
				856	1	1
				857	1	1
				858	1	1
				859	1	1
				860	1	1
				861	1	1
				862	1	1
				863	1	1
				864	1	1
				865	1	1
				866	1	1
				867	1	1
				868	1	1
				869	1	1
				870	1	1
				871	1	1
				872	1	1
				873	1	1
				874	1	1
				875	1	1
				876	1	1
				877	1	1
				878	1	1
				879	1	1
				880	1	1
				881	1	1
				882	1	1
				883	1	1
				884	1	1
				885	1	1
				886	1	1
				887	1	1
				888	1	1
				889	1	1
				890	1	1
				891	1	1
				892	1	1
				893	1	1
				894	1	1
				895	1	1
				896	1	1
				897	1	1
				898	1	1
				899	1	1
				900	1	1
				901	1	1
				902	1	1
				903	1	1
				904	1	1
				905	1	1
				906	1	1
				907	1	1
				908	1	1
				909	1	1
				910	1	1
				911	1	1
				912	1	1
				913	1	1
				914	1	1
				915	1	1
				916	1	1
				917	1	1
				918	1	1
				919	1	1
				920	1	1
				921	1	1
				922	1	1
				923	1	1
				924	1	1
				925	1	1
				926	1	1
				927	1	1
				928	1	1
				929	1	1
				930	1	1
				931	1	1
				932	1	1
				933	1	1
				934	1	1
				935	1	1
				936	1	1
				937	1	1
				938	1	1
				939	1	1
				940	1	1
				941	1	1
				942	1	1
				943	1	1
				944	1	1
				945	1	1
				946	1	1
				947	1	1
				948	1	1
				949	1	1
				950	1	1
				951	1	1
				952	1	1
				953	1	1
				954	1	1
				955	1	1
				956	1	1
				957	1	1
				958	1	1
				959	1	1
				960	1	1
				961	1	1
				962	1	1
				963	1	1
				964	1	1
				965	1	1
				966	1	1
				967	1	1
				968	1	1
				969	1	1
				970	1	1
				971	1	1
				972	1	1
				973	1	1
				974	1	1
				975	1	1
				976	1	1
				977	1	1
				978	1	1
				979	1	1
				980	1	1
				981	1	1
				982	1	1
				983	1	1
				984	1	1
				985	1	1
				986	1	1
				987	1	1
				988	1	1
				989	1	1
				990	1	1
				991	1	1
				992	1	1
				993	1	1
				994	1	1
				995	1	1
				996	1	1
				997	1	1
				998	1	1
				999	1	1
				1000	1	1
				1001	1	1
				1002	1	1
				1003	1	1
				1004	1	1
				1005	1	1
				1006	1	1
				1007	1	1
				1008	1	1
				1009	1	1
				1010	1	1
				1011	1	1
				1012	1	1
				1013	1	1
				1014	1	1
				1015	1	1
				1016	1	1
				1017	1	1
				1018	1	1
				1019	1	1
				1020	1	1
				1021	1	1
				1022	1	1
				1023	1	1
				1024	1	1
				1025	1	1
				1026	1	1
				1027	1	1
				1028	1	1
				1029	1	1
				1030	1	1
				1031	1	1
				1032	1	1
				1033	1	1
				1034	1	1
				1035	1	1
				1036	1	1
				1037	1	1
				1038	1	1
				1039	1	1
				1040	1	1
				1041	1	1
				1042	1	1
				1043	1	1
				1044	1	1
				1045	1	1
				1046	1	1
				1047	1	1
				1048	1	1
				1049	1	1
				1050	1	1
				1051	1	1
				1052	1	1
				1053	1	1
				1054	1	1
				1055	1	1
				1056	1	1
				1057	1	1
				1058	1	1
				1059	1	1
				1060	1	1
				1061	1	1
				1062	1	1
				1063	1	1
				1064	1	1
				1065	1	1
				1066	1	1
				1067	1	1
				1068	1	1
				1069	1	1
				1070	1	1
				1071	1	1
				1072	1	1
				1073	1	1
				1074	1	1
				1075	1	1
				1076	1	1
				1077	1	1
				1078	1	1
				1079	1	1
				1080	1	1
				1081	1	1
				1082	1	1
				1083	1	1
				1084	1	1
				1085	1	1
				1086	1	1
				1087	1	1
				1088	1	1
				1089	1	1
				1090	1	1
				1091	1	1
				1092	1	1
				1093	1	1
				1094	1	1
				1095	1	1
				1096	1	1
				1097	1	1
				1098	1	1
				1099	1	1
				1100	1	1
				1101	1	1
				1102	1	1
				1103	1	1
				1104	1	1
				1105	1	1
				1106	1	1
				1107	1	1
				1108	1	1
				1109	1	1
				1110	1	1
				1111	1	1
				1112	1	1
				1113	1	1
				1114	1	1
				1115	1	1
				1116	1	1
				1117	1	1
				1118	1	1
				1119	1	1
				1120	1	1
				1121	1	1
				1122	1	1
				1123	1	1
				1124	1	1
				1125	1	1
				1126	1	1
				1127	1	1
				1128	1	1
				1129	1	1
				1130	1	1
				1131	1	1
				1132	1	1
				1133	1	1
				1134	1	1
				1135	1	1
				1136	1	1
				1137	1	1
				1138	1	1
				1139	1	1
				1140	1	1
				1141	1	1
				1142	1	1
				1143	1	1
				1144	1	1
				1145	1	1
				1146	1	1
				1147	1	1
				1148	1	1
				1149	1	1
				1150	1	1
				1151	1	1
				1152	1	1
				1153	1	1
				1154	1	1
				1155	1	1
				1156	1	1
				1157	1	1
				1158	1	1
				1159	1	1
				1160	1	1
				1161	1	1
				1162	1	1
				1163	1	1
				1164	1	1
				1165	1	1
				1166	1	1
				1167	1	1
				1168	1	1
				1169	1	1
				1170	1	1
				1171	1	1
				1172	1	1
				1173	1	1
				1174	1	1
				1175	1	1
				1176	1	1
				1177	1	1
				1178	1	1
				1179	1	1
				1180	1	1
				1181	1	1
				1182	1	1
				1183	1	1
				1184	1	1
				1185	1	1
				1186	1	1
				1187	1	1
				1188	1	1
				1189	1	1
				1190	1	1
				1191	1	1
				1192	1	1
				1193	1	1
				1194	1	1
				1195	1	1
				1196	1	1
				1197	1	1
				1198	1	1
				1199	1	1
				1200	1	1
				1201	1	1
				1202	1	1
				1203	1	1
				1204	1	1
				1205	1	1
				1206	1	1
				1207	1	1
				1208	1	1
				1209	1	1
				1210	1	1
				1211	1	1
				1212	1	1
				1213	1	1
				1214	1	1
				1215	1	1
				1216	1	1
				1217	1	1
				1218	1	1
				1219	1	1
				1220	1	1
				1221	1	1
				1222	1	1
				1223	1	1
				1224	1	1
				1225	1	1
				1226	1	1
				1227	1	1
				1228	1	1
				1229	1	1
				1230	1	1
				1231	1	1
				1232	1	1
				1233	1	1
				1234	1	1
				1235	1	1
				1236	1	1
				1237	1	1
				1238	1	1
				1239	1	1
				1240	1	1
				1241	1	1
				1242	1	1
				1243	1	1
				1244	1	1
				1245	1	1
				1246	1	1
				1247	1	1
				1248	1	1
				1249	1	1
				1250	1	1
				1251	1	1
				1252	1	1
				1253	1	1
				1254	1	1
				1255	1	1
				1256	1	1
				1257	1	1
				1258	1	1
				1259	1	1
				1260	1	1
				1261	1	1
				1262	1	1
				1263	1	1
				1264	1	1
				1265	1	1
				1266	1	1
				1267	1	1
				1268	1	1
				1269	1	1
				1270	1	1
				1271	1	1
				1272	1	1
				1273	1	1
				1274	1	1
				1275	1	1
				1276	1	1
				1277	1	1
				1278	1	1
				1279	1	1
				1280	1	1
				1281	1	1
				1282	1	1
				1283	1	1
				1284	1	1
				1285	1	1
				1286	1	1
				1287	1	1
				1288	1	1
				1289	1	1
				1290	1	1
				1291	1	1
				1292	1	1
				1293	1	1
				1294	1	1
				1295	1	1
				1296	1	1
				1297	1	1
				1298	1	1
				1299	1	1
				1300	1	1
				1301	1	1
				1302	1	1
				1303	1	1
				1304	1	1
				1305	1	1
				1306	1	1
				1307	1	1
				1308	1	1
				1309	1	1
				1310	1	1
				1311	1	1
				1312	1	1
				1313	1	1
				1314	1	1
				1315	1	1
				1316	1	1
				1317	1	1
				1318	1	1
				1319	1	1
				1320	1	1
				1321	1	1
				1322	1	1
				1323	1	1
				1324	1	1
				1325	1	1
				1326	1	1
				1327	1	1
				1328	1	1
				1329	1	1
				1330	1	1
				1331	1	1
				1332	1	1
				1333	1	1
				1334	1	1
				1335	1	1
				1336	1	1
				1337	1	1
				1338	1	1
				1339	1	1
				1340	1	1
				1341	1	1
				1342	1	1
				1343	1	1
				1344	1	1
				1345	1	1
				1346	1	1
				1347	1	1
				1348	1	1
				1349	1	1
				1350	1	1
				1351	1	1
				1352	1	1
				1353	1	1
				1354	1	1
				1355	1	1
				1356	1	1
				1357	1	1
				1358	1	1
				1359	1	1
				1360	1	1
				1361	1	1
				1362	1	1
				1363	1	1
				1364	1	1
				1365	1	1
				1366	1	1
				1367	1	1
				1368	1	1
				1369	1	1
				1370	1	1
				1371	1	1
				1372	1	1
				1373	1	1
				1374	1	1
				1375	1	1
				1376	1	1
				1377	1	1
				1378	1	1
				1379	1	1
				1380	1	1
				1381	1	1
				1382	1	1
				1383	1	1
				1384	1	1
				1385	1	1
				1386	1	1
				1387	1	1
				1388	1	1
				1389	1	1
				1390	1	1
				1391	1	1
				1392	1	1
				1393	1	1
				1394	1	1
				1395	1	1
				1396	1	1
				1397	1	1
				1398	1	1
				1399	1	1
				1400	1	1

## Sheet: Stats
TM 15%strain
pval(WT-K14)	0.3754
TM 120%strain
pval(WT-K14)	0.0017338
