# Supplementary material for: Rupture strength of living cell monolayers
Source: Nat Mater. 2024 Oct 28;23(11):1563–74. doi: 10.1038/s41563-024-02027-3 (PMC11525174; doi:10.1038/s41563-024-02027-3)
Supplement: Supplementary file 29 — Data for Extended Data Fig. 7 (statistics included, if applicable). [file 41563_2024_2027_MOESM29_ESM.xlsx]

## Sheet: Fig. S9a-d
				eps*				t*				G0
0.3%s-1	1%s-1			0.3%s-1	1%s-1			0.3%s-1	1%s-1			0.3%s-1	1%s-1
0.0190118	0.0180497			155.282	104.387			441.973	86.658			345.302	434.98
0.0250469	0.0261634			160.727	145.315			453.715	123.291			548.458	439.937
0.0201468	0.0357016			133.711	242.504			369.256	201.091			800.908	518.263
0.0193007	0.0441921			151.021	211.485			392.991	178.776			445.797	858.341
0.0192072	0.0470341			211.652	318.093			598.416	270.4			274.593	720.708
0.0267344	0.0345317			100.761	167.643			286.936	141.856			537.948	354.504
0.0216888	0.0224584			203.877	138.19			578.968	118.04			485.258	617.704
0.0283974	0.0213631			186.771	137.81			526.032	117.52			483.721	432.659
	0.0272207				197.737				167.272				500.273
G*	CDF_0.3	CDF_1		eps*	CDF_0.3	CDF_1		t*	CDF_0.3	CDF_1		G0	CDF_0.3	CDF_1
0	1.12096e-09	0.00131887		0.00131887	5.07411e-06	0.0025014		0	1.06763e-05	0.00251146		0	0.00087417	0.000400192
0.001	5.55666e-09	0.00181135		0.00181135	5.7487e-06	0.00262188		10	1.61188e-05	0.00432187		0.0001	0.00108432	0.000499521
0.002	2.57048e-08	0.00246579		0.00246579	6.50838e-06	0.00274759		20	2.41344e-05	0.00722046		0.0002	0.00133989	0.000621268
0.003	1.10984e-07	0.00332717		0.00332717	7.36327e-06	0.0028787		30	3.58376e-05	0.0117142		0.0003	0.00164945	0.000769926
0.004	4.47327e-07	0.00445013		0.00445013	8.3246e-06	0.00301544		40	5.27773e-05	0.01846		0.0004	0.00202285	0.000950749
0.005	1.68345e-06	0.00590019		0.00590019	9.40482e-06	0.003158		50	7.70847e-05	0.0282654		0.0005	0.00247145	0.00116986
0.006	5.91679e-06	0.00775482		0.00775482	1.06177e-05	0.00330659		60	0.000111663	0.0420665		0.0006	0.00300819	0.00143434
0.007	1.94264e-05	0.0101043		0.0101043	1.19787e-05	0.00346144		70	0.000160426	0.0608756		0.0007	0.00364778	0.00175238
0.008	5.96001e-05	0.0130525		0.0130525	1.35046e-05	0.00362278		80	0.000228599	0.0856972		0.0008	0.00440682	0.00213335
0.009	0.000170924	0.0167165		0.0167165	1.52142e-05	0.00379083		90	0.000323086	0.117415		0.0009	0.00530398	0.00258797
0.01	0.000458382	0.0212271		0.0212271	1.71282e-05	0.00396584		100	0.000452908	0.15666		0.001	0.00636006	0.00312841
0.011	0.00115007	0.0267269		0.0267269	1.92694e-05	0.00414805		110	0.000629742	0.203679		0.0011	0.00759816	0.00376841
0.012	0.00270099	0.0333691		0.0333691	2.16632e-05	0.00433771		120	0.000868528	0.258226		0.0012	0.00904375	0.00452342
0.013	0.00594153	0.0413147		0.0413147	2.43373e-05	0.00453509		130	0.00118818	0.3195		0.0013	0.0107247	0.0054107
0.014	0.012251	0.050729		0.050729	2.73224e-05	0.00474045		140	0.0016124	0.386149		0.0014	0.0126715	0.00644945
0.015	0.0236987	0.0617774		0.0617774	3.06521e-05	0.00495406		150	0.00217051	0.456347		0.0015	0.0149169	0.00766087
0.016	0.0430537	0.0746203		0.0746203	3.43635e-05	0.0051762		160	0.00289844	0.527937		0.0016	0.0174963	0.00906828
0.017	0.0735481	0.089407		0.089407	3.84975e-05	0.00540717		170	0.00383964	0.598634		0.0017	0.0204471	0.0106971
0.018	0.118319	0.10627		0.10627	4.30986e-05	0.00564725		180	0.00504609	0.666235		0.0018	0.0238093	0.0125751
0.019	0.179572	0.125317		0.125317	4.82159e-05	0.00589675		190	0.00657917	0.728827		0.0019	0.0276245	0.014732
0.02	0.257664	0.146628		0.146628	5.39033e-05	0.00615598		200	0.00851047	0.784943		0.002	0.0319363	0.0171998
0.021	0.350441	0.170244		0.170244	6.02194e-05	0.00642525		210	0.0109224	0.833659		0.0021	0.0367894	0.0200124
0.022	0.453153	0.196165		0.196165	6.72288e-05	0.00670489		220	0.0139086	0.874609		0.0022	0.0422296	0.023206
0.023	0.559119	0.224347		0.224347	7.50018e-05	0.00699524		230	0.0175738	0.907941		0.0023	0.048303	0.0268182
0.024	0.660991	0.254694		0.254694	8.36152e-05	0.00729662		240	0.0220334	0.934211		0.0024	0.0550559	0.0308883
0.025	0.752255	0.287062		0.287062	9.3153e-05	0.0076094		250	0.0274129	0.954259		0.0025	0.0625337	0.0354567
0.026	0.828444	0.321258		0.321258	0.000103707	0.00793392		260	0.0338458	0.969075		0.0026	0.0707806	0.0405651
0.027	0.887716	0.357041		0.357041	0.000115376	0.00827055		270	0.0414719	0.979675		0.0027	0.0798386	0.0462553
0.028	0.930684	0.394128		0.394128	0.000128268	0.00861966		280	0.0504345	0.98702		0.0028	0.0897472	0.0525694
0.029	0.95971	0.432201		0.432201	0.000142503	0.00898164		290	0.0608768	0.991948		0.0029	0.100542	0.0595491
0.03	0.977983	0.470915		0.470915	0.000158207	0.00935685		300	0.0729378	0.995149		0.003	0.112255	0.067235
0.031	0.988702	0.509906		0.509906	0.000175521	0.00974571		310	0.0867482	0.997163		0.0031	0.124911	0.0756664
0.032	0.994562	0.548803		0.548803	0.000194594	0.0101486		320	0.102425	0.998389		0.0032	0.138532	0.0848802
0.033	0.997546	0.587236		0.587236	0.00021559	0.010566		330	0.120066	0.999112		0.0033	0.153132	0.0949105
0.034	0.998963	0.62485		0.62485	0.000238686	0.0109982		340	0.139747	0.999525		0.0034	0.168717	0.105788
0.035	0.99959	0.661313		0.661313	0.000264075	0.0114457		350	0.161514	0.999754		0.0035	0.185286	0.117539
0.036	0.999848	0.696322		0.696322	0.000291961	0.011909		360	0.185379	0.999876		0.0036	0.202829	0.130186
0.037	0.999948	0.729617		0.729617	0.00032257	0.0123885		370	0.211319	0.99994		0.0037	0.221328	0.143744
0.038	0.999983	0.76098		0.76098	0.000356142	0.0128846		380	0.239269	0.999971		0.0038	0.240757	0.158224
0.039	0.999995	0.790242		0.790242	0.000392937	0.0133977		390	0.269127	0.999987		0.0039	0.261078	0.17363
0.04	0.999999	0.817285		0.817285	0.000433234	0.0139284		400	0.300747	0.999994		0.004	0.282246	0.189958
0.041	1	0.842038		0.842038	0.000477336	0.0144772		410	0.333942	0.999997		0.0041	0.304207	0.207197
0.042	1	0.864481		0.864481	0.000525565	0.0150445		420	0.36849	0.999999		0.0042	0.326898	0.225328
0.043	1	0.884634		0.884634	0.000578269	0.0156307		430	0.404137	1		0.0043	0.350249	0.244325
0.044	1	0.902561		0.902561	0.000635821	0.0162365		440	0.440598	1		0.0044	0.374179	0.264154
0.045	1	0.918354		0.918354	0.000698621	0.0168622		450	0.47757	1		0.0045	0.398604	0.284771
0.046	1	0.932136		0.932136	0.000767098	0.0175085		460	0.514736	1		0.0046	0.423434	0.306126
0.047	1	0.944048		0.944048	0.000841709	0.0181758		470	0.551774	1		0.0047	0.448571	0.328161
0.048	1	0.954246		0.954246	0.000922945	0.0188646		480	0.588367	1		0.0048	0.473917	0.350811
0.049	1	0.962894		0.962894	0.00101133	0.0195755		490	0.624206	1		0.0049	0.499368	0.374005
0.05	1	0.970157		0.970157	0.00110742	0.0203091		500	0.659004	1		0.005	0.524822	0.397663
0.051	1	0.976199		0.976199	0.00121181	0.0210658		510	0.692499	1		0.0051	0.550175	0.421704
0.052	1	0.981178		0.981178	0.00132514	0.0218463		520	0.724461	1		0.0052	0.575325	0.446041
0.053	1	0.985242		0.985242	0.00144808	0.022651		530	0.754697	1		0.0053	0.600172	0.470583
0.054	1	0.988527		0.988527	0.00158135	0.0234806		540	0.783053	1		0.0054	0.62462	0.495237
0.055	1	0.991157		0.991157	0.0017257	0.0243355		550	0.809416	1		0.0055	0.648577	0.519909
0.056	1	0.993243		0.993243	0.00188196	0.0252165		560	0.833714	1		0.0056	0.671958	0.544506
0.057	1	0.994882		0.994882	0.00205097	0.026124		570	0.855915	1		0.0057	0.694684	0.568932
0.058	1	0.996157		0.996157	0.00223364	0.0270587		580	0.876026	1		0.0058	0.716683	0.593098
0.059	1	0.997139		0.997139	0.00243093	0.0280212		590	0.894084	1		0.0059	0.737892	0.616914
0.06	1	0.997889		0.997889	0.00264385	0.029012		600	0.910161	1		0.006	0.758256	0.640297
0.061	1	0.998457		0.998457	0.00287349	0.0300317		610	0.924349	1		0.0061	0.777729	0.663165
0.062	1	0.998881		0.998881	0.00312095	0.0310809		620	0.936762	1		0.0062	0.796276	0.685446
0.063	1	0.999196		0.999196	0.00338744	0.0321604		630	0.947528	1		0.0063	0.813867	0.707071
0.064	1	0.999428		0.999428	0.00367421	0.0332705		640	0.956786	1		0.0064	0.830484	0.727979
0.065	1	0.999596		0.999596	0.00398257	0.0344121		650	0.964677	1		0.0065	0.846118	0.748118
0.066	1	0.999718		0.999718	0.0043139	0.0355856		660	0.971345	1		0.0066	0.860766	0.76744
0.067	1	0.999804		0.999804	0.00466966	0.0367917		670	0.976932	1		0.0067	0.874436	0.78591
0.068	1	0.999866		0.999866	0.00505137	0.0380311		680	0.981572	1		0.0068	0.88714	0.803496
0.069	1	0.999908		0.999908	0.00546062	0.0393043		690	0.985392	1		0.0069	0.898899	0.820177
0.07	1	0.999938		0.999938	0.00589907	0.040612		700	0.988509	1		0.007	0.909738	0.835939
0.071	1	0.999959		0.999959	0.00636846	0.0419548		710	0.991032	1		0.0071	0.91969	0.850777
0.072	1	0.999973		0.999973	0.00687062	0.0433333		720	0.993056	1		0.0072	0.928789	0.86469
0.073	1	0.999982		0.999982	0.00740742	0.0447481		730	0.994665	1		0.0073	0.937076	0.877687
0.074	1	0.999988		0.999988	0.00798085	0.0461999		740	0.995934	1		0.0074	0.944591	0.889781
0.075	1	0.999992		0.999992	0.00859295	0.0476893		750	0.996926	1		0.0075	0.951378	0.900993
0.076	1	0.999995		0.999995	0.00924585	0.0492169		760	0.997694	1		0.0076	0.957484	0.911347
0.077	1	0.999997		0.999997	0.00994176	0.0507834		770	0.998284	1		0.0077	0.962955	0.920872
0.078	1	0.999998		0.999998	0.010683	0.0523892		780	0.998733	1		0.0078	0.967836	0.929601
0.079	1	0.999999		0.999999	0.0114718	0.0540352		790	0.999073	1		0.0079	0.972174	0.93757
0.08	1	0.999999		0.999999	0.0123108	0.0557218		800	0.999326	1		0.008	0.976012	0.944818
0.081	1	1		1	0.0132025	0.0574496		810	0.999515	1		0.0081	0.979396	0.951384
0.082	1	1		1	0.0141494	0.0592194		820	0.999653	1		0.0082	0.982366	0.95731
0.083	1	1		1	0.0151542	0.0610316		830	0.999754	1		0.0083	0.984963	0.962638
0.084	1	1		1	0.0162198	0.0628869		840	0.999827	1		0.0084	0.987224	0.96741
0.085	1	1		1	0.0173489	0.0647858		850	0.99988	1		0.0085	0.989185	0.971667
0.086	1	1		1	0.0185444	0.0667289		860	0.999917	1		0.0086	0.990879	0.975452
0.087	1	1		1	0.0198094	0.0687169		870	0.999943	1		0.0087	0.992335	0.978802
0.088	1	1		1	0.0211469	0.0707502		880	0.999961	1		0.0088	0.993583	0.981757
0.089	1	1		1	0.02256	0.0728294		890	0.999974	1		0.0089	0.994648	0.984354
0.09	1	1		1	0.024052	0.0749551		900	0.999982	1		0.009	0.995552	0.986627
0.091	1	1		1	0.0256259	0.0771278		910	0.999988	1		0.0091	0.996318	0.988609
0.092	1	1		1	0.0272852	0.079348		920	0.999992	1		0.0092	0.996963	0.990331
0.093	1	1		1	0.0290331	0.0816162		930	0.999995	1		0.0093	0.997504	0.99182
0.094	1	1		1	0.0308731	0.083933		940	0.999997	1		0.0094	0.997957	0.993105
0.095	1	1		1	0.0328086	0.0862989		950	0.999998	1		0.0095	0.998334	0.994207
0.096	1	1		1	0.034843	0.0887142		960	0.999999	1		0.0096	0.998646	0.995151
0.097	1	1		1	0.0369798	0.0911796		970	0.999999	1		0.0097	0.998904	0.995955
0.098	1	1		1	0.0392226	0.0936954		980	0.999999	1		0.0098	0.999116	0.996637
0.099	1	1		1	0.0415749	0.096262		990	1	1		0.0099	0.99929	0.997214
0.1	1	1		1	0.0440402	0.09888		1000	1	1		0.01	0.999432	0.997701
0.101	1	1		1	0.0466221	0.10155		1010	1	1		0.0101	0.999547	0.998109
0.102	1	1		1	0.049324	0.104272		1020	1	1		0.0102	0.99964	0.99845
0.103	1	1		1	0.0521495	0.107046		1030	1	1		0.0103	0.999716	0.998734
0.104	1	1		1	0.0551021	0.109873		1040	1	1		0.0104	0.999776	0.99897
0.105	1	1		1	0.0581852	0.112753		1050	1	1		0.0105	0.999824	0.999164
0.106	1	1		1	0.0614022	0.115687		1060	1	1		0.0106	0.999862	0.999325
0.107	1	1		1	0.0647565	0.118675		1070	1	1		0.0107	0.999893	0.999456
0.108	1	1		1	0.0682514	0.121717		1080	1	1		0.0108	0.999917	0.999564
0.109	1	1		1	0.0718902	0.124813		1090	1	1		0.0109	0.999936	0.999651
0.11	1	1		1	0.0756758	0.127964		1100	1	1		0.011	0.99995	0.999722
0.111	1	1		1	0.0796115	0.131169		1110	1	1		0.0111	0.999962	0.99978
0.112	1	1		1	0.0837001	0.13443		1120	1	1		0.0112	0.999971	0.999826
0.113	1	1		1	0.0879444	0.137746		1130	1	1		0.0113	0.999978	0.999863
0.114	1	1		1	0.0923473	0.141117		1140	1	1		0.0114	0.999983	0.999892
0.115	1	1		1	0.0969111	0.144544		1150	1	1		0.0115	0.999987	0.999916
0.116	1	1		1	0.101638	0.148026		1160	1	1		0.0116	0.99999	0.999934
0.117	1	1		1	0.106532	0.151564		1170	1	1		0.0117	0.999993	0.999949
0.118	1	1		1	0.111592	0.155158		1180	1	1		0.0118	0.999995	0.999961
0.119	1	1		1	0.116823	0.158808		1190	1	1		0.0119	0.999996	0.99997
0.12	1	1		1	0.122225	0.162513		1200	1	1		0.012	0.999997	0.999977
0.121	1	1		1	0.1278	0.166275		1210	1	1		0.0121	0.999998	0.999982
0.122	1	1		1	0.13355	0.170092		1220	1	1		0.0122	0.999998	0.999986
0.123	1	1		1	0.139474	0.173965		1230	1	1		0.0123	0.999999	0.99999
0.124	1	1		1	0.145575	0.177893		1240	1	1		0.0124	0.999999	0.999992
0.125	1	1		1	0.151853	0.181877		1250	1	1		0.0125	0.999999	0.999994
0.126	1	1		1	0.158309	0.185916		1260	1	1		0.0126	1	0.999996
0.127	1	1		1	0.164942	0.19001		1270	1	1		0.0127	1	0.999997
0.128	1	1		1	0.171752	0.19416		1280	1	1		0.0128	1	0.999998
0.129	1	1		1	0.178739	0.198364		1290	1	1		0.0129	1	0.999998
0.13	1	1		1	0.185902	0.202622		1300	1	1		0.013	1	0.999999
0.131	1	1		1	0.193241	0.206935		1310	1	1		0.0131	1	0.999999
0.132	1	1		1	0.200754	0.211302		1320	1	1		0.0132	1	0.999999
0.133	1	1		1	0.20844	0.215722		1330	1	1		0.0133	1	0.999999
0.134	1	1		1	0.216296	0.220195		1340	1	1		0.0134	1	1
0.135	1	1		1	0.224322	0.224721		1350	1	1		0.0135	1	1
0.136	1	1		1	0.232513	0.229299		1360	1	1		0.0136	1	1
0.137	1	1		1	0.240869	0.233929		1370	1	1		0.0137	1	1
0.138	1	1		1	0.249385	0.23861		1380	1	1		0.0138	1	1
0.139	1	1		1	0.258058	0.243343		1390	1	1		0.0139	1	1
0.14	1	1		1	0.266886	0.248125		1400	1	1		0.014	1	1
0.141	1	1		1	0.275863	0.252957		1410	1	1		0.0141	1	1
0.142	1	1		1	0.284986	0.257838		1420	1	1		0.0142	1	1
0.143	1	1		1	0.294251	0.262768		1430	1	1		0.0143	1	1
0.144	1	1		1	0.303652	0.267745		1440	1	1		0.0144	1	1
0.145	1	1		1	0.313186	0.27277		1450	1	1		0.0145	1	1
0.146	1	1		1	0.322845	0.277841		1460	1	1		0.0146	1	1
0.147	1	1		1	0.332626	0.282957		1470	1	1		0.0147	1	1
0.148	1	1		1	0.342522	0.288118		1480	1	1		0.0148	1	1
0.149	1	1		1	0.352528	0.293324		1490	1	1		0.0149	1	1
0.15	1	1		1	0.362636	0.298572		1500	1	1		0.015	1	1
0.151	1	1		1	0.372841	0.303863		1510	1	1		0.0151	1	1
0.152	1	1		1	0.383136	0.309195		1520	1	1		0.0152	1	1
0.153	1	1		1	0.393515	0.314567		1530	1	1		0.0153	1	1
0.154	1	1		1	0.403969	0.319979		1540	1	1		0.0154	1	1
0.155	1	1		1	0.414493	0.32543		1550	1	1		0.0155	1	1
0.156	1	1		1	0.425078	0.330918		1560	1	1		0.0156	1	1
0.157	1	1		1	0.435718	0.336443		1570	1	1		0.0157	1	1
0.158	1	1		1	0.446404	0.342004		1580	1	1		0.0158	1	1
0.159	1	1		1	0.45713	0.347599		1590	1	1		0.0159	1	1
0.16	1	1		1	0.467886	0.353227		1600	1	1		0.016	1	1
0.161	1	1		1	0.478667	0.358888		1610	1	1		0.0161	1	1
0.162	1	1		1	0.489463	0.364579		1620	1	1		0.0162	1	1
0.163	1	1		1	0.500266	0.370301		1630	1	1		0.0163	1	1
0.164	1	1		1	0.51107	0.376052		1640	1	1		0.0164	1	1
0.165	1	1		1	0.521865	0.38183		1650	1	1		0.0165	1	1
0.166	1	1		1	0.532644	0.387635		1660	1	1		0.0166	1	1
0.167	1	1		1	0.5434	0.393465		1670	1	1		0.0167	1	1
0.168	1	1		1	0.554124	0.399319		1680	1	1		0.0168	1	1
0.169	1	1		1	0.564808	0.405195		1690	1	1		0.0169	1	1
0.17	1	1		1	0.575445	0.411093		1700	1	1		0.017	1	1
					0.586027	0.417012		1710	1	1		0.0171	1	1
					0.596548	0.422949		1720	1	1		0.0172	1	1
					0.606999	0.428903		1730	1	1		0.0173	1	1
					0.617373	0.434874		1740	1	1		0.0174	1	1
					0.627664	0.44086		1750	1	1		0.0175	1	1
					0.637865	0.446859		1760	1	1		0.0176	1	1
					0.647968	0.452871		1770	1	1		0.0177	1	1
					0.657968	0.458893		1780	1	1		0.0178	1	1
					0.667859	0.464925		1790	1	1		0.0179	1	1
					0.677634	0.470965		1800	1	1		0.018	1	1
					0.687287	0.477012		1810	1	1		0.0181	1	1
					0.696814	0.483063		1820	1	1		0.0182	1	1
					0.706209	0.489119		1830	1	1		0.0183	1	1
					0.715467	0.495178		1840	1	1		0.0184	1	1
					0.724583	0.501237		1850	1	1		0.0185	1	1
					0.733553	0.507296		1860	1	1		0.0186	1	1
					0.742373	0.513353		1870	1	1		0.0187	1	1
					0.751039	0.519408		1880	1	1		0.0188	1	1
					0.759547	0.525458		1890	1	1		0.0189	1	1
					0.767894	0.531502		1900	1	1		0.019	1	1
					0.776078	0.537538						0.0191	1	1
					0.784095	0.543567						0.0192	1	1
					0.791943	0.549585						0.0193	1	1
					0.79962	0.555591						0.0194	1	1
					0.807125	0.561585						0.0195	1	1
					0.814455	0.567565						0.0196	1	1
					0.82161	0.57353						0.0197	1	1
					0.828588	0.579477						0.0198	1	1
					0.835389	0.585407						0.0199	1	1
					0.842014	0.591317						0.02	1	1
					0.84846	0.597207						0.0201	1	1
					0.854729	0.603074						0.0202	1	1
					0.860822	0.608919						0.0203	1	1
					0.866738	0.614738						0.0204	1	1
					0.872479	0.620532						0.0205	1	1
					0.878045	0.6263						0.0206	1	1
					0.883439	0.632039						0.0207	1	1
					0.888661	0.637748						0.0208	1	1
					0.893714	0.643427						0.0209	1	1
					0.898598	0.649075						0.021	1	1
					0.903318	0.65469						0.0211	1	1
					0.907874	0.660271						0.0212	1	1
					0.912268	0.665817						0.0213	1	1
					0.916505	0.671327						0.0214	1	1
					0.920586	0.6768						0.0215	1	1
					0.924514	0.682235						0.0216	1	1
					0.928293	0.687631						0.0217	1	1
					0.931924	0.692987						0.0218	1	1
					0.935412	0.698303						0.0219	1	1
					0.93876	0.703576						0.022	1	1
					0.94197	0.708807						0.0221	1	1
					0.945047	0.713994						0.0222	1	1
					0.947993	0.719137						0.0223	1	1
					0.950812	0.724235						0.0224	1	1
					0.953508	0.729287						0.0225	1	1
					0.956084	0.734292						0.0226	1	1
					0.958544	0.73925						0.0227	1	1
					0.96089	0.74416						0.0228	1	1
					0.963128	0.749022						0.0229	1	1
					0.96526	0.753834						0.023	1	1
					0.967289	0.758596						0.0231	1	1
					0.96922	0.763307						0.0232	1	1
					0.971055	0.767968						0.0233	1	1
					0.972799	0.772576						0.0234	1	1
					0.974454	0.777133						0.0235	1	1
					0.976023	0.781638						0.0236	1	1
					0.977511	0.786089						0.0237	1	1
					0.978921	0.790488						0.0238	1	1
					0.980255	0.794832						0.0239	1	1
					0.981516	0.799123						0.024	1	1
					0.982708	0.803359						0.0241	1	1
					0.983834	0.807541						0.0242	1	1
					0.984897	0.811668						0.0243	1	1
					0.985899	0.81574						0.0244	1	1
					0.986843	0.819756						0.0245	1	1
					0.987732	0.823718						0.0246	1	1
					0.988568	0.827623						0.0247	1	1
					0.989355	0.831473						0.0248	1	1
					0.990094	0.835268						0.0249	1	1
					0.990787	0.839006						0.025	1	1
					0.991438	0.842689						0.0251	1	1
					0.992048	0.846316						0.0252	1	1
					0.99262	0.849887						0.0253	1	1
					0.993155	0.853402						0.0254	1	1
					0.993655	0.856862						0.0255	1	1
					0.994123	0.860266						0.0256	1	1
					0.99456	0.863615						0.0257	1	1
					0.994968	0.866908						0.0258	1	1
					0.995348	0.870146						0.0259	1	1
					0.995703	0.873329						0.026	1	1
					0.996033	0.876458						0.0261	1	1
					0.99634	0.879532						0.0262	1	1
					0.996626	0.882551						0.0263	1	1
					0.996892	0.885517						0.0264	1	1
					0.997138	0.888429						0.0265	1	1
					0.997367	0.891288						0.0266	1	1
					0.997579	0.894093						0.0267	1	1
					0.997776	0.896846						0.0268	1	1
					0.997958	0.899546						0.0269	1	1
					0.998126	0.902195						0.027	1	1
					0.998282	0.904792						0.0271	1	1
					0.998425	0.907338						0.0272	1	1
					0.998558	0.909833						0.0273	1	1
					0.998681	0.912278						0.0274	1	1
					0.998794	0.914673						0.0275	1	1
					0.998898	0.917019						0.0276	1	1
					0.998993	0.919316						0.0277	1	1
					0.999081	0.921564						0.0278	1	1
					0.999162	0.923765						0.0279	1	1
					0.999236	0.925918						0.028	1	1
					0.999305	0.928025						0.0281	1	1
					0.999367	0.930085						0.0282	1	1
					0.999424	0.9321						0.0283	1	1
					0.999477	0.93407						0.0284	1	1
					0.999525	0.935995						0.0285	1	1
					0.999569	0.937876						0.0286	1	1
					0.999609	0.939713						0.0287	1	1
					0.999646	0.941508						0.0288	1	1
					0.999679	0.943261						0.0289	1	1
					0.999709	0.944972						0.029	1	1
					0.999737	0.946642						0.0291	1	1
					0.999763	0.948271						0.0292	1	1
					0.999785	0.949861						0.0293	1	1
					0.999806	0.951411						0.0294	1	1
					0.999825	0.952923						0.0295	1	1
					0.999843	0.954397						0.0296	1	1
					0.999858	0.955834						0.0297	1	1
					0.999872	0.957234						0.0298	1	1
					0.999885	0.958598						0.0299	1	1
					0.999897	0.959926						0.03	1	1
					0.999907	0.96122						0.0301	1	1
					0.999917	0.962479						0.0302	1	1
					0.999925	0.963705						0.0303	1	1
					0.999933	0.964897						0.0304	1	1
					0.99994	0.966058						0.0305	1	1
					0.999946	0.967186						0.0306	1	1
					0.999952	0.968284						0.0307	1	1
					0.999957	0.969351						0.0308	1	1
					0.999962	0.970388						0.0309	1	1
					0.999966	0.971396						0.031	1	1
					0.99997	0.972375						0.0311	1	1
					0.999973	0.973326						0.0312	1	1
					0.999976	0.97425						0.0313	1	1
					0.999978	0.975146						0.0314	1	1
					0.999981	0.976017						0.0315	1	1
					0.999983	0.976861						0.0316	1	1
					0.999985	0.977681						0.0317	1	1
					0.999987	0.978475						0.0318	1	1
					0.999988	0.979246						0.0319	1	1
					0.999989	0.979993						0.032	1	1
					0.999991	0.980717						0.0321	1	1
					0.999992	0.981419						0.0322	1	1
					0.999993	0.982099						0.0323	1	1
					0.999994	0.982758						0.0324	1	1
					0.999994	0.983396						0.0325	1	1
					0.999995	0.984013						0.0326	1	1
					0.999996	0.984611						0.0327	1	1
					0.999996	0.985189						0.0328	1	1
					0.999997	0.985749						0.0329	1	1
					0.999997	0.98629						0.033	1	1
					0.999997	0.986814						0.0331	1	1
					0.999998	0.98732						0.0332	1	1
					0.999998	0.987809						0.0333	1	1
					0.999998	0.988282						0.0334	1	1
					0.999998	0.988739						0.0335	1	1
					0.999999	0.98918						0.0336	1	1
					0.999999	0.989606						0.0337	1	1
					0.999999	0.990018						0.0338	1	1
					0.999999	0.990415						0.0339	1	1
					0.999999	0.990798						0.034	1	1
					0.999999	0.991168						0.0341	1	1
					0.999999	0.991524						0.0342	1	1
					0.999999	0.991868						0.0343	1	1
					1	0.9922						0.0344	1	1
					1	0.99252						0.0345	1	1
					1	0.992828						0.0346	1	1
					1	0.993125						0.0347	1	1
					1	0.993411						0.0348	1	1
					1	0.993686						0.0349	1	1
					1	0.993951						0.035	1	1
					1	0.994206						0.0351	1	1
					1	0.994452						0.0352	1	1
					1	0.994688						0.0353	1	1
					1	0.994916						0.0354	1	1
					1	0.995134						0.0355	1	1
					1	0.995344						0.0356	1	1
					1	0.995546						0.0357	1	1
					1	0.995741						0.0358	1	1
					1	0.995927						0.0359	1	1
					1	0.996106						0.036	1	1
					1	0.996279						0.0361	1	1
					1	0.996444						0.0362	1	1
					1	0.996603						0.0363	1	1
					1	0.996755						0.0364	1	1
					1	0.996901						0.0365	1	1
					1	0.997041						0.0366	1	1
					1	0.997175						0.0367	1	1
					1	0.997304						0.0368	1	1
					1	0.997428						0.0369	1	1
					1	0.997546						0.037	1	1
					1	0.99766						0.0371	1	1
					1	0.997768						0.0372	1	1
					1	0.997873						0.0373	1	1
					1	0.997972						0.0374	1	1
					1	0.998068						0.0375	1	1
					1	0.998159						0.0376	1	1
					1	0.998246						0.0377	1	1
					1	0.99833						0.0378	1	1
					1	0.99841						0.0379	1	1
					1	0.998486						0.038	1	1
					1	0.998559						0.0381	1	1
					1	0.998629						0.0382	1	1
					1	0.998696						0.0383	1	1
					1	0.99876						0.0384	1	1
					1	0.998821						0.0385	1	1
					1	0.998879						0.0386	1	1
					1	0.998934						0.0387	1	1
					1	0.998987						0.0388	1	1
					1	0.999038						0.0389	1	1
					1	0.999086						0.039	1	1
					1	0.999132						0.0391	1	1
					1	0.999176						0.0392	1	1
					1	0.999218						0.0393	1	1
					1	0.999257						0.0394	1	1
					1	0.999295						0.0395	1	1
					1	0.999332						0.0396	1	1
					1	0.999366						0.0397	1	1
					1	0.999399						0.0398	1	1
					1	0.99943						0.0399	1	1
					1	0.99946						0.04	1	1
					1	0.999488						0.0401	1	1
					1	0.999515						0.0402	1	1
					1	0.999541						0.0403	1	1
					1	0.999565						0.0404	1	1
					1	0.999588						0.0405	1	1
					1	0.99961						0.0406	1	1
					1	0.999631						0.0407	1	1
					1	0.999651						0.0408	1	1
					1	0.99967						0.0409	1	1
					1	0.999688						0.041	1	1
					1	0.999705						0.0411	1	1
					1	0.999721						0.0412	1	1
					1	0.999736						0.0413	1	1
					1	0.999751						0.0414	1	1
					1	0.999764						0.0415	1	1
					1	0.999777						0.0416	1	1
					1	0.99979						0.0417	1	1
					1	0.999802						0.0418	1	1
					1	0.999813						0.0419	1	1
					1	0.999823						0.042	1	1
					1	0.999833						0.0421	1	1
					1	0.999843						0.0422	1	1
					1	0.999852						0.0423	1	1
					1	0.99986						0.0424	1	1
					1	0.999868						0.0425	1	1
					1	0.999876						0.0426	1	1
					1	0.999883						0.0427	1	1
					1	0.99989						0.0428	1	1
					1	0.999896						0.0429	1	1
					1	0.999902						0.043	1	1
					1	0.999908						0.0431	1	1
					1	0.999913						0.0432	1	1
					1	0.999918						0.0433	1	1
					1	0.999923						0.0434	1	1
					1	0.999928						0.0435	1	1
					1	0.999932						0.0436	1	1
					1	0.999936						0.0437	1	1
					1	0.99994						0.0438	1	1
					1	0.999944						0.0439	1	1
					1	0.999947						0.044	1	1
					1	0.99995						0.0441	1	1
					1	0.999953						0.0442	1	1
					1	0.999956						0.0443	1	1
					1	0.999959						0.0444	1	1
					1	0.999961						0.0445	1	1
					1	0.999964						0.0446	1	1
					1	0.999966						0.0447	1	1
					1	0.999968						0.0448	1	1
					1	0.99997						0.0449	1	1
					1	0.999972						0.045	1	1
					1	0.999974						0.0451	1	1
					1	0.999975						0.0452	1	1
					1	0.999977						0.0453	1	1
					1	0.999978						0.0454	1	1
					1	0.99998						0.0455	1	1
					1	0.999981						0.0456	1	1
					1	0.999982						0.0457	1	1
					1	0.999983						0.0458	1	1
					1	0.999984						0.0459	1	1
					1	0.999985						0.046	1	1
					1	0.999986						0.0461	1	1
					1	0.999987						0.0462	1	1
					1	0.999988						0.0463	1	1
					1	0.999989						0.0464	1	1
					1	0.99999						0.0465	1	1
					1	0.99999						0.0466	1	1
					1	0.999991						0.0467	1	1
					1	0.999992						0.0468	1	1
					1	0.999992						0.0469	1	1
					1	0.999993						0.047	1	1
					1	0.999993						0.0471	1	1
					1	0.999994						0.0472	1	1
					1	0.999994						0.0473	1	1
					1	0.999994						0.0474	1	1
					1	0.999995						0.0475	1	1
					1	0.999995						0.0476	1	1
					1	0.999995						0.0477	1	1
					1	0.999996						0.0478	1	1
					1	0.999996						0.0479	1	1
					1	0.999996						0.048	1	1
					1	0.999997						0.0481	1	1
					1	0.999997						0.0482	1	1
					1	0.999997						0.0483	1	1
					1	0.999997						0.0484	1	1
					1	0.999997						0.0485	1	1
					1	0.999998						0.0486	1	1
					1	0.999998						0.0487	1	1
					1	0.999998						0.0488	1	1
					1	0.999998						0.0489	1	1
					1	0.999998						0.049	1	1
					1	0.999998						0.0491	1	1
					1	0.999998						0.0492	1	1
					1	0.999999						0.0493	1	1
					1	0.999999						0.0494	1	1
					1	0.999999						0.0495	1	1
					1	0.999999						0.0496	1	1
					1	0.999999						0.0497	1	1
					1	0.999999						0.0498	1	1
					1	0.999999						0.0499	1	1
					1	0.999999						0.05	1	1
					1	0.999999
					1	0.999999
					1	0.999999
					1	0.999999
					1	0.999999
					1	0.999999
					1	1
					1	1
					1	1
					1	1
					1	1
					1	1
					1	1
					1	1
					1	1
					1	1
					1	1
					1	1
					1	1
					1	1
					1	1
					1	1
					1	1
					1	1
					1	1
					1	1
					1	1
					1	1
					1	1
					1	1
					1	1
					1	1
					1	1
					1	1
					1	1
					1	1
					1	1
					1	1
					1	1
					1	1
					1	1
					1	1
					1	1
					1	1
					1	1
					1	1
					1	1
					1	1
					1	1
					1	1
					1	1
					1	1
					1	1
					1	1
					1	1
					1	1
					1	1
					1	1
					1	1
					1	1
					1	1
					1	1
					1	1
					1	1
					1	1
					1	1
					1	1
					1	1
					1	1
					1	1
					1	1
					1	1
					1	1
					1	1
					1	1
					1	1
					1	1
					1	1
					1	1
					1	1
					1	1
					1	1
					1	1
					1	1
					1	1
					1	1
					1	1
					1	1
					1	1
					1	1
					1	1
					1	1
					1	1
					1	1
					1	1
					1	1
					1	1
					1	1
					1	1
					1	1
					1	1
					1	1
					1	1
					1	1
					1	1
					1	1
					1	1
					1	1
					1	1
					1	1
					1	1
					1	1
					1	1
					1	1
					1	1
					1	1
					1	1
					1	1
					1	1
					1	1
					1	1
					1	1
					1	1
					1	1
					1	1
					1	1
					1	1
					1	1
					1	1
					1	1
					1	1
					1	1
					1	1
					1	1
					1	1
					1	1
					1	1
					1	1
					1	1
					1	1
					1	1
					1	1
					1	1
					1	1
					1	1
					1	1
					1	1
					1	1
					1	1
					1	1
					1	1
					1	1
					1	1
					1	1
					1	1
					1	1
					1	1
					1	1
					1	1
					1	1
					1	1
					1	1
					1	1
					1	1
					1	1
					1	1
					1	1
					1	1
					1	1
					1	1
					1	1
					1	1
					1	1
					1	1
					1	1
					1	1
					1	1
					1	1
					1	1
					1	1
					1	1
					1	1
					1	1
					1	1
					1	1
					1	1
					1	1
					1	1
					1	1
					1	1
					1	1
					1	1
					1	1
					1	1
					1	1
					1	1
					1	1
					1	1
					1	1
					1	1
					1	1
					1	1
					1	1
					1	1
					1	1
					1	1
					1	1
					1	1
					1	1
					1	1
					1	1
					1	1
					1	1
					1	1
					1	1
					1	1
					1	1
					1	1
					1	1
					1	1
					1	1
					1	1
					1	1
					1	1
					1	1
					1	1
					1	1
					1	1
					1	1
					1	1
					1	1
					1	1
					1	1
					1	1
					1	1
					1	1
					1	1
					1	1
					1	1
					1	1
					1	1
					1	1
					1	1
					1	1
					1	1
					1	1
					1	1
					1	1
					1	1
					1	1
					1	1
					1	1
					1	1
					1	1
					1	1
					1	1
					1	1
					1	1
					1	1
					1	1
					1	1
					1	1
					1	1
					1	1
					1	1
					1	1
					1	1
					1	1
					1	1
					1	1
					1	1
					1	1
					1	1
					1	1
					1	1
					1	1
					1	1
					1	1
					1	1
					1	1
					1	1
					1	1
					1	1
					1	1
					1	1
					1	1
					1	1
					1	1
					1	1
					1	1
					1	1
					1	1
					1	1
					1	1
					1	1
					1	1
					1	1
					1	1
					1	1
					1	1
					1	1
					1	1
					1	1
					1	1
					1	1
					1	1
					1	1
					1	1
					1	1
					1	1
					1	1
					1	1
					1	1
					1	1
					1	1
					1	1
					1	1
					1	1
					1	1
					1	1
					1	1
					1	1
					1	1
					1	1
					1	1
					1	1
					1	1
					1	1
					1	1
					1	1
					1	1
					1	1
					1	1
					1	1
					1	1
					1	1
					1	1
					1	1
					1	1
					1	1
					1	1
					1	1
					1	1
					1	1
					1	1
					1	1
					1	1
					1	1
					1	1
					1	1
					1	1
					1	1
					1	1
					1	1
					1	1
					1	1
					1	1
					1	1
					1	1
					1	1
					1	1
					1	1
					1	1
					1	1
					1	1
					1	1
					1	1
					1	1
					1	1
					1	1
					1	1
					1	1
					1	1
					1	1
					1	1
					1	1
					1	1
					1	1
					1	1
					1	1
					1	1
					1	1
					1	1
					1	1
					1	1
					1	1
					1	1
					1	1
					1	1
					1	1
					1	1
					1	1
					1	1
					1	1
					1	1
					1	1
					1	1
					1	1
					1	1
					1	1

## Sheet: Stats
p-val between K14,·125C monolayers ramped at 0.3 and 1%s-1						p-val between WT and K14,·125C monolayers incubated with Calyculin
G*	0.279					G*	0.8271
eps*	0.9665					t*	0.8271
t*	0.0001					G0	0.1264
G0	0.9147

## Sheet: Fig. S9h - j
G*				t*				G0
Caly-WT	Caly-K14,R125C			Caly-WT	Caly-K14,R125C			Caly-WT	Caly-K14,R125C
0.0207246	0.0106803			2737.95	3030.43			494.286	644.639
0.0149386	0.0109341			5142.4	2549.15			67.6184	237.924
0.0138959	0.0202556			7307.31	7870.59			218.012	700.28
0.0189144				9637.36				10.7235
0.0161075				5092.66				241.694
0.00737094				6386.23				82.8957
0.00858012				2575.69				139.004
G*	CDF_WT	CDF_K14,R125C		t*	CDF_WT	CDF_K14,R125C		G0	CDF_WT	CDF_K14,R125C
0	0.00186323	0.00526661		0	0.0132757	0.0638447		0	0.133559	0.0182976
0.001	0.00348286	0.00878526		100	0.0146987	0.0682041		0.001	0.311934	0.045125
0.002	0.00627088	0.0142158		200	0.016251	0.0727896		0.002	0.55131	0.097159
0.003	0.010879	0.0223211		300	0.0179416	0.0776077		0.003	0.772866	0.183597
0.004	0.018192	0.03402		400	0.01978	0.082664		0.004	0.914292	0.306579
0.005	0.0293352	0.0503496		500	0.0217759	0.0879644		0.005	0.97654	0.456443
0.006	0.0456386	0.072392		600	0.0239393	0.0935142		0.006	0.995425	0.612856
0.007	0.0685414	0.101166		700	0.0262805	0.0993184		0.007	0.999372	0.752678
0.008	0.0994335	0.137489		800	0.0288102	0.105382		0.008	0.99994	0.859731
0.009	0.139442	0.181833		900	0.031539	0.111708		0.009	0.999996	0.929931
0.01	0.189193	0.234186		1000	0.0344781	0.118302		0.01	1	0.969359
0.011	0.248595	0.293956		1100	0.0376386	0.125166		0.011	1	0.988324
0.012	0.316695	0.359949		1200	0.0410317	0.132304		0.012	1	0.996137
0.013	0.391656	0.430411		1300	0.0446687	0.139718		0.013	1	0.998893
0.014	0.470883	0.503168		1400	0.0485611	0.147408		0.014	1	0.999726
0.015	0.551284	0.575819		1500	0.05272	0.155378		0.015	1	0.999941
0.016	0.629626	0.645976		1600	0.0571566	0.163627		0.016	1	0.999989
0.017	0.70292	0.711491		1700	0.061882	0.172155		0.017	1	0.999998
0.018	0.768762	0.770658		1800	0.0669069	0.180961		0.018	1	1
0.019	0.825551	0.82233		1900	0.0722418	0.190044		0.019	1	1
0.02	0.872583	0.865972		2000	0.0778968	0.199403		0.02	1	1
0.021	0.909982	0.901617		2100	0.0838815	0.209033		0.021	1	1
0.022	0.938536	0.929771		2200	0.0902051	0.218932		0.022	1	1
0.023	0.959469	0.951276		2300	0.0968762	0.229095		0.023	1	1
0.024	0.974203	0.967162		2400	0.103903	0.239518		0.024	1	1
0.025	0.984162	0.978509		2500	0.111291	0.250195		0.025	1	1
0.026	0.990624	0.986349		2600	0.119049	0.261119		0.026	1	1
0.027	0.99465	0.991586		2700	0.127181	0.272282		0.027	1	1
0.028	0.997059	0.994969		2800	0.135691	0.283678		0.028	1	1
0.029	0.998443	0.997083		2900	0.144583	0.295298		0.029	1	1
0.03	0.999206	0.99836		3000	0.15386	0.307132
0.031	0.999611	0.999106		3100	0.163523	0.31917
0.032	0.999816	0.999528		3200	0.173571	0.331402
0.033	0.999916	0.999759		3300	0.184003	0.343817
0.034	0.999963	0.99988		3400	0.194818	0.356402
0.035	0.999985	0.999943		3500	0.20601	0.369146
0.036	0.999994	0.999973		3600	0.217575	0.382035
0.037	0.999998	0.999988		3700	0.229506	0.395056
0.038	0.999999	0.999995		3800	0.241795	0.408196
0.039	1	0.999998		3900	0.254432	0.421439
0.04	1	0.999999		4000	0.267408	0.434772
0.041	1	1		4100	0.280708	0.44818
0.042	1	1		4200	0.294321	0.461647
0.043	1	1		4300	0.308232	0.475158
0.044	1	1		4400	0.322423	0.488698
0.045	1	1		4500	0.336877	0.502251
0.046	1	1		4600	0.351577	0.515802
0.047	1	1		4700	0.366502	0.529334
0.048	1	1		4800	0.381632	0.542832
0.049	1	1		4900	0.396945	0.556281
0.05	1	1		5000	0.412418	0.569666
0.051	1	1		5100	0.428029	0.582971
0.052	1	1		5200	0.443754	0.596181
0.053	1	1		5300	0.459567	0.609283
0.054	1	1		5400	0.475445	0.622262
0.055	1	1		5500	0.491361	0.635104
0.056	1	1		5600	0.507292	0.647797
0.057	1	1		5700	0.523211	0.660327
0.058	1	1		5800	0.539092	0.672682
0.059	1	1		5900	0.554912	0.684851
0.06	1	1		6000	0.570645	0.696822
0.061	1	1		6100	0.586266	0.708586
0.062	1	1		6200	0.601752	0.720133
0.063	1	1		6300	0.61708	0.731452
0.064	1	1		6400	0.632226	0.742537
0.065	1	1		6500	0.647169	0.75338
0.066	1	1		6600	0.661889	0.763972
0.067	1	1		6700	0.676365	0.77431
0.068	1	1		6800	0.690579	0.784386
0.069	1	1		6900	0.704514	0.794196
0.07	1	1		7000	0.718152	0.803736
				7100	0.73148	0.813004
				7200	0.744483	0.821995
				7300	0.75715	0.830709
				7400	0.769469	0.839144
				7500	0.78143	0.8473
				7600	0.793027	0.855177
				7700	0.804251	0.862776
				7800	0.815097	0.870097
				7900	0.825562	0.877144
				8000	0.835643	0.883918
				8100	0.845338	0.890423
				8200	0.854647	0.896661
				8300	0.863572	0.902638
				8400	0.872115	0.908357
				8500	0.880278	0.913824
				8600	0.888067	0.919042
				8700	0.895487	0.924019
				8800	0.902544	0.928759
				8900	0.909244	0.933269
				9000	0.915597	0.937554
				9100	0.92161	0.941622
				9200	0.927293	0.945479
				9300	0.932654	0.949132
				9400	0.937705	0.952587
				9500	0.942455	0.955851
				9600	0.946916	0.958932
				9700	0.951098	0.961836
				9800	0.955012	0.96457
				9900	0.95867	0.967141
				10000	0.962084	0.969557
				10100	0.965263	0.971824
				10200	0.968221	0.973948
				10300	0.970967	0.975937
				10400	0.973513	0.977796
				10500	0.97587	0.979533
				10600	0.978048	0.981154
				10700	0.980057	0.982663
				10800	0.981909	0.984069
				10900	0.983612	0.985375
				11000	0.985175	0.986588
				11100	0.986609	0.987714
				11200	0.987921	0.988756
				11300	0.98912	0.989721
				11400	0.990215	0.990613
				11500	0.991212	0.991436
				11600	0.992118	0.992196
				11700	0.992942	0.992895
				11800	0.993688	0.993539
				11900	0.994364	0.99413
				12000	0.994975	0.994673
				12100	0.995526	0.995171
				12200	0.996022	0.995627
				12300	0.996469	0.996044
				12400	0.99687	0.996425
				12500	0.997229	0.996772
				12600	0.997551	0.99709
				12700	0.997839	0.997378
				12800	0.998095	0.997641
				12900	0.998324	0.997879
				13000	0.998528	0.998096
				13100	0.998708	0.998292
				13200	0.998868	0.99847
				13300	0.99901	0.99863
				13400	0.999135	0.998775
				13500	0.999246	0.998906
				13600	0.999343	0.999024
				13700	0.999429	0.99913
				13800	0.999504	0.999226
				13900	0.99957	0.999311
				14000	0.999628	0.999388
				14100	0.999678	0.999457
				14200	0.999722	0.999519
				14300	0.999761	0.999574
				14400	0.999794	0.999623
				14500	0.999823	0.999667
				14600	0.999848	0.999706
				14700	0.99987	0.999741
				14800	0.999889	0.999772
				14900	0.999905	0.999799
				15000	0.999919	0.999824
				15100	0.999931	0.999845
				15200	0.999941	0.999864
				15300	0.99995	0.999881
				15400	0.999958	0.999896
				15500	0.999964	0.999909
				15600	0.99997	0.999921
				15700	0.999975	0.999931
				15800	0.999979	0.99994
				15900	0.999982	0.999948
				16000	0.999985	0.999954
				16100	0.999987	0.99996
				16200	0.999989	0.999966
				16300	0.999991	0.99997
				16400	0.999993	0.999974
				16500	0.999994	0.999978
				16600	0.999995	0.999981
				16700	0.999996	0.999983
				16800	0.999996	0.999986
				16900	0.999997	0.999988
				17000	0.999998	0.999989
				17100	0.999998	0.999991
				17200	0.999998	0.999992
				17300	0.999999	0.999993
				17400	0.999999	0.999994
				17500	0.999999	0.999995
				17600	0.999999	0.999996
				17700	0.999999	0.999996
				17800	0.999999	0.999997
				17900	1	0.999997
				18000	1	0.999998
				18100	1	0.999998
				18200	1	0.999998
				18300	1	0.999999
				18400	1	0.999999
				18500	1	0.999999
				18600	1	0.999999
				18700	1	0.999999
				18800	1	0.999999
				18900	1	1
				19000	1	1
				19100	1	1
				19200	1	1
				19300	1	1
				19400	1	1
				19500	1	1
				19600	1	1
				19700	1	1
				19800	1	1
				19900	1	1
				20000	1	1
				20100	1	1
				20200	1	1
				20300	1	1
				20400	1	1
				20500	1	1
				20600	1	1
				20700	1	1
				20800	1	1
				20900	1	1
				21000	1	1
				21100	1	1
				21200	1	1
				21300	1	1
				21400	1	1
				21500	1	1
				21600	1	1
				21700	1	1
				21800	1	1
				21900	1	1
				22000	1	1
				22100	1	1
				22200	1	1
				22300	1	1
				22400	1	1
				22500	1	1
				22600	1	1
				22700	1	1
				22800	1	1
				22900	1	1
				23000	1	1
				23100	1	1
				23200	1	1
				23300	1	1
				23400	1	1
				23500	1	1
				23600	1	1
				23700	1	1
				23800	1	1
				23900	1	1
				24000	1	1
				24100	1	1
				24200	1	1
				24300	1	1
				24400	1	1
				24500	1	1
				24600	1	1
				24700	1	1
				24800	1	1
				24900	1	1
				25000	1	1
