# Supplementary material for: Rupture strength of living cell monolayers
Source: Nat Mater. 2024 Oct 28;23(11):1563–74. doi: 10.1038/s41563-024-02027-3 (PMC11525174; doi:10.1038/s41563-024-02027-3)
Supplement: Supplementary file 30 — Data for Extended Data Fig. 8 (statistics included, if applicable). [file 41563_2024_2027_MOESM30_ESM.xlsx]

## Sheet: Fig Xd
Figure Xd- Aspect ratio (AR) of epithelial cells of Control (early and late) and (late) dsp+Krt8-MO embryos
Control cells AR		dsp+krt8-MO cells AR
Early	Late	Late
0.842105	2.5	0.928571
0.765957	1.73913	0.928571
0.764706	1.83333	1.27273
0.677419	2.19048	1.16667
0.73913	2.94118	0.814815
1.15686	1.33333	1.25
1.09756	2.76923	0.864865
1.06977	2.03704	0.978261
0.854167	1.65517	0.758621
0.857143	2.375	1.11111
1.08696	1.4	1.5
0.647059	1.42857	0.884615
0.522727	2.05882	1.16667
0.757576	1.38462	1.08333
0.666667	2.26923	0.791667
0.653846	2.63636	0.888889
0.583333	1.22222	1.07143
0.682927	1.25806	1.26667
0.724138	1.83333	0.954545
0.717949	1.85714	1
0.377778	1.62069	1
0.48	1.69231	0.933333
1.08696	1.7619	1
0.431373	1.85714	1.16129
0.795455	1.42857	1
0.805556	1.125	0.821429
0.639344	1.9	1.07143
0.474576	1.55556	0.8
1.02381	1.5	0.580645
0.825	1.73684	1.15385
0.692308	1.80769	0.947368
1.04762	2.15	1.16667
0.484848	2.33333	1.08696
0.704545	1.53571	1
1.02857	1.35714	1.11765
0.828571	2.38095	0.896552
0.84	1.57143	1
0.833333	1.5	0.956522
0.829268	1.36	0.928571
0.6	1.05882	0.931034
0.578947	1.16667	0.735294
0.574468	1.91304	0.842105
0.7	1.88	1
0.965517	1.68182	0.925926
0.564103	1.22222	0.942857
0.742857	1.36364	0.84
1.05882	2.13333	0.658537
0.947368	1.83333	1
0.875	1.18182	0.8
0.928571	1.3	0.833333
0.716981	1.35714	0.714286
0.5625	1.04167	0.71875
0.707317	0.96	0.621622
1.14706	1.19048	0.878788
0.782609	1.14286	0.90625
0.741935	1.3125	0.826087
1.24324	1.42857	1.14286
1.31818	0.916667	3.6
1.17241	1.25	1.11111
0.964286	1.54167	1.31579
0.576923	1.72727	1
0.911111	1.21739	1.55
0.74359	1.36667	1.25
0.9375	1.66667	0.833333
1.21739	1.53333	1.04167
1.225	1.5	0.833333
1.07143	1.16129	0.793103
0.714286	1.0303	0.71875
0.941176	1.67857	1.33333
0.75	2.17647	1.41176
0.757576	1.47059	1.09091
0.888889	1.82609	1
0.581818	2.92308	0.961538
0.711111	2.29412	1.17647
0.861111	2.52632	1.42308
0.69697	1.88	0.941176
0.705882	1.64	1
0.578947	1.46429	1.07895
0.896552	1.13043	0.535714
0.693878	2	0.456522
0.815789	1.26316	1
0.825	1.64706	0.758621
0.789474	0.954545	0.758621
0.818182	1.38889	1.14286
0.939394	1.95238	0.722222
0.717949	2.45	0.92
0.756757	1.52381	0.724138
0.916667	1.46667	1.17857
0.736842	1.27778	1.09091
0.641026	1.38889	0.727273
0.673913	1.2	0.846154
0.5	1.25714	0.931034
0.638889	1.12903	0.965517
0.489796	1.09091	1.07407
0.851852	0.694444	1.15
1	1.11111	0.958333
0.878788	0.714286	1.73333
0.888889	1.21212	1.0625
0.84375	1.73077	1.52174
1	1.26923	1.16667
1.1	1.2	1.03226
0.870968	1.33333	1.11538
1.20455	1.24	0.714286
0.888889	2.04545	0.8125
1	1.83333	0.9375
0.675	0.916667	1.58824
0.8125	1.17391	1.57143
0.604651	1.26667	1.1
0.569231	1.66667	1.25
0.770833	0.896552	1.2069
0.525424	1.26923	0.777778
0.909091	2.44444	0.958333
0.552632	1.37037	0.958333
0.707317	1.76471	1.04444
0.756757	1.51852	1.26087
0.675676	2.03571	1.24
0.756757	2.52941	0.970588
0.757576	1.22222	1.13158
0.35	1.2	0.707317
0.658537	2.2	0.666667
0.714286	3.2	1
0.756098	2.47059	0.777778
0.717949	1.89474	0.913043
0.684211	0.826087	0.9375
0.658537	1.56522	1.63158
0.5	1.30769	1
0.612903	1.75	0.9
0.689655	1.91304	0.810811
0.647059	1.90476	1.58824
0.709677	1.72222	1
0.903226	2.375	0.967742
0.878788	2.70588	0.676471
0.681818	1.66667	0.793103
0.85	1.7619	0.903226
0.925926	1.56	0.875
0.528302	1.66667	1.22222
0.675	1.14286	1.14286
0.529412	1.6087	1.35484
0.566038	1.16667	0.96
1.41667	1.72414	1.27273
1.25	2.57895	1.08333
0.555556	1.86957	0.552632
0.836735	1.71429	1
0.916667	2.28571	1.46154
1.16	2.11765	1
1.2619	2	1.08824
0.645161	1.94444	1.70833
1	2.33333	1.22222
0.886364	1.30435	1.28
0.472727	1	1.03125
0.489362	1.05263	0.8125
0.425926	1.80952	0.952381
0.575	1.55556	1.04167
0.695652	1.42308	0.9
0.625	2.06897	0.866667
0.75	2.24138	1.5
1	2.42105	1.95652
1.03333	2.375	1.12
0.833333	1.20833	1.25
0.5	2.75	1.37931
0.606061	2	0.888889
0.756757	2	0.923077
0.6	2.16667	0.868421
0.727273	1.91304	0.702703
1.35714	2.47059	0.75
0.882353	2.28571	0.818182
0.74	2.33333	0.888889
0.586207	1.2963	1.17857
0.619048	1.44	1.06667
0.789474	2.25	0.933333
0.773585	2.6	1.09375
1.13333	1.05556	1.2
1.08333	1.47826	1.18519
0.714286	2	0.757576
0.705882	1.6	0.78125
0.542857	1.5	1.17647
1.08696	1.2	0.852941
0.5	0.684211	1.05556
0.73913	1.875	1.08333
0.756757	1.2	1.125
1.08333	1.9	1.55556
0.727273	1.53846	1.58621
0.962963	2.44444	1.27778
0.710526	2	1.44444
0.595745	1.43478	1.63333
0.538462	1.38889	1.42308
0.542857	1.3125	1.54545
0.525	2.27778	0.967742
1.02778	1.73684	1.09091
0.833333	2.04762	1.10256
0.638889	2.33333	1.05263
0.777778	1.8125	0.827586
1.38462	2	0.774194
0.757576	2.26087	0.896552
0.875	2	1.19231
0.6	1.9	1.36842
0.651163	1.94444	0.592593
0.925	1.13043	0.846154
0.622222	1.77273	0.542857
0.769231	0.827586	0.5
0.918919	1.4	0.866667
0.785714	1.10714	0.77551
0.926829	1.4	1.02326
1.25	2.58824	0.5
0.795455	2.66667	0.837838
0.704545	2.45833	0.896552
1.07317	2	1.18182
0.666667	2	1.28571
0.875	1.15789	1.04545
0.761905	2.52632	0.973684
1.15789	2.18182	0.837838
0.71875	2.2381	1.02703
0.677419	2.28571	1.06897
0.757576	1.61905	0.777778
0.615385	1.04545	1.29167
0.945946	1.4	1.95833
1.04762	2.11111	1.14286
0.857143	1.35	1.75
0.714286	1.35	1.26471
0.909091	1.75	1.15385
0.931034	2.11111	1.42857
1.04	2.4	0.75
0.913043	1.34783	0.9
1.20588	0.928571	1.07143
0.85	2.11111	1.3
0.581395	2.11111	1.41176
0.55	2.11111	1.05556
0.636364	1.375	0.928571
1.17949	1.47619	1.30769
0.837838	2.38095	1.125
0.971429	2.42857	0.777778
0.568182	2.27273	1.02941
1.05882	1.73684	1.12195
0.666667	2.35	0.916667
1.40909	1.7	0.913043
0.543478	1.57895	0.666667
1.08696	2.63158	0.931818
0.869565	1.75	0.923077
0.852941	2	0.96875
0.577778	2.33333	0.815789
0.5	3.11111	1.02703
0.969697	1.11765	0.785714
1	2.47368	1.28571
0.833333	1.65217	1.625
0.794118	1.4	1.07143
0.780488	1.86364	1.59259
0.83871	1.53846	0.923077
0.725	1.18182	0.848485
1.02941	1.875	0.916667
1.05556	1.61905	1.13636
1.25	1.10714	0.589744
0.972973	1.03448	0.888889
0.5	0.764706	0.769231
0.75	0.827586	0.833333
0.791667	1.2	1.21739
0.894737	1.42105	0.928571
1.08824	0.56	1.19231
1.05882	1.36	1.18182
1.17143	1.17647	0.969697
0.806452	0.923077	0.923077
0.714286	1.15789	0.916667
0.525	1.45833	0.703704
0.866667	1.625	0.864865
0.9375	1.69231	0.83871
0.459459	1.32	0.935484
0.866667	2.73684	1.48276
0.828571	1.53846	1.30435
1	1.76471	1.26667
1.08571	1.33333	1.33333
1.20833	1.46429	1.13333
1	1.77778	0.692308
1.02381	1.14286	1.42857
1.02564	1.82609	0.84375
0.78	2.93333	0.763158
0.705882	1.13043	1.03704
0.615385	2.35714	1.08
0.958297	2.05882	1.1
0.642877	3.81818	0.958333
0.638888	2.11111	1.20833
1	1.95455	1.06452
1.11114	0.941176	0.84
0.973695	1.26667	0.6875
1	1.28571	1.08696
1.08572	1.7619	1.3871
0.86113	1.72727	1.36667
0.793097	2	0.741935
1.20002	2.14286	1
1.20587	1.88889	0.852941
0.935469	1.125	1.06061
0.896549	1.52941	1.20833
1	1.42857	1.55556
1.06898	2.14286	1.23333
0.769223	1.32	1
1.125	1.86957	1.19231
0.629597	0.96	0.846154
1.38461	1.90476	0.714286
0.965531	1.90909	0.6
0.781258	2.55556	0.787879
0.600015	1.42105	0.68
1	1.95238	1.10714
1.22217	1.56	0.882353
1.02566	1.8	1.21875
0.941163	1.61111	0.806452
0.647054	1.46667	0.71875
0.717962	1.9	0.918919
0.777794	1.42308	1.03333
0.838693	1.55556	0.931034
0.944467	1.17391	1.30769
1.18751	1.31818	0.864865
0.864851	1.31034	1.58621
0.906247	2.2	0.9
0.848505	1.7037	1.28571
0.914284	1.95455	1.58333
0.687505	1.55556	1.12903
0.956539	2.77778	1.04167
1.39999	2.22222	1.21212
1.28126	1.04167	1.32258
0.919981	1.05263	1
0.666686	1.2	1.23077
0.600018	1.04762	1.34483
0.9	1.04762	1.5
0.666691	0.777778	1.22222
0.967756	1.22727	0.857143
1.03451	0.666667	0.974359
1.16664	1.58333	0.727273
0.941163	1.94118	0.967742
0.842102	0.84	0.9
0.699997	0.75	1.23333
1.0263	0.692308	1.31818
1.24137	1.45	1.40909
0.892855	1.08824	1.5
0.879998	1.25	1.07692
0.789492	1.2	1.4
0.777794	0.83871	0.916667
1.02856	0.571429	1.60714
0.833339	1.47368	1.75
0.919981	1.64706	1.78571
0.777778	1.08696	1.41379
0.814799	0.88	0.821429
0.82141	1.09091	0.628571
0.82141	1.6	0.941176
1.03033	2.2	1.05714
0.902448	2.33333	1.5
1.03224	1.3913	1.48485
0.76469	1.57895	1.15625
0.781258	1.18519	1.07143
1.06252	1.52381	1.38462
1.03124	1.57143	1.6
1	1.38095	1.38889
0.919981	1.625	1.23529
0.636389	1.6	1.04545
1.18183	2.1	0.863636
0.961554	2.1	1.17391
0.586962	2.16667	1.08696
0.636389	1.79167	1.04545
0.86208	1.37037	1.84615
0.87098	1.67857	1.16667
0.86956	1.21053	1.47826
0.958297	1.38095	1.63636
0.741918	1.3125	0.913043
0.600018	1.28571	1.04167
1	1.03704	0.761905
0.843773	2.35	1
0.476185	1.36364	0.846154
0.585378	1.22222	1.03448
0.684203	0.941176	1.29167
0.800008	1.35	0.884615
0.634139	0.9	1.03333
0.666691	1.34615	1.22222
1.06449	0.933333	1.08333
0.666648	1	1.36842
0.947356	1.95238	1.35
0.812495	1.13636	1.125
0.87501	1.75	0.947368
0.829275	1.65	0.9
0.692331	1.125	1.28
0.828567	1.44444	1.5
0.666686	1.45833	1.29167
0.696971	1.80952	1.46667
0.820518	1.44	0.818182
0.878796	1.64	0.8
1.4737	2.04348	1.3
0.86113	2.125	0.935484
0.785708	1.45	1.04545
1.10714	2	0.833333
0.545465	1.54545	0.88
1.03224	1.625	1.28
0.896549	1.04	1.2381
0.545465	1.35	1.31579
0.722224	1.19048	0.928571
0.722224	1.62963	0.892857
0.600011	1.26316	1.11111
0.651159	1.09091	1.31818
0.714266	1.33333	1
0.804863	1.36842	1.10526
0.754721	1.26667	0.84
0.648148	0.916667	1.3913
0.824976	1.25	1
0.80772	1.68182	0.782609
0.958297	1.5	0.857143
0.641036	0.958333	1.11538
0.615405	0.833333	1.22727
1	1.52632	1
0.851819	1.19231	0.90625
0.736848	1.6875	0.925926
0.727267	1.14286	1.17241
0.878035	1.04	1
0.909127	1.7	0.9375
0.448975	1.77778	0.857143
0.565204	1.94444	1.05
0.458337	1.65	0.809524
0.694458	1.61905	0.692308
0.851819	2.125	1.13043
1.09375	1.14815	0.884615
0.799987	0.818182	0.814815
0.903224	1.26316	1.26087
1.0357	1.13793	1.07407
1.16664	0.928571	0.84
0.549995	0.909091	0.814815
0.522718	0.956522	1.46154
0.612898	1.71429	0.827586
1.07694	1.7	1.16667
0.644444	1.36364	0.965517
0.642877	1.10526	0.75
0.888897	1.59091	0.947368
0.789492	1.2	1
1.0385	1.25	0.827586
0.750027	1.15625	0.9
0.750012	1.09524	1.11538
0.5	1.22581	0.846154
0.558145	1.12	0.782609
0.600015	1.18519	1
0.864851	0.809524	1
0.404254	1.22727	0.714286
0.488893	0.809524	0.636364
0.820518	1.28571	0.785714
0.79545	0.708333	0.71875
0.578938	1.02632	0.971429
0.553183	1.64516	0.733333
0.633319	1.51852	0.96
0.590901	1.35484	0.826087
0.545465	1.05	0.62069
0.552644	0.925926	0.793103
0.628575	1.03571	0.615385
0.868406	0.96875	0.733333
0.581391	0.888889	0.733333
0.699997	0.884615	0.764706
0.968763	0.72973	1.11111
0.916664	1.09302	1.16
0.684203	1.43333	1.38095
0.575767	1.21622	1
0.565204	1.95238	0.939394
0.968763	0.826087	1.8
0.793097	0.465116	1.52
1.03033	1.13333	1.94737
0.944467	1.1875	0.956522
1	1.04348	1
1.09996	1	0.8
1.15627	0.864865	1.75
0.578949	0.8	1.08333
0.56411	1.45	1.2381
0.615405	1.225	1.21429
1	1.07143	0.571429
0.96293	1.78125	0.935484
0.863634	1	1.15789
0.815797	1.28947	1
0.684203	1	1.09524
0.842102	0.764706	1.47368
0.583355	0.755102	1.2381
0.595246	1.02632	1.2963
0.522718	1.42424	1.06897
0.866637	1.4	0.894737
1.25003	1.65217	1.04
0.90004	2.56667	1.42308
0.9	1.71429	0.892857
0.772703	2	1.16667
0.392855	2.125	1.17391
0.615405	0.8	1.14815
0.675007	1.42424	1.40741
0.459991	1.3	1.10714
1.09996	0.947368	0.851852
1.13637	1.2619	0.827586
0.818215	1.47826	0.88
0.717962	1.4902	1.10714
0.96293	1.40625	1.04348
0.583355	1.23529	0.958333
0.720927	1.61765	1.04348
0.666691	1.33333	0.866667
0.7	1.17391	1.29167
0.659577	1.14815	0.852941
0.600018	1.13636	1.11111
0.820518	1.57447	1.08696
0.720927	1.66667	0.827586
0.857164	1.5625	1
0.759996	2.14286	1.03226
0.666691	2	1.3
0.866637	0.708333	1.22727
0.813941	1.25	1.15
0.772733	1.12	1
0.368406	1.625	1.03226
1	0.8125	1.64706
0.769229	1.5	0.818182
0.576943	0.8	1.61111
0.960017	1.05714	1.34615
0.500012	1.66667	1.42857
0.909069	1.65789	1.36364
0.500018	1.32432	1.52174
0.48215	1.46667	0.916667
0.812495	1.15385	1.04
0.676453	1.13043	1.13793
0.488893	0.923077	0.913043
1	1.05714	0.827586
0.699987	2.34615	0.782609
0.575767	2.56522	0.909091
0.593753	1.17857	0.892857
0.444449	1.31818	0.964286
1	1.25806	1.04545
0.804863	0.818182	0.962963
0.848505	1.14286	1.12
0.703687	1.65625	0.833333
0.558818	0.8	1.09091
0.552644	1	1.15385
0.921051	1.13043	1.1
0.790696	2.03226	1.13793
0.806449	2.84615	0.958333
0.630422	1.83333	1.04
0.857164	1.45455	0.8
1	1	1.45455
0.657134	1.41026	1.16
0.566672	1.26087	1.04348
0.689646	1.05882	0.931034
0.611121	1.51613	0.764706
0.480008	1.41176	0.75
0.79167	1.75758	0.666667
0.522718	1.92857	0.580645
0.488377	1.39474	0.785714
0.673449	1.65116	0.612903
0.684203	2.03125	0.78125
0.609758	1.71053	0.954545
0.525006	1.5641	0.833333
0.794128	2.02941	1.10526
0.787884	1.55	1.28
0.771448	2.17647	0.965517
0.666659	1.55814	0.72
0.823527	1.64103	1.04762
0.750021	1.79412	1.30769
0.781258	1.45	0.588235
0.551726	1.96667	1
0.65218	2.02564	0.96
0.5	2.42857	0.75
0.812495	2.17647	0.735294
0.666691	2.14706	1.55556
0.729738	2.55172	1.18182
1	2.16216	1.03333
0.619046	1.68571	1.07407
0.533349	1.78947	1.04167
0.878035	1.45652	1.08333
0.750021	2.26923	0.75
0.879998	3.85714	1.47059
0.555562	4.25	1.36842
0.642877	2.26667	1.28571
0.639994	1.94444	1.17241
1.09678	1.31915	0.8
0.800008	3.9375	0.793103
1.25	1	1.57143
0.599995	1.87805	1.08696
0.717962	1.77778	1.36
0.690477	1.38636	1.07143
0.465101	1.78571	0.928571
0.647054	3.42857	2.54545
0.636366	2.75	0.666667
1.2222	2.06061	1.07407
0.846149	1.375	1.75
0.720927	1.47619	0.846154
0.530599	1.45	0.909091
0.551025	0.967742	0.884615
0.711112	1.30435	1.04
0.675007	1.43902	0.806452
0.799979	1.27273	1.03333
0.484381		0.933333
0.46668		1.29412
1.0833		1.18182
0.622231		1
0.678566		0.857143
0.849998		1.4
0.863634		1.625
0.769257		1.25806
0.551025		1.18519
0.630422		0.846154
0.692331		1.29167
0.81082		1.29167
0.717962		1
0.729738		0.866667
0.947356		1.2381
0.607145		1.30435
0.846166		1.17857
0.730777		1.08
0.812495		0.965517
0.714308		0.727273
0.965531		1.19231
0.648656		0.727273
0.760858		1.04348
0.631594		1.3125
0.649985		1.04545
0.5		1.04545
0.540523		1.8125
0.5		1.3
0.687505		1.25
0.738108		0.884615
		1.125
		1.06667
		1.36364
		0.884615
		1.52632
		0.857143
		1.2
		1
		1.09677
		1.13636
		1.375
		1.375
		0.944444
		0.884615
		1.125
		1.40909
		1.2
		0.969697
		1.09375
		1.25
		0.807692
		0.736842
		1.08
		1.06452
		1.15789
		0.863636
		0.703704
		0.647059
		0.846154
		0.78125
		0.870968
		0.606061
		0.814815
		0.7
		0.916667
		0.8
		0.592593
		0.961538
		0.92
		1
		0.916667
		0.791667
		1.22222
		0.586207
		0.6875
		0.814815
		0.807692
		1.23077
		0.782609
		0.733333
		0.75
		0.571429
		1
		0.931034
		1.09524
		0.833333
		1
		1.6087
		1.40909
		0.794118
		1.3913
		1.42105
		1.19355
		1.05556
		1.11538
		1.36667
		1.55556
		1.26316
		1.30435
		1.30435
		1.5
		1.34783
		1.33333
		1.33333
		1.55556
		0.96
		0.863636
		1.32
		1.94444
		0.875
		1.4
		1.09091
		1.2
		0.777778
		1
		1.125
		1.22222
		0.666667
		0.6
		0.56
		0.611111
		0.722222
		0.8
		0.655172
		0.884615
		1.03846
		0.88
		0.9
		0.638889
		0.84
		0.742857
		0.676471
		0.961538
		1.23077
		0.783784
		0.8
		0.69697
		0.904762
		1.13636
		0.807692
		1
		0.928571
		0.828571
		1.25926
		0.931034
		1.52381
		1.21053
		1.04167
		1.18182
		0.916667
		1.26923
		1.47826
		1.14286
		1.18182
		1.07407
		1.21739
		1.10345
		1.24138
		1.03333
		0.928571
		1
		1
		0.956522
		1.5
		1.03846
		1
		1.33333
		1.2069
		1.25
		1.20833
		0.689655
		1.21739
		1.02632
		1.26923
		1.66667
		1.29032
		1.07143
		0.7
		0.935484
		1.65385
		1.03333
		1.125
		1.28571
		1.47368
		1.375
		1.33333
		1.39286
		1.48148
		1.52381
		1.5
		1.16667
		1.26316
		1.66667
		1.36842
		1.05882
		0.925926
		1.03846
		1.21875
		1.66667
		1
		1.96296
		1.73684
		1
		1.42857
		1.84211

## Sheet: Fig Xe
Figure Xe - Strain over time of control and dsp+Krt8-MO embryo epidermis
Timepoint	Control embryo epidermis strain																														dsp+krt8-MO embryo epidermis strain
0	0	0	0	0	0	0	0	0	0	0	0	0	0	0	0	0	0	0	0	0	0	0	0	0	0	0	0	0	0	0	0	0	0	0	0	0	0	0	0	0	0	0	0	0	0	0	0	0	0
7	2.7025	0	8.33263	13.1587	-3.70342	-3.22771	0	9.09016	5.88188	22.7252	-6.06011	0	20.002	0	3.70342	6.89841	7.6917	10.7159	-5.88188	-13.6382	0	-8.33263	0	7.14234	-3.84585	-7.6917	13.6351	16.1276	22.7252	0	-3.84585	0	-12.9043	3.03005	3.33537	-3.70342	7.40685	8.69488	-7.14234	-3.57117	0	-4.34744	-10.8688	3.57117	-3.57117	0	0	3.84585	-2.85692
14	8.10935	-6.66621	12.4989	15.7901	11.1103	9.67657	0	0	14.7067	18.1801	12.1202	2.56388	20.002	4.76483	7.40685	27.5866	23.0777	3.57117	-5.88188	-9.09315	3.22552	4.16631	6.89841	3.57117	11.5376	-3.84585	9.09007	12.9021	18.1801	7.99935	-7.6917	-5.55514	-3.22771	-6.06011	-9.99932	-3.70342	18.5196	4.34744	3.57117	-3.57117	6.06011	8.69488	-17.3915	3.57117	3.57117	-3.12473	-3.44803	3.84585	-2.85692
21	0	-3.33311	8.33263	21.0529	11.1103	3.22552	7.14234	6.06011	17.6476	18.1801	3.03005	5.12776	25.0017	19.0496	18.5196	31.0346	26.9236	14.2871	0	-13.6382	3.22552	0	6.89841	10.7159	15.3834	-11.5376	18.1801	38.7085	27.2702	11.999	-3.84585	0	-3.22771	-6.06011	-19.9986	0	22.2231	4.34744	25.0006	0	9.09016	4.34744	-19.5652	7.14234	3.57117	3.12473	-6.89607	11.5376	-11.4277
28	2.7025	6.66848	8.33263	15.7901	3.70342	6.45105	3.57117	6.06011	17.6476	36.3603	18.1824	10.2555	30.0014	9.52643	18.5196	41.3811	38.4611	17.8583	-11.7658	0	12.9021	12.4989	13.7945	10.7159	46.1528	-3.84585	31.8152	35.483	31.8152	11.999	3.84585	2.77757	-12.9043	3.03005	-19.9986	-3.70342	18.5196	13.0423	7.14234	0	12.1202	4.34744	-6.52126	-7.14234	3.57117	6.24947	0	23.0777	-5.71384
35	8.10935	0	20.8316	34.2116	3.70342	9.67657	0	15.1503	23.5295	31.8152	12.1202	12.8194	35.001	14.288	14.8162	41.3811	30.7694	10.7159	-11.7658	0	3.22552	8.33263	20.6905	7.14234	61.5389	-3.84585	27.2702	38.7085	27.2702	19.9984	0	-2.77757	3.22552	3.03005	-9.99932	-7.40685	22.2231	13.0423	21.4294	-7.14234	30.3026	4.34744	-10.8688	-7.14234	3.57117	12.4989	-6.89607	3.84585	-11.4277
42	5.40684	10.0016	12.4989	26.3175	11.1103	6.45105	3.57117	3.03005	23.5295	18.1801	3.03005	17.9472	35.001	28.5728	22.2231	48.2771	50.0013	7.14234	-11.7658	9.09007	12.9021	20.8316	20.6905	25.0006	42.307	3.84585	27.2702	32.2574	40.9084	32.0001	0	0	-3.22771	6.06011	-23.3317	-7.40685	25.9265	21.7372	21.4294	-7.14234	27.2725	4.34744	-6.52126	3.57117	7.14234	6.24947	-10.3441	7.6917	-14.2866
49	2.7025	-3.33311	20.8316	71.0547	7.40685	12.9021	7.14234	-3.03005	23.5295	22.7252	0	15.3833	30.0014	14.288	18.5196	37.9331	38.4611	25.0006	0	4.54503	22.5787	16.6653	31.0346	14.2871	53.8472	3.84585	36.3603	35.483	40.9084	24.0008	7.6917	5.55514	0	6.06011	-16.6655	-11.1103	25.9265	26.0846	7.14234	-10.7135	24.2425	-4.34744	4.34898	10.7159	17.8583	6.24947	-6.89607	3.84585	-22.8573
56	5.40684	10.0016	20.8316	44.7372	11.1103	19.3531	10.7159	3.03005	29.4114	27.2702	0	20.511	45.0003	23.8112	14.8162	44.8291	30.7694	21.4294	-5.88188	-9.09315	19.3531	16.6653	37.9331	50.0012	69.2306	11.5376	31.8152	45.1595	77.2717	28.0004	3.84585	2.77757	-6.45324	0	-16.6655	-11.1103	18.5196	26.0846	3.57117	-3.57117	21.2124	0	4.34898	14.2871	21.4294	-6.25159	0	11.5376	-20.0004
63	10.8118	10.0016	20.8316	28.9489	18.5196	12.9021	7.14234	3.03005	17.6476	9.09007	12.1202	20.511	40.0007	28.5728	29.6299	44.8291	46.1528	28.5718	-2.94094	4.54503	19.3531	33.3333	48.2771	64.2859	46.1528	11.5376	31.8152	38.7085	72.7236	35.9998	0	0	3.22552	6.06011	-6.66621	-7.40685	18.5196	17.3898	0	-14.2847	18.1824	13.0423	0	14.2871	10.7159	12.4989	6.89841	7.6917	-20.0004
70	16.2169	3.33537	12.4989	31.5803	22.2231	12.9021	14.2871	9.09016	32.3524	31.8152	12.1202	20.511	45.0003	33.3344	18.5196	41.3811	53.8472	32.1429	-2.94094	9.09007	38.7085	29.167	48.2771	57.1435	57.693	3.84585	22.7252	48.385	81.8168	51.9985	3.84585	2.77757	3.22552	6.06011	-19.9986	-7.40685	18.5196	17.3898	-14.2847	-10.7135	15.1503	8.69488	-19.5652	28.5718	14.2871	-3.12473	6.89841	3.84585	-22.8573
77	16.2169	10.0016	20.8316	23.6843	22.2231	12.9021	10.7159	6.06011	17.6476	36.3603	3.03005	17.9472	35.001	23.8112	25.9265	34.485	57.693	60.7147	-14.7067	4.54503	25.8064	29.167	48.2771	60.7147	38.4611	11.5376	31.8152	48.385	81.8168	71.9996	42.307	0	3.22552	6.06011	-9.99932	0	14.8162	13.0423	0	-3.57117	0	8.69488	-23.9127	14.2871	14.2871	6.24947	17.2425	3.84585	-34.285
84	13.5144	10.0016	20.8316	21.0529	18.5196	12.9021	7.14234	18.1824	32.3524	27.2702	9.09016	23.0767	45.0003	19.0496	25.9265	62.0693	50.0013	60.7147	-2.94094	13.6351	29.0319	45.8323	44.8291	71.4306	69.2306	19.2319	31.8152	38.7085	63.6336	83.9986	3.84585	8.33459	-6.45324	15.1503	-16.6655	-3.70342	29.6299	17.3898	-10.7135	-10.7135	18.1824	8.69488	-28.2603	17.8583	25.0006	9.3742	10.3464	-3.84585	-28.5711
91	10.8118	-3.33311	29.167	31.5803	14.8162	19.3531	7.14234	21.2124	14.7067	36.3603	9.09016	25.6405	40.0007	38.096	25.9265	55.1732	23.0777	67.8571	-2.94094	13.6351	38.7085	37.4997	55.1732	57.1435	69.2306	34.6153	22.7252	51.6106	86.3618	39.9995	15.3834	-5.55514	-3.22771	21.2124	-9.99932	-3.70342	25.9265	13.0423	-7.14234	-14.2847	12.1202	8.69488	-19.5652	25.0006	17.8583	-3.12473	17.2425	15.3834	-22.8573
98	21.6219	6.66848	37.4997	28.9489	22.2231	12.9021	14.2871	18.1824	17.6476	27.2702	6.06011	23.0767	50	42.8576	25.9265	51.7252	34.6153	60.7147	-2.94094	27.2702	48.385	33.3333	62.0693	89.2865	65.3847	30.7694	45.4534	51.6106	95.4519	60.0005	38.4611	-13.8878	-3.22771	-9.09222	-6.66621	3.70342	7.40685	26.0846	-10.7135	-3.57117	0	26.0846	-8.69501	25.0006	10.7159	-3.12473	6.89841	15.3834	-31.4281
105	16.2169	13.3347	33.3333	28.9489	22.2231	16.1276	14.2871	27.2725	26.4705	27.2702	12.1202	12.8194	55.0031	38.096	40.7402	44.8291	30.7694	85.7153	-2.94094	22.7252	48.385	45.8323	48.2771	50.0012	46.1528	42.307	49.9985	45.1595	99.9969	35.9998	7.6917	-11.1103	9.67657	-12.1223	-3.33311	-7.40685	22.2231	26.0846	-10.7135	-3.57117	9.09016	13.0423	-21.739	10.7159	10.7159	0	6.89841	11.5376	-25.7142
112	21.6219	10.0016	33.3333	34.2116	29.6299	25.8064	21.4294	15.1503	32.3524	36.3603	9.09016	30.7683	50	38.096	29.6299	72.4157	30.7694	64.2859	-8.82282	22.7252	58.0638	41.666	51.7252	64.2859	73.0764	34.6153	40.9084	38.7085	122.725	67.9999	30.7694	-16.6673	-9.67876	-9.09222	-3.33311	-14.8137	18.5196	13.0423	0	3.57117	0	17.3898	-21.739	3.57117	17.8583	-12.5011	3.44803	-3.84585	-25.7142
119	24.3244	13.3347	33.3333	31.5803	25.9265	19.3531	14.2871	12.1202	23.5295	36.3603	15.1503	28.2044	55.0031	47.6224	29.6299	58.6213	38.4611	67.8571	0	31.8152	54.8383	33.3333	55.1732	75.0018	53.8472	38.4611	59.0885	41.934	90.9069	47.9988	11.5376	-13.8878	6.45105	-9.09222	3.33537	-3.70342	37.0368	21.7372	0	-3.57117	-3.03005	8.69488	-10.8688	17.8583	28.5718	0	10.3464	11.5376	-17.1435
126	21.6219	20.0009	33.3333	31.5803	22.2231	16.1276	17.8583	21.2124	26.4705	40.9084	21.2124	28.2044	65.0024	33.3344	37.0368	65.5197	30.7694	60.7147	-17.6476	40.9084	61.2893	54.1649	55.1732	82.1442	57.693	42.307	54.5435	38.7085	77.2717	51.9985	15.3834	-11.1103	-3.22771	-9.09222	0	-14.8137	11.1103	17.3898	10.7159	-14.2847	-3.03005	4.34744	-15.2163	25.0006	21.4294	0	17.2425	7.6917	-14.2866
[truncated: 11 more columns]
