# Supplementary material for: Rupture strength of living cell monolayers
Source: Nat Mater. 2024 Oct 28;23(11):1563–74. doi: 10.1038/s41563-024-02027-3 (PMC11525174; doi:10.1038/s41563-024-02027-3)
Supplement: Supplementary file 31 — Data for Extended Data Fig. 9 (statistics included, if applicable). [file 41563_2024_2027_MOESM31_ESM.xlsx]

## Sheet: Panel a
Panel a					cycle1		cycle2		cycle3
Time	Strain	Gamma			eps1	gamma1	eps2	gamma2	eps3	gamma3
-24.14	0	0.00195821			0.921002	0.00248403	-0.00109815	0.00512101	-0.00109815	0.0100955
-23.97	0	0.00191745			0.921002	0.00250724	-0.00109815	0.00512519	-0.00109815	0.0100905
-23.8	0	0.00185002			1.01304	0.00253222	-0.00109815	0.00513212	-0.00109815	0.0100838
-23.63	0	0.00194211			1.32217	0.0025525	-0.00109815	0.00513622	-0.00109815	0.0100751
-23.46	0	0.00188525			1.44194	0.00257305	-0.00109815	0.00513735	-0.00109815	0.0100668
-23.29	0	0.00190487			1.53397	0.00259247	-0.00109815	0.0051404	-0.00109815	0.0100608
-23.12	0	0.00189179			1.63123	0.00261194	-0.00109815	0.0051432	-0.00109815	0.0100578
-22.95	0	0.00193557			1.81935	0.00263301	-0.00109815	0.00514745	-0.00109815	0.0100529
-22.78	0	0.00197331			1.91723	0.0026537	-0.00109815	0.00515358	-0.00109815	0.010048
-22.61	0	0.00190739			2.0116	0.00267523	-0.00109815	0.00515473	-0.00109815	0.0100431
-22.44	0	0.00192752			2.20432	0.00269538	-0.00109815	0.00515663	-0.00109815	0.0100369
-22.27	0	0.00196475			2.30446	0.00271406	-0.00109815	0.00515758	-0.00109815	0.0100303
-22.1	0	0.00187116			2.39822	0.00272981	-0.00109815	0.00516039	-0.00109815	0.0100268
-21.93	0	0.00181379			2.49375	0.00274565	-0.00109815	0.00516249	-0.00109815	0.0100253
-21.76	0	0.00184147			2.6836	0.00276237	-0.00109815	0.00516412	-0.00109815	0.0100225
-21.59	0	0.00190839			2.78202	0.0027805	-0.00109815	0.00516531	-0.00109815	0.0100172
-21.42	0	0.00186462			2.87577	0.0028183	-0.00109815	0.00516979	-0.00109815	0.0100113
-21.25	0	0.00179366			2.97248	0.00286235	-0.00109815	0.00517517	-0.00109815	0.010011
-21.08	0	0.0018621			3.16232	0.00290571	-0.00109815	0.00518056	-0.00109815	0.0100079
-20.91	0	0.00187065			3.25903	0.00294655	-0.00109815	0.00518638	-0.00109815	0.0100065
-20.74	0	0.0018621			3.35683	0.00298577	-0.00109815	0.00519022	-0.00109815	0.0100023
-20.57	0	0.00187569			3.54729	0.00301953	-0.00109815	0.00518933	-0.00109815	0.00999818
-20.4	0	0.00186462			3.64976	0.00305518	-0.00109815	0.00519445	-0.00109815	0.00999828
-20.23	0	0.00188877			3.74001	0.00308753	-0.00109815	0.00519515	-0.00109815	0.00999815
-20.06	0	0.00189028			3.835	0.00312291	-0.00109815	0.00519584	-0.00109815	0.00999942
-19.89	0	0.00187216			4.02656	0.00315661	-0.00109815	0.00519602	-0.00109815	0.0099994
-19.72	0	0.00187518			4.1221	0.00318554	-0.00109815	0.00519468	-0.00109815	0.00999821
-19.55	0	0.00185656			4.21819	0.00321719	-0.00109815	0.00519282	-0.00109815	0.0100012
-19.38	0	0.00190185			4.41208	0.00325282	-0.00109815	0.0051902	-0.00109815	0.0100065
-19.21	0	0.00188575			4.507	0.0032834	-0.00109815	0.00518505	-0.00109815	0.0100085
-19.04	0	0.00189179			4.60309	0.00331255	-0.00109815	0.00518423	-0.00109815	0.0100143
-18.87	0	0.00189581			4.69808	0.00334242	-0.00109815	0.0051837	-0.00109815	0.01002
-18.7	0	0.00187116			4.89197	0.00337101	-0.00109815	0.00518056	-0.00109815	0.0100286
-18.53	0	0.00181379			4.99156	0.00340284	-0.00109815	0.00517777	-0.00109815	0.0100361
-18.36	0	0.00187216			5.08298	0.00343515	-0.00109815	0.00517922	-0.00109815	0.0100435
-18.19	0	0.0018465			5.1779	0.00346906	-0.00109815	0.00517746	-0.00109815	0.0100505
-18.02	0	0.00189984			5.1779	0.0035041	-0.00109815	0.00517734	-0.00109815	0.0100573
-17.85	0	0.00195821			5.1779	0.00353819	-0.00109815	0.00517427	-0.00109815	0.0100626
-17.68	0	0.0019089			5.1779	0.00356942	-0.00109815	0.00516914	-0.00109815	0.0100693
-17.51	0	0.00191443			5.1779	0.00359847	-0.00109815	0.00516766	-0.00109815	0.0100764
-17.34	0	0.00195268			5.1779	0.00363104	-0.00109815	0.00516363	-0.00109815	0.0100842
-17.17	0	0.00190437			6.00398	0.00366052	-0.00109815	0.00516377	-0.00109815	0.0100931
-17	0	0.0019099			6.13768	0.00369106	-0.00109815	0.00516239	-0.00109815	0.010101
-16.83	0	0.0019099			6.2766	0.00372531	-0.00109815	0.00515991	-0.00109815	0.0101068
-16.66	0	0.00190437			6.2766	0.0037607	-0.00109815	0.00515996	-0.00109815	0.0101129
-16.49	0	0.00196324			6.61579	0.00379068	-0.00109815	0.00515953	-0.00109815	0.0101213
-16.32	0	0.00193255			6.71187	0.00382426	-0.00109815	0.00515778	-0.00109815	0.0101279
-16.15	0	0.00193205			6.8103	0.00385458	-0.00109815	0.00515399	-0.00109815	0.0101296
-15.98	0	0.00185204			6.90817	0.00388471	-0.00109815	0.00515225	-0.00109815	0.0101307
-15.81	0	0.0018626			7.10089	0.00391782	-0.00109815	0.0051507	-0.00109815	0.0101333
-15.64	0	0.00191292			7.1976	0.00395021	-0.00109815	0.00514783	-0.00109815	0.0101365
-15.47	0	0.00187971			7.29019	0.00398389	-0.00109815	0.00514978	-0.00109815	0.0101376
-15.3	0	0.00195821			7.48298	0.00401356	-0.00109815	0.00514602	-0.00109815	0.0101378
-15.13	0	0.00194865			7.57962	0.00404887	-0.00109815	0.00514337	-0.00109815	0.0101394
-14.96	0	0.00185506			7.57962	0.00407973	-0.00109815	0.00514383	-0.00109815	0.0101391
-14.79	0	0.00190739			7.77646	0.00411123	-0.00109815	0.00514263	-0.00109815	0.0101397
-14.62	0	0.00185656			7.96108	0.00414366	-0.00109815	0.00514133	-0.00109815	0.0101372
-14.45	0	0.00193104			8.06184	0.00417097	-0.00109815	0.00514081	-0.00109815	0.0101356
-14.28	0	0.00184751			8.15731	0.0041947	-0.00109815	0.00513928	-0.00109815	0.010133
-14.11	0	0.00182839			8.3466	0.00422316	-0.00109815	0.00514012	-0.00109815	0.0101338
-13.94	0	0.00185204			8.46987	0.00425295	-0.00109815	0.00513983	-0.00109815	0.010132
-13.77	0	0.00188374			8.55903	0.00427709	-0.00109815	0.00514014	-0.00109815	0.0101298
-13.6	0	0.00178058			8.65456	0.00430093	-0.00109815	0.00514077	-0.00109815	0.0101251
-13.43	0	0.00173529			8.74832	0.00432476	-0.00109815	0.00514354	-0.00109815	0.0101211
-13.26	0	0.00190739			8.93823	0.00434526	-0.00109815	0.00514094	-0.00109815	0.0101194
-13.09	0	0.0018143			9.03837	0.00436443	-0.00109815	0.00513963	-0.00109815	0.0101166
-12.92	0	0.00184298			9.13384	0.00438053	-0.00109815	0.00513951	-0.00109815	0.0101125
-12.75	0	0.00188374			9.32485	0.00439623	-0.00109815	0.00514156	-0.00109815	0.0101124
-12.58	0	0.00181832			9.4221	0.00441376	-0.00109815	0.00514213	-0.00109815	0.0101138
-12.41	0	0.00178612			9.51819	0.00443196	-0.00109815	0.00514433	-0.00109815	0.0101134
-12.24	0	0.00182989			9.61256	0.00444855	-0.00109815	0.00515018	-0.00109815	0.0101134
-12.07	0	0.00188726			9.8059	0.00447108	-0.00109815	0.00515318	-0.00109815	0.0101131
-11.9	0	0.00190638			9.90316	0.00449233	-0.00109815	0.00515357	-0.00109815	0.0101113
-11.73	0	0.00181731			9.99636	0.00450794	-0.00109815	0.0051558	-0.00109815	0.0101119
-11.56	0	0.0018153			10.0913	0.00452336	-0.00109815	0.00515567	-0.00109815	0.0101142
-11.39	0	0.00199042			10.2701	0.00454166	-0.00109815	0.00515376	-0.00109815	0.0101177
-11.22	0	0.00185656			10.3633	0.00455798	-0.00109815	0.00515572	-0.00109815	0.0101233
-11.05	0	0.00180222			10.5555	0.00457408	-0.00109815	0.00515797	-0.00109815	0.010129
-10.88	0	0.00187065			10.6516	0.00458867	-0.00109815	0.00516124	-0.00109815	0.0101339
-10.71	0	0.00175844			10.7477	0.00460238	-0.00109815	0.00516068	-0.00109815	0.0101376
-10.54	0	0.0017056			10.8421	0.00461808	-0.00109815	0.00516244	-0.00109815	0.0101418
-10.37	0	0.00176599			11.0331	0.00463371	-0.00109815	0.00516556	-0.00109815	0.0101508
-10.2	0	0.00183543			11.1315	0.00465127	-0.00109815	0.00516954	-0.00109815	0.0101563
-10.03	0	0.00180977			11.2386	0.00466405	-0.00109815	0.0051746	-0.00109815	0.0101575
-9.86	0	0.00174385			11.337	0.00467477	-0.00109815	0.00517697	-0.00109815	0.0101596
-9.69	0	0.00190437			11.5321	0.00468856	-0.00109815	0.00517875	-0.00109815	0.0101625
-9.52	0	0.00185355			11.6299	0.00470263	-0.00109815	0.00518084	-0.00109815	0.0101664
-9.35	0	0.0018153			11.7277	0.00471748	-0.00109815	0.0051811	-0.00109815	0.0101674
-9.18	0	0.00180926			11.9176	0.00473194	-0.00109815	0.00518044	-0.00109815	0.0101647
-9.01	0	0.00191896			12.0125	0.00474697	-0.00109815	0.0051815	-0.00109815	0.0101628
-8.84	0	0.00189028			12.1075	0.00476092	-0.00109815	0.00518135	-0.00109815	0.0101621
-8.67	0	0.00189028			12.2047	0.00477375	-0.00109815	0.00518073	-0.00109815	0.0101614
-8.5	0	0.00194412			12.3969	0.00478715	-0.00109815	0.00517774	-0.00109815	0.0101623
-8.33	0	0.00185757			12.4918	0.0048018	-0.00109815	0.00517449	-0.00109815	0.010165
-8.16	0	0.00191745			12.5891	0.0048174	-0.00109815	0.00517278	-0.00109815	0.0101671
-7.99	0	0.00190638			12.7818	0.00482951	-0.00109815	0.00517293	-0.00109815	0.0101695
-7.82	0	0.00191645			12.8791	0.00484492	-0.00109815	0.00517056	-0.00109815	0.0101726
-7.65	0	0.00172925			12.9734	0.00485703	-0.00109815	0.00516667	-0.00109815	0.010172
-7.48	0	0.00179064			13.069	0.00487129	-0.00109815	0.00516345	-0.00109815	0.0101672
-7.31	0	0.00193808			13.2605	0.00488518	-0.00109815	0.00515939	-0.00109815	0.0101658
-7.14	0	0.00179517			13.3549	0.0048967	-0.00109815	0.00515538	-0.00109815	0.0101657
-6.97	0	0.00179165			13.4515	0.00490383	-0.00109815	0.0051511	-0.00109815	0.0101639
-6.8	0	0.00179467			13.5471	0.00491433	-0.00109815	0.00514847	-0.00109815	0.0101636
-6.63	0	0.00191192			13.7416	0.00492778	-0.00109815	0.0051472	-0.00109815	0.0101616
-6.46	0	0.00177857			13.8388	0.0049381	-0.00109815	0.00514559	-0.00109815	0.0101598
-6.29	0	0.00180675			13.9424	0.00494967	-0.00109815	0.00514807	-0.00109815	0.0101542
-6.12	0	0.0017831			14.1231	0.00496004	-0.00109815	0.0051482	-0.00109815	0.0101486
-5.95	0	0.0018928			14.222	0.0049716	-0.00109815	0.00515059	-0.00109815	0.0101432
-5.78	0	0.00185606			14.3176	0.00498196	-0.00109815	0.00514877	-0.00109815	0.0101371
-5.61	0	0.00176599			14.4125	0.00499082	-0.00109815	0.0051504	-0.00109815	0.0101317
-5.44	0	0.00191594			14.603	0.00499681	-0.00109815	0.00515191	-0.00109815	0.0101259
-5.27	0	0.00182688			14.699	0.0050036	-0.00109815	0.00515178	-0.00109815	0.0101164
-5.1	0	0.00182436			14.7974	0.00501256	-0.00109815	0.00514886	-0.00109815	0.0101086
-4.93	0	0.00179215			14.9885	0.00502379	-0.00109815	0.00514658	-0.00109815	0.0101055
-4.76	0	0.0019567			15.0874	0.00504282	-0.00109815	0.00514376	-0.00109815	0.0101025
-4.59	0	0.00185153			15.1824	0.00505677	-0.00109815	0.00514523	-0.00109815	0.0100995
-4.42	0	0.00178461			15.2767	0.00507187	-0.00109815	0.00514671	-0.00109815	0.0100976
-4.25	0	0.00191141			15.4689	0.00508938	-0.00109815	0.00515015	-0.00109815	0.0100979
-4.08	0	0.00196022			15.5673	0.00510718	-0.00109815	0.00515704	-0.00109815	0.0101011
-3.91	0	0.00193959			15.6588	0.00512066	-0.00109815	0.00516313	-0.00109815	0.0100989
-3.74	0	0.00190588			15.8509	0.00513272	-0.00109815	0.00516942	-0.00109815	0.0100978
-3.57	0	0.00195419			15.9499	0.00514943	-0.00109815	0.00517583	-0.00109815	0.0100996
-3.4	0	0.00197784			16.0461	0.00516476	-0.00109815	0.00518474	-0.00109815	0.0100991
-3.23	0	0.0020342			16.1404	0.00517771	-0.00109815	0.00519136	-0.00109815	0.0100997
-3.06	0	0.00204426			16.3332	0.00519039	-0.00109815	0.00519948	-0.00109815	0.0101007
-2.89	0	0.00202715			16.4345	0.00520574	-0.00109815	0.0052057	-0.00109815	0.0101002
-2.72	0	0.0020508			16.5259	0.00521817	-0.00109815	0.0052109	-0.00109815	0.0100984
-2.55	0	0.00200501			16.7163	0.00523231	-0.00109815	0.00521679	-0.00109815	0.0100993
-2.38	0	0.00202564			16.8119	0.0052472	-0.00109815	0.00522543	-0.00109815	0.0101034
-2.21	0	0.00202816			16.9102	0.00526048	-0.00109815	0.00523331	-0.00109815	0.0101031
-2.04	0	0.00203319			17.0034	0.00527343	-0.00109815	0.00523843	-0.00109815	0.0101013
-1.87	0	0.00206489			17.1951	0.00528801	-0.00109815	0.00524198	-0.00109815	0.0101008
-1.7	0	0.00211722			17.2917	0.00530121	-0.00109815	0.00524688	-0.00109815	0.0101006
-1.53	0	0.00204929			17.3925	0.00531195	-0.00109815	0.00524864	-0.00109815	0.0100961
-1.36	0	0.00205936			17.5829	0.00532431	-0.00109815	0.00525	-0.00109815	0.0100921
-1.19	0	0.00209106			17.6772	0.00533482	-0.00109815	0.00525205	-0.00109815	0.0100923
-1.02	0	0.00207999			17.7739	0.00534541	-0.00109815	0.00525336	-0.00109815	0.0100904
-0.85	0	0.00205936			17.8665	0.00535455	-0.00109815	0.00525331	-0.00109815	0.0100883
-0.68	0	0.00209911			18.0605	0.00536721	-0.00109815	0.00525648	-0.00109815	0.010087
-0.51	0	0.00205382			18.1577	0.00537914	-0.00109815	0.00525991	-0.00109815	0.010086
-0.34	0	0.00199243			18.2532	0.00538937	-0.00109815	0.00526426	-0.00109815	0.0100864
-0.17	0	0.00198438			18.3464	0.0053998	-0.00109815	0.00526726	-0.00109815	0.0100867
0	0.0469458	0.00202564			18.5404	0.0054095	-0.00109815	0.00527043	-0.00109815	0.0100858
0.17	0.148799	0.00199897			18.6387	0.00541881	-0.00109815	0.0052713	-0.00109815	0.0100849
0.34	0.340426	0.00207999			18.7354	0.00542669	-0.00109815	0.00527392	-0.00109815	0.0100869
0.51	0.441112	0.00218314			18.9241	0.00543798	-0.00109815	0.00527236	-0.00109815	0.0100849
0.68	0.533768	0.00214691			19.0202	0.00544867	-0.00109815	0.00527293	-0.00109815	0.010085
0.85	0.628071	0.0020971			19.1203	0.00545796	-0.00109815	0.00527478	-0.00109815	0.0100831
1.02	0.820865	0.00207797			19.2106	0.00546609	-0.00109815	0.00527162	-0.00109815	0.0100817
1.19	0.921002	0.0021761			19.404	0.00547579	-0.00109815	0.00526667	-0.00109815	0.0100815
1.36	0.921002	0.00212175			19.4989	0.0054879	-0.00109815	0.0052631	-0.00109815	0.0100786
1.53	1.01304	0.00217912			19.5997	0.00550159	-0.00109815	0.00525926	-0.00109815	0.0100744
1.7	1.32217	0.00223548			19.7883	0.00551556	-0.00109815	0.00525448	-0.00109815	0.0100724
1.87	1.44194	0.00232354			19.885	0.00552656	-0.00109815	0.00525144	-0.00109815	0.0100694
2.04	1.53397	0.00246544			19.9793	0.00554052	-0.00109815	0.00524661	-0.00109815	0.0100651
2.21	1.63123	0.00247651			20.0766	0.00555857	-0.00109815	0.00524166	-0.00109815	0.0100624
2.38	1.81935	0.00251023			20.2694	0.00557447	-0.00109815	0.00523844	-0.00109815	0.0100594
2.55	1.91723	0.00249412			20.362	0.00559315	-0.00109815	0.005236	-0.00109815	0.0100582
2.72	2.0116	0.00257212			20.4604	0.00560951	-0.00109815	0.00523433	-0.00109815	0.0100566
2.89	2.20432	0.00270195			20.5548	0.00562891	-0.00109815	0.00523225	-0.00109815	0.0100568
3.06	2.30446	0.00268383			20.751	0.00564901	-0.00109815	0.0052311	-0.00109815	0.0100567
3.23	2.39822	0.00270497			20.8471	0.00566888	-0.00109815	0.00522994	-0.00109815	0.010055
3.4	2.49375	0.00279353			20.942	0.00569069	-0.00109815	0.00522637	-0.00109815	0.0100534
3.57	2.6836	0.00282171			21.1325	0.00571228	-0.00109815	0.00522511	-0.00109815	0.0100546
3.74	2.78202	0.00285542			21.2291	0.00573086	-0.00109815	0.00522501	-0.00109815	0.0100564
3.91	2.87577	0.00293191			21.3241	0.00575067	-0.00109815	0.00522253	-0.00109815	0.0100549
4.08	2.97248	0.00289719			21.4184	0.00576914	-0.00109815	0.00522288	-0.00109815	0.0100538
4.25	3.16232	0.00294298			21.6112	0.00578601	-0.00109815	0.00522367	-0.00109815	0.0100535
4.42	3.25903	0.0029616			21.7084	0.00580101	-0.00109815	0.00522613	-0.00109815	0.010055
4.59	3.35683	0.00300135			21.8069	0.00581699	-0.00109815	0.0052237	-0.00109815	0.0100551
4.76	3.54729	0.00307532			21.9955	0.00583476	-0.00109815	0.00522115	-0.00109815	0.0100518
4.93	3.64976	0.00310904			22.0928	0.00585322	-0.00109815	0.00521766	-0.00109815	0.010049
5.1	3.74001	0.00317043			22.1877	0.00586918	-0.00109815	0.00521552	-0.00109815	0.0100468
5.27	3.835	0.00317898			22.2844	0.00588699	-0.00109815	0.00521421	-0.00109815	0.0100423
5.44	4.02656	0.003181			22.4743	0.00590301	-0.00109815	0.00521513	-0.00109815	0.0100356
5.61	4.1221	0.00313923			22.5727	0.00591322	-0.00109815	0.00521654	-0.00109815	0.0100343
5.78	4.21819	0.00317345			22.6647	0.00592403	-0.00109815	0.0052164	-0.00109815	0.0100304
5.95	4.41208	0.00323031			22.8563	0.00593835	-0.00109815	0.00521598	-0.00109815	0.0100267
6.12	4.507	0.00330629			22.957	0.00595043	-0.00109815	0.00521778	-0.00109815	0.0100224
6.29	4.60309	0.00331032			23.0502	0.00596536	-0.00109815	0.00521733	-0.00109815	0.0100208
6.46	4.69808	0.00344317			23.1469	0.00598117	-0.00109815	0.00521743	-0.00109815	0.0100191
6.63	4.89197	0.0034799			23.3391	0.0059961	-0.00109815	0.00521786	-0.00109815	0.010018
6.8	4.99156	0.00346078			23.4363	0.00600875	-0.00109815	0.00522003	-0.00109815	0.0100164
6.97	5.08298	0.00350003			23.5307	0.00602257	-0.00109815	0.0052212	-0.00109815	0.010016
7.14	5.1779	0.00347839			23.7188	0.00603703	-0.00109815	0.00522427	-0.00109815	0.0100134
7.31	5.1779	0.00354582			23.8172	0.0060454	-0.00109815	0.00522932	-0.00109815	0.0100142
7.48	5.1779	0.00348091			23.9145	0.00605712	-0.00109815	0.00523205	-0.00109815	0.0100124
7.65	5.1779	0.00355538			24.0071	0.00606494	-0.00109815	0.00523687	-0.00109815	0.0100106
7.82	5.1779	0.00358306			24.2027	0.00607016	-0.00109815	0.00523974	-0.00109815	0.0100081
7.99	5.1779	0.00356997			24.3029	0.00607386	-0.00109815	0.0052425	-0.00109815	0.0100077
8.16	6.00398	0.00363338			24.3961	0.00607767	-0.00109815	0.00524322	-0.00109815	0.0100083
8.33	6.13768	0.00377377			24.491	0.00608389	-0.00109815	0.00524361	-0.00109815	0.0100099
8.5	6.2766	0.00371087			24.6815	0.00608924	-0.00109815	0.00524755	-0.00109815	0.0100118
8.67	6.2766	0.00369628			24.7787	0.00609609	-0.00109815	0.00525131	-0.00109815	0.0100169
8.84	6.61579	0.00375163			24.8736	0.00610669	-0.00109815	0.005253	-0.00109815	0.0100193
9.01	6.71187	0.00378937			25.0623	0.00611598	-0.00109815	0.0052551	-0.00109815	0.010023
9.18	6.8103	0.00385227			25.1596	0.00612601	-0.00109815	0.00525627	-0.00109815	0.0100264
9.35	6.90817	0.00391215			25.2568	0.00613883	-0.00109815	0.00525815	-0.00109815	0.0100268
9.52	7.10089	0.00397908			25.3524	0.00615206	-0.00109815	0.00525723	-0.00109815	0.0100278
9.69	7.1976	0.00405254			25.5457	0.00616801	-0.00109815	0.00525966	-0.00109815	0.0100313
9.86	7.29019	0.00409783			25.6435	0.00618378	-0.00109815	0.00526183	-0.00109815	0.0100361
10.03	7.48298	0.004046			25.7367	0.00619877	-0.00109815	0.00526342	-0.00109815	0.0100401
10.2	7.57962	0.00404198			25.9289	0.00621454	-0.00109815	0.00526807	-0.00109815	0.0100442
10.37	7.57962	0.0041562			26.0267	0.00623022	-0.00109815	0.00527335	-0.00109815	0.0100493
10.54	7.77646	0.00406512			26.1205	0.00624316	-0.00109815	0.00527409	-0.00109815	0.0100521
10.71	7.96108	0.00405556			26.2131	0.00625976	-0.00109815	0.00527583	-0.00109815	0.0100564
10.88	8.06184	0.00420099			26.4076	0.00627565	-0.00109815	0.00527899	-0.00109815	0.0100599
11.05	8.15731	0.00429207			26.5066	0.00628824	-0.00109815	0.00528155	-0.00109815	0.0100616
11.22	8.3466	0.00420552			26.605	0.00630351	-0.00109815	0.00528546	-0.00109815	0.0100646
11.39	8.46987	0.00431773			26.7943	0.00631626	-0.00109815	0.00529029	-0.00109815	0.0100674
11.56	8.55903	0.00435296			26.8909	0.00632848	-0.00109815	0.00529361	-0.00109815	0.0100731
11.73	8.65456	0.00438365			26.9865	0.00633882	-0.00109815	0.00529601	-0.00109815	0.0100733
11.9	8.74832	0.0044541			27.0809	0.00635054	-0.00109815	0.00529604	-0.00109815	0.0100754
12.07	8.93823	0.00447171			27.2719	0.00636738	-0.00109815	0.00529767	-0.00109815	0.0100751
12.24	9.03837	0.00448882			27.3673	0.00638201	-0.00109815	0.00529997	-0.00109815	0.0100761
12.41	9.13384	0.00443599			27.4658	0.00640069	-0.00109815	0.00529928	-0.00109815	0.0100728
12.58	9.32485	0.00454015			27.5595	0.00641827	-0.00109815	0.00530186	-0.00109815	0.0100746
12.75	9.4221	0.00448127			27.7546	0.0064377	-0.00109815	0.00530084	-0.00109815	0.0100779
12.92	9.51819	0.00452807			27.8501	0.00645799	-0.00109815	0.005302	-0.00109815	0.0100814
13.09	9.61256	0.00454266			27.9491	0.00647886	-0.00109815	0.00530254	-0.00109815	0.0100824
13.26	9.8059	0.00445259			28.1373	0.00650113	-0.00109815	0.00530517	-0.00109815	0.0100844
13.43	9.90316	0.0044858			28.2334	0.00652217	-0.00109815	0.00530867	-0.00109815	0.0100893
13.6	9.99636	0.00456481			28.33	0.00654213	-0.00109815	0.00530893	-0.00109815	0.0100937
13.77	10.0913	0.00458997			28.4232	0.00656063	-0.00109815	0.00530619	-0.00109815	0.0100939
13.94	10.2701	0.00447574			28.6165	0.00657623	-0.00109815	0.00530834	-0.00109815	0.0100954
14.11	10.3633	0.00450442			28.7109	0.00659283	-0.00109815	0.00531005	-0.00109815	0.0100965
14.28	10.5555	0.00456732			28.8087	0.0066105	-0.00109815	0.00530971	-0.00109815	0.0100979
14.45	10.6516	0.00452707			29.0015	0.00662734	-0.00109815	0.00530904	-0.00109815	0.0101021
14.62	10.7477	0.00455424			29.1022	0.00664587	-0.00109815	0.00530884	-0.00109815	0.0101023
14.79	10.8421	0.00453562			29.196	0.0066589	-0.00109815	0.00531096	-0.00109815	0.0101028
14.96	11.0331	0.00456883			29.2898	0.00667422	-0.00109815	0.00531362	-0.00109815	0.0101034
15.13	11.1315	0.00457185			29.4808	0.00668933	-0.00109815	0.00531887	-0.00109815	0.0101057
15.3	11.2386	0.00458795			29.5774	0.00670473	-0.00109815	0.00532136	-0.00109815	0.0101086
15.47	11.337	0.00465387			29.6735	0.00671451	-0.00109815	0.00532565	-0.00109815	0.0101092
15.64	11.5321	0.00474093			29.8634	0.00672769	-0.00109815	0.00533092	-0.00109815	0.0101137
15.81	11.6299	0.00469312			29.9612	0.00674435	-0.00109815	0.0053339	-0.00109815	0.0101145
15.98	11.7277	0.00466947			30.0602	0.00676079	-0.00109815	0.00533472	-0.00109815	0.0101175
16.15	11.9176	0.00475451			30.1546	0.00677962	-0.00109815	0.00533697	-0.00109815	0.0101238
16.32	12.0125	0.00475451			30.3456	0.00679863	-0.00109815	0.00533709	-0.00109815	0.010129
16.49	12.1075	0.00480735			30.4428	0.00681498	-0.00109815	0.0053382	-0.00109815	0.0101311
16.66	12.2047	0.00483603			30.5377	0.00683093	-0.00109815	0.00533952	-0.00109815	0.0101306
16.83	12.3969	0.00482144			30.7282	0.00684719	-0.00109815	0.00533883	-0.00109815	0.0101354
17	12.4918	0.00486522			30.8249	0.00686188	-0.00109815	0.00534128	-0.00109815	0.0101376
17.17	12.5891	0.00494271			30.9192	0.00687347	-0.00109815	0.00534311	-0.00109815	0.0101408
17.34	12.7818	0.00495781			31.0148	0.00688734	-0.00109815	0.00534439	-0.00109815	0.0101458
17.51	12.8791	0.00496284			31.2086	0.00689944	-0.00109815	0.00534985	-0.00109815	0.0101521
17.68	12.9734	0.00492359			31.3071	0.00691136	-0.00109815	0.00535135	-0.00109815	0.0101552
17.85	13.069	0.00480282			31.4026	0.00692367	-0.00109815	0.00535364	-0.00109815	0.0101559
18.02	13.2605	0.00494171			31.4975	0.00693991	-0.00109815	0.00535167	-0.00109815	0.0101558
18.19	13.3549	0.00496485			31.6909	0.00695355	-0.00109815	0.00535264	-0.00109815	0.0101581
18.36	13.4515	0.00489793			31.787	0.00696374	-0.00109815	0.00535733	-0.00109815	0.0101579
18.53	13.5471	0.00491956			31.8795	0.00697483	-0.00109815	0.00535894	-0.00109815	0.010156
18.7	13.7416	0.00501568			32.07	0.00698847	-0.00109815	0.00536084	-0.00109815	0.0101549
18.87	13.8388	0.00500863			32.1696	0.00700165	-0.00109815	0.00536866	-0.00109815	0.0101541
19.04	13.9424	0.00486069			32.2639	0.00701745	-0.00109815	0.00537325	-0.00109815	0.0101553
19.21	14.1231	0.00490648			32.3606	0.00703374	-0.00109815	0.00537555	-0.00109815	0.0101565
19.38	14.222	0.00500662			32.5528	0.00704931	-0.00109815	0.00537832	-0.00109815	0.0101576
19.55	14.3176	0.00499504			32.65	0.0070641	-0.00109815	0.00538011	-0.00109815	0.0101571
19.72	14.4125	0.00491755			32.7473	0.00707695	-0.00109815	0.00538359	-0.00109815	0.0101593
19.89	14.603	0.00499806			32.936	0.00709433	-0.00109815	0.00538459	-0.00109815	0.01016
20.06	14.699	0.00493214			33.031	0.00711318	-0.00109815	0.00538459	-0.00109815	0.01016
20.23	14.7974	0.00499957			33.1288	0.00712962	-0.00109815	0.00538456	-0.00109815	0.0101591
20.4	14.9885	0.00500461			33.2231	0.00714746	-0.00109815	0.00538709	-0.00109815	0.010156
20.57	15.0874	0.00499957			33.4147	0.00716862	-0.00109815	0.00538555	-0.00109815	0.0101568
20.74	15.1824	0.00495479			33.5143	0.00718829	-0.00109815	0.00538468	-0.00109815	0.0101547
20.91	15.2767	0.00500813			33.6092	0.00720483	-0.00109815	0.00538877	-0.00109815	0.0101542
21.08	15.4689	0.00507304			33.8014	0.0072212	-0.00109815	0.00539227	-0.00109815	0.0101497
21.25	15.5673	0.00506398			33.8975	0.00723469	-0.00109815	0.00539387	-0.00109815	0.0101446
21.42	15.6588	0.00510172			33.9947	0.0072468	-0.00109815	0.00539578	-0.00109815	0.0101396
21.59	15.8509	0.00511833			34.0885	0.00725901	-0.00109815	0.0053989	-0.00109815	0.0101389
21.76	15.9499	0.00518274			34.2806	0.00727105	-0.00109815	0.00540204	-0.00109815	0.0101399
21.93	16.0461	0.00513242			34.3774	0.00728714	-0.00109815	0.00540544	-0.00109815	0.0101389
22.1	16.1404	0.00513091			34.474	0.0073046	-0.00109815	0.00540791	-0.00109815	0.0101363
22.27	16.3332	0.00512236			34.5678	0.0073208	-0.00109815	0.00540807	-0.00109815	0.0101352
22.44	16.4345	0.00516161			34.76	0.00733561	-0.00109815	0.00540695	-0.00109815	0.0101323
22.61	16.5259	0.00523155			34.8584	0.00734962	-0.00109815	0.00540557	-0.00109815	0.01013
22.78	16.7163	0.00526074			34.955	0.00736374	-0.00109815	0.00540631	-0.00109815	0.010129
22.95	16.8119	0.00537345			35.1449	0.00738063	-0.00109815	0.00540759	-0.00109815	0.010128
23.12	16.9102	0.00536037			35.2428	0.00739543	-0.00109815	0.00540972	-0.00109815	0.0101306
23.29	17.0034	0.00541774			35.3371	0.00740856	-0.00109815	0.00540836	-0.00109815	0.0101302
23.46	17.1951	0.00542327			35.4321	0.00742631	-0.00109815	0.00540405	-0.00109815	0.0101307
23.63	17.2917	0.00545346			35.6242	0.00744222	-0.00109815	0.00540425	-0.00109815	0.0101317
23.8	17.3925	0.00542025			35.7209	0.00745861	-0.00109815	0.00540702	-0.00109815	0.0101319
23.97	17.5829	0.00537043			35.817	0.00747386	-0.00109815	0.00540665	-0.00109815	0.0101319
24.14	17.6772	0.00536188			36.008	0.00748984	-0.00109815	0.0054073	-0.00109815	0.0101298
24.31	17.7739	0.00536641			36.1058	0.00750455	-0.00109815	0.00541336	-0.00109815	0.0101279
24.48	17.8665	0.00539509			36.2008	0.00751994	-0.00109815	0.00541904	-0.00109815	0.0101246
24.65	18.0605	0.00537547			36.2957	0.00753325	-0.00109815	0.00542436	-0.00109815	0.0101229
24.82	18.1577	0.00537798			36.4879	0.00754726	-0.00109815	0.00542767	-0.00109815	0.0101226
24.99	18.2532	0.00537094			36.5839	0.00756137	-0.00109815	0.00543079	-0.00109815	0.0101194
25.16	18.3464	0.00535634			36.6812	0.00757322	-0.00109815	0.00543604	-0.00109815	0.0101181
25.33	18.5404	0.00544642			36.8711	0.00758725	-0.00109815	0.00544008	-0.00109815	0.0101178
25.5	18.6387	0.00540314			36.9724	0.00759751	-0.00109815	0.00544214	-0.00109815	0.0101198
25.67	18.7354	0.00538805			37.0644	0.00760907	-0.00109815	0.00544769	-0.00109815	0.0101194
25.84	18.9241	0.00539207			37.1599	0.00762222	-0.00109815	0.00545313	-0.00109815	0.0101206
26.01	19.0202	0.00540415			37.3515	0.00763448	-0.00109815	0.00545492	-0.00109815	0.0101207
26.18	19.1203	0.00539509			37.4488	0.00764493	-0.00109815	0.00545995	-0.00109815	0.0101225
26.35	19.2106	0.00543484			37.5443	0.00765981	-0.00109815	0.0054619	-0.00109815	0.0101242
26.52	19.404	0.00541723			37.7347	0.00767524	-0.00109815	0.00546527	-0.00109815	0.0101252
26.69	19.4989	0.00543585			37.8332	0.00769376	-0.00109815	0.00546963	-0.00109815	0.0101246
26.86	19.5997	0.00545699			37.9298	0.00771306	-0.00109815	0.00547534	-0.00109815	0.0101223
27.03	19.7883	0.00551234			38.0248	0.00772865	-0.00109815	0.00547918	-0.00109815	0.0101222
27.2	19.885	0.00548869			38.2146	0.00774646	-0.00109815	0.00548371	-0.00109815	0.0101249
27.37	19.9793	0.00542931			38.3119	0.0077652	-0.00109815	0.00549122	-0.00109815	0.0101264
27.54	20.0766	0.0054746			38.4085	0.00778554	-0.00109815	0.00549962	-0.00109815	0.0101303
27.71	20.2694	0.0055224			38.504	0.00780502	-0.00109815	0.00550606	-0.00109815	0.0101318
27.88	20.362	0.00554001			38.6951	0.00782511	-0.00109815	0.00551068	-0.00109815	0.0101344
28.05	20.4604	0.00560996			38.7918	0.00784331	-0.00109815	0.00551339	-0.00109815	0.0101346
28.22	20.5548	0.00569903			38.8855	0.00786406	-0.00109815	0.00552054	-0.00109815	0.0101313
28.39	20.751	0.00573828			39.0782	0.0078882	-0.00109815	0.00552916	-0.00109815	0.0101303
28.56	20.8471	0.00570205			39.1767	0.00791146	-0.00109815	0.00553446	-0.00109815	0.0101295
28.73	20.942	0.00569752			39.2716	0.00793444	-0.00109815	0.00554127	-0.00109815	0.0101282
28.9	21.1325	0.0057111			39.3683	0.0079543	-0.00109815	0.00554662	-0.00109815	0.0101243
29.07	21.2291	0.00573375			39.5593	0.00797698	-0.00109815	0.00555103	-0.00109815	0.0101225
29.24	21.3241	0.00577249			39.6583	0.00799566	-0.00109815	0.0055563	-0.00109815	0.0101203
29.41	21.4184	0.00578558			39.7515	0.0080149	-0.00109815	0.005559	-0.00109815	0.0101192
29.58	21.6112	0.00572519			39.8458	0.00803438	-0.00109815	0.00556125	-0.00109815	0.0101185
29.75	21.7084	0.00579413			40.0397	0.0080563	-0.00109815	0.00556445	-0.00109815	0.0101177
29.92	21.8069	0.00591943			40.1353	0.00807806	-0.00109815	0.00556821	-0.00109815	0.0101157
30.09	21.9955	0.00584797			40.2307	0.00809845	-0.00109815	0.00557321	-0.00109815	0.0101164
30.26	22.0928	0.00591691			40.4212	0.00811962	-0.00109815	0.00557613	-0.00109815	0.0101153
30.43	22.1877	0.00593704			40.5208	0.00814025	-0.00109815	0.00557787	-0.00109815	0.0101133
30.6	22.2844	0.00598535			40.6163	0.00816362	-0.00109815	0.00558227	-0.00109815	0.010112
30.77	22.4743	0.00599088			40.7106	0.00818609	-0.00109815	0.00558465	-0.00109815	0.0101104
30.94	22.5727	0.00598837			40.9023	0.00820817	-0.00109815	0.00558597	-0.00109815	0.0101087
31.11	22.6647	0.00605831			40.9995	0.00823168	-0.00109815	0.00558577	-0.00109815	0.0101067
31.28	22.8563	0.00604271			41.0944	0.00825572	-0.00109815	0.00558488	-0.00109815	0.0101074
31.45	22.957	0.00599239			41.2843	0.0082769	-0.00109815	0.00558651	-0.00109815	0.010106
31.62	23.0502	0.00601152			41.3844	0.00830074	-0.00109815	0.00558916	-0.00109815	0.0101063
31.79	23.1469	0.00598988			41.4788	0.00832545	-0.00109815	0.00558846	-0.00109815	0.0101055
31.96	23.3391	0.00596321			41.5743	0.00834863	-0.00109815	0.00558718	-0.00109815	0.0101063
32.13	23.4363	0.0059622			41.7671	0.00837568	-0.00109815	0.00559012	-0.00109815	0.0101048
32.3	23.5307	0.00596824			41.8631	0.00840219	-0.00109815	0.00558943	-0.00109815	0.0101041
32.47	23.7188	0.0059622			41.9575	0.00843072	-0.00109815	0.0055906	-0.00109815	0.0101024
32.64	23.8172	0.00602862			42.0542	0.00845455	-0.00109815	0.00558941	-0.00109815	0.0101002
32.81	23.9145	0.00600095			42.2452	0.00848214	-0.00109815	0.00558807	-0.00109815	0.0100996
32.98	24.0071	0.00607442			42.343	0.00850846	-0.00109815	0.00558802	-0.00109815	0.0100958
33.15	24.2027	0.00609052			42.4368	0.00853656	-0.00109815	0.0055903	-0.00109815	0.0100935
33.32	24.3029	0.00600548			42.6284	0.00856249	-0.00109815	0.00559183	-0.00109815	0.0100918
33.49	24.3961	0.00606234			42.7268	0.00858881	-0.00109815	0.00559349	-0.00109815	0.010091
33.66	24.491	0.00613178			42.8241	0.00861138	-0.00109815	0.00559689	-0.00109815	0.0100925
33.83	24.6815	0.00605982			42.9184	0.00863453	-0.00109815	0.00559557	-0.00109815	0.0100951
34	24.7787	0.00615895			43.1089	0.00865905	-0.00109815	0.0055981	-0.00109815	0.0100981
34.17	24.8736	0.00620827			43.213	0.00868524	-0.00109815	0.00559783	-0.00109815	0.0101003
34.34	25.0623	0.00622035			43.3022	0.00871184	-0.00109815	0.00559671	-0.00109815	0.0100986
34.51	25.1596	0.00616499			43.3966	0.00873874	-0.00109815	0.00559746	-0.00109815	0.010094
34.68	25.2568	0.00613983			43.587	0.00876681	-0.00109815	0.00560125	-0.00109815	0.0100925
34.85	25.3524	0.00622789			43.6854	0.00879396	-0.00109815	0.0056008	-0.00109815	0.010089
35.02	25.5457	0.00617053			43.7798	0.00882385	-0.00109815	0.00559958	-0.00109815	0.0100849
35.19	25.6435	0.00619971			43.9714	0.00884796	-0.00109815	0.00559731	-0.00109815	0.01008
35.36	25.7367	0.00615141			44.0692	0.00887567	-0.00109815	0.00559761	-0.00109815	0.0100789
35.53	25.9289	0.00609354			44.1664	0.00890356	-0.00109815	0.00559986	-0.00109815	0.0100777
35.7	26.0267	0.00609656			44.2614	0.00893179	-0.00109815	0.00559728	-0.00109815	0.010077
35.87	26.1205	0.00610511			44.4518	0.00895856	-0.00109815	0.00559636	-0.00109815	0.0100779
36.04	26.2131	0.00617506			44.5496	0.00898545	-0.00109815	0.00559719	-0.00109815	0.0100784
36.21	26.4076	0.00621884			44.6428	0.00901034	-0.00109815	0.00559894	-0.00109815	0.0100827
36.38	26.5066	0.00624802			45.0295	0.00903844	-0.00109815	0.0056006	-0.00109815	0.0100861
36.55	26.605	0.00631042			45.1227	0.0090697	-0.00109815	0.00560437	-0.00109815	0.0100888
36.72	26.7943	0.00629029			45.3184	0.00909822	-0.00109815	0.00560551	-0.00109815	0.01009
36.89	26.8909	0.00629079			45.4156	0.00912581	-0.00109815	0.00560468	-0.00109815	0.0100948
37.06	26.9865	0.00634766			45.5106	0.00915384	-0.00109815	0.00560268	-0.00109815	0.0100993
37.23	27.0809	0.00635923			45.6026	0.00918123	-0.00109815	0.00560154	-0.00109815	0.0101033
37.4	27.2719	0.00644679			45.7948	0.00920506	-0.00109815	0.00560322	-0.00109815	0.010105
37.57	27.3673	0.00643521			45.8938	0.00922818	-0.00109815	0.00560236	-0.00109815	0.0101085
37.74	27.4658	0.00647849			45.9881	0.00925193	-0.00109815	0.00560406	-0.00109815	0.0101098
37.91	27.5595	0.00647396			46.1815	0.00927446	-0.00109815	0.00560333	-0.00109815	0.0101144
38.08	27.7546	0.00654491			46.2769	0.00929812	-0.00109815	0.00560275	-0.00109815	0.0101183
38.25	27.8501	0.00647849			46.3765	0.0093202	-0.00109815	0.00560177	-0.00109815	0.0101275
38.42	27.9491	0.00650365			46.4703	0.00934225	-0.00109815	0.00559929	-0.00109815	0.0101356
38.59	28.1373	0.00653887			46.6596	0.00936607	-0.00109815	0.00559761	-0.00109815	0.0101411
38.76	28.2334	0.00650969			46.7557	0.00939148	-0.00109815	0.0055982	-0.00109815	0.0101436
38.93	28.33	0.00651774			46.8547	0.00941758	-0.00109815	0.00559946	-0.00109815	0.0101447
39.1	28.4232	0.00654139			47.0445	0.00944343	-0.00109815	0.0055985	-0.00109815	0.0101481
39.27	28.6165	0.0065751			47.1389	0.00946906	-0.00109815	0.00559874	-0.00109815	0.0101512
39.44	28.7109	0.00653032			47.2338	0.00949753	-0.00109815	0.00559934	-0.00109815	0.0101557
39.61	28.8087	0.00651673			47.3323	0.00952755	-0.00109815	0.00559679	-0.00109815	0.0101631
39.78	29.0015	0.00664505			47.5267	0.00955643	-0.00109815	0.00559246	-0.00109815	0.0101697
39.95	29.1022	0.00666669			47.6217	0.00958485	-0.00109815	0.00559371	-0.00109815	0.0101792
40.12	29.196	0.0067311			47.7195	0.0096119	-0.00109815	0.00559562	-0.00109815	0.0101878
40.29	29.2898	0.00672707			48.0043	0.00964396	-0.00109815	0.00559667	-0.00109815	0.0101992
40.46	29.4808	0.00673412			48.197	0.00967125	-0.00109815	0.00559287	-0.00109815	0.0102051
40.63	29.5774	0.00670241			48.2943	0.00969785	-0.00109815	0.00558784	-0.00109815	0.01021
40.8	29.6735	0.00672254			48.3875	0.00972554	-0.00109815	0.00558609	-0.00109815	0.0102126
40.97	29.8634	0.00677337			48.5826	0.00975441	-0.00109815	0.00558448	-0.00109815	0.0102143
41.14	29.9612	0.00680607			48.6792	0.0097838	-0.00109815	0.0055795	-0.00109815	0.0102151
41.31	30.0602	0.00681765			48.7742	0.00981283	-0.00109815	0.00557443	-0.00109815	0.0102148
41.48	30.1546	0.00680305			48.9652	0.00983813	-0.00109815	0.00557049	-0.00109815	0.0102166
41.65	30.3456	0.0067784			49.0636	0.00986169	-0.00109815	0.00556481	-0.00109815	0.010218
41.82	30.4428	0.00678846			49.1568	0.00988479	-0.00109815	0.00555967	-0.00109815	0.0102215
41.99	30.5377	0.00682067			49.2506	0.00990916	-0.00109815	0.00555734	-0.00109815	0.0102224
42.16	30.7282	0.00685287			49.4421	0.00993194	-0.00109815	0.0055539	-0.00109815	0.0102246
42.33	30.8249	0.00691527			49.5423	0.00995361	-0.00109815	0.00554739	-0.00109815	0.0102281
42.5	30.9192	0.00683778			49.6373	0.00997877	-0.00109815	0.00554505	-0.00109815	0.0102322
42.67	31.0148	0.00689464			49.7356	0.0100063	-0.00109815	0.00554109	-0.00109815	0.0102364
42.84	31.2086	0.00693188			49.9255	0.0100344	-0.00109815	0.00553582	-0.00109815	0.010241
43.01	31.3071	0.0069359			50.0222	0.0100621	-0.00109815	0.00553416	-0.00109815	0.0102424
43.18	31.4026	0.00683828			50.1183	0.0100912	-0.00109815	0.00553205	-0.00109815	0.0102471
43.35	31.4975	0.00687401			50.307	0.0101185	-0.00109815	0.00553265	-0.00109815	0.0102451
43.52	31.6909	0.00700333			50.4043	0.0101461	-0.00109815	0.00552856	-0.00109815	0.010243
43.69	31.787	0.00703201			50.498	0.0101749	-0.00109815	0.00552361	-0.00109815	0.0102417
43.86	31.8795	0.00707478			50.5947	0.0102071	-0.00109815	0.00551975	-0.00109815	0.010242
44.03	32.07	0.00708787			50.7863	0.0102356	-0.00109815	0.00551645	-0.00109815	0.0102446
44.2	32.1696	0.00703201			50.887	0.0102656	-0.00109815	0.00551299	-0.00109815	0.0102437
44.37	32.2639	0.00705365			50.9825	0.010293	-0.00109815	0.00551056	-0.00109815	0.010244
44.54	32.3606	0.00701792			51.0798	0.0103211	-0.00109815	0.00550645	-0.00109815	0.0102463
44.71	32.5528	0.00695754			51.2708	0.0103471	-0.00109815	0.00550283	-0.00109815	0.0102495
44.88	32.65	0.00699276			51.3651	0.0103715	-0.00109815	0.00550024	-0.00109815	0.0102517
45.05	32.7473	0.00708284			51.4589	0.0103989	-0.00109815	0.00549392	-0.00109815	0.0102519
45.22	32.936	0.00709391			51.6511	0.0104226	-0.00109815	0.00548694	-0.00109815	0.0102541
45.39	33.031	0.00708485			51.7513	0.0104464	-0.00109815	0.00548144	-0.00109815	0.010253
45.56	33.1288	0.00710347			51.8439	0.0104726	-0.00109815	0.00547871	-0.00109815	0.0102539
45.73	33.2231	0.00718952			51.9411	0.0104997	-0.00109815	0.0054773	-0.00109815	0.0102558
45.9	33.4147	0.00713165			52.1321	0.0105261	-0.00109815	0.00547663	-0.00109815	0.0102562
46.07	33.5143	0.00707931			52.2317	0.0105531	-0.00109815	0.00547443	-0.00109815	0.0102549
46.24	33.6092	0.00713869			52.3261	0.0105812	-0.00109815	0.00547542	-0.00109815	0.0102555
46.41	33.8014	0.00722675			52.5159	0.0106106	-0.00109815	0.0054749	-0.00109815	0.0102541
46.58	33.8975	0.00719857			52.6126	0.0106416	-0.00109815	0.00547128	-0.00109815	0.0102493
46.75	33.9947	0.00725242			52.7081	0.010673	-0.00109815	0.00547051	-0.00109815	0.0102476
46.92	34.0885	0.00727707			52.8036	0.0107052	-0.00109815	0.00546824	-0.00109815	0.010244
47.09	34.2806	0.00728764			52.9935	0.0107341	-0.00109815	0.0054664	-0.00109815	0.0102414
47.26	34.3774	0.0072967			53.0919	0.0107682	-0.00109815	0.00546702	-0.00109815	0.0102365
47.43	34.474	0.00730072			53.1903	0.0108098	-0.00109815	0.00546846	-0.00109815	0.0102305
47.6	34.5678	0.00735909			53.3836	0.0108524	-0.00109815	0.00546569	-0.00109815	0.0102263
47.77	34.76	0.00746024			53.478	0.0108925	-0.00109815	0.00546405	-0.00109815	0.0102201
47.94	34.8584	0.00742501			53.5752	0.0109321	-0.00109815	0.00546338	-0.00109815	0.0102159
48.11	34.955	0.00747131			53.6684	0.0109702	-0.00109815	0.00546212	-0.00109815	0.0102129
48.28	35.1449	0.00747282			53.8594	0.0110066	-0.00109815	0.00546011	-0.00109815	0.0102094
48.45	35.2428	0.00746426			53.9561	0.011047	-0.00109815	0.00545482	-0.00109815	0.0102086
48.62	35.3371	0.00749949			55.2997	0.0110866	-0.00109815	0.0054515	-0.00109815	0.0102056
48.79	35.4321	0.00752314			55.3981	0.011124	-0.00109815	0.00544994	-0.00109815	0.0102047
48.96	35.6242	0.00747936			55.5891	0.0111586	-0.00109815	0.00544556	-0.00109815	0.0102047
49.13	35.7209	0.00745118			55.6857	0.0111981	-0.00109815	0.00544424	-0.00109815	0.0102045
49.3	35.817	0.00739834			55.7836	0.0112345	-0.00109815	0.00543912	-0.00109815	0.0102047
49.47	36.008	0.00741495			55.9741	0.0112747	-0.00109815	0.00543518	-0.00109815	0.0102013
49.64	36.1058	0.0075005			56.0719	0.0113105	-0.00109815	0.00543027	-0.00109815	0.0102003
49.81	36.2008	0.00748137			56.1662	0.0113484	-0.00109815	0.00542673	-0.00109815	0.0102013
49.98	36.2957	0.00747886			56.2612	0.0113879	-0.00109815	0.00542455	-0.00109815	0.0102005
50.15	36.4879	0.00752716			56.4533	0.0114258	-0.00109815	0.00542309	-0.00109815	0.0102017
50.32	36.5839	0.00751408			56.5506	0.011466	-0.00109815	0.00542231	-0.00109815	0.0102049
50.49	36.6812	0.00750855			56.6432	0.0115051	-0.00109815	0.00542154	-0.00109815	0.0102101
50.66	36.8711	0.00761019			56.7399	0.0115411	-0.00109815	0.00542121	-0.00109815	0.0102137
50.83	36.9724	0.00763334			56.9349	0.011577	-0.00109815	0.00542102	-0.00109815	0.010219
51	37.0644	0.00752566			57.0305	0.0116118	-0.00109815	0.00542092	-0.00109815	0.0102261
51.17	37.1599	0.0076117			57.1259	0.0116499	-0.00109815	0.00542185	-0.00109815	0.0102345
51.34	37.3515	0.00761623			57.3164	0.0116879	-0.00109815	0.00542315	-0.00109815	0.0102372
51.51	37.4488	0.00771838			57.4154	0.0117249	-0.00109815	0.00542817	-0.00109815	0.0102446
51.68	37.5443	0.00765598			57.5103	0.0117623	-0.00109815	0.00543057	-0.00109815	0.0102507
51.85	37.7347	0.00773197			57.603	0.0117976	-0.00109815	0.0054326	-0.00109815	0.0102549
52.02	37.8332	0.00771838			57.7934	0.0118381	-0.00109815	0.0054389	-0.00109815	0.0102617
52.19	37.9298	0.00774908			57.8941	0.0118781	-0.00109815	0.00544451	-0.00109815	0.0102695
52.36	38.0248	0.00769624			57.989	0.0119144	-0.00109815	0.00544954	-0.00109815	0.0102761
52.53	38.2146	0.0077209			58.1783	0.0119491	-0.00109815	0.00545506	-0.00109815	0.0102825
52.7	38.3119	0.00778229			58.275	0.0119854	-0.00109815	0.00546069	-0.00109815	0.0102872
52.87	38.4085	0.007816			58.3723	0.0120188	-0.00109815	0.00546604	-0.00109815	0.0102958
53.04	38.504	0.00784569			58.4689	0.0120583	-0.00109815	0.00547121	-0.00109815	0.0103034
53.21	38.6951	0.00777927			58.6577	0.0120963	-0.00109815	0.0054753	-0.00109815	0.0103086
53.38	38.7918	0.00781953			58.7555	0.012134	-0.00109815	0.00548124	-0.00109815	0.0103125
53.55	38.8855	0.00785878			58.8498	0.0121699	-0.00109815	0.00548797	-0.00109815	0.0103161
53.72	39.0782	0.00786733			59.0437	0.012206	-0.00109815	0.00549553	-0.00109815	0.0103226
53.89	39.1767	0.00783663			59.141	0.012241	-0.00109815	0.00550085	-0.00109815	0.0103254
54.06	39.2716	0.0079257			59.5218	0.0122804	-0.00109815	0.00550422	-0.00109815	0.0103273
54.23	39.3683	0.00791413			59.6185	0.0123197	-0.00109815	0.00550756	-0.00109815	0.0103292
54.4	39.5593	0.00795388			59.8107	0.0123591	-0.00109815	0.0055137	-0.00109815	0.0103332
54.57	39.6583	0.00799414			59.9068	0.0123981	-0.00109815	0.00552026	-0.00109815	0.0103375
54.74	39.7515	0.00796797			60.0029	0.0124389	-0.00109815	0.00552789	-0.00109815	0.0103404
54.91	39.8458	0.00801578			60.1951	0.0124803	-0.00109815	0.00553577	-0.00109815	0.0103401
55.08	40.0397	0.00804094			60.2929	0.012523	-0.00109815	0.00554178	-0.00109815	0.0103397
55.25	40.1353	0.00813755			60.3872	0.0125645	-0.00109815	0.005548	-0.00109815	0.0103408
55.42	40.2307	0.0080983			60.4804	0.0126062	-0.00109815	0.00555602	-0.00109815	0.01034
55.59	40.4212	0.00811138			60.6738	0.0126517	-0.00109815	0.00556288	-0.00109815	0.0103369
55.76	40.5208	0.00815617			60.771	0.0126979	-0.00109815	0.00556737	-0.00109815	0.0103327
55.93	40.6163	0.0082558			60.8636	0.0127441	-0.00109815	0.00557254	-0.00109815	0.0103276
56.1	40.7106	0.00824977			61.0581	0.0127916	-0.00109815	0.00557598	-0.00109815	0.0103237
56.27	40.9023	0.00830965			61.1548	0.0128356	-0.00109815	0.00558025	-0.00109815	0.010321
56.44	40.9995	0.00830562			61.2532	0.0128803	-0.00109815	0.00558559	-0.00109815	0.0103239
56.61	41.0944	0.00831418			61.347	0.0129271	-0.00109815	0.00558592	-0.00109815	0.0103222
56.78	41.2843	0.00833632			61.538	0.0129735	-0.00109815	0.00559129	-0.00109815	0.0103213
56.95	41.3844	0.00829254			61.6353	0.0130199	-0.00109815	0.00559523	-0.00109815	0.0103206
57.12	41.4788	0.00829556			61.7331	0.013065	-0.00109815	0.0055973	-0.00109815	0.0103156
57.29	41.5743	0.0083333			61.8246	0.0131125	-0.00109815	0.00559664	-0.00109815	0.0103087
57.46	41.7671	0.00835393			62.0161	0.0131613	-0.00109815	0.00559565	-0.00109815	0.0103063
57.63	41.8631	0.00837355			62.1169	0.0132036	-0.00109815	0.0055924	-0.00109815	0.0103045
57.8	41.9575	0.00839418			62.2101	0.0132422	-0.00109815	0.00558918	-0.00109815	0.0103016
57.97	42.0542	0.00845105			62.4017	0.0132809	-0.00109815	0.00558718	-0.00109815	0.0102982
58.14	42.2452	0.00846463			62.4995	0.0133166	-0.00109815	0.00558643	-0.00109815	0.0102932
58.31	42.343	0.00848023			62.5968	0.0133574	-0.00109815	0.00558356	-0.00109815	0.0102886
58.48	42.4368	0.00849382			62.6922	0.0133994	-0.00109815	0.00558072	-0.00109815	0.0102833
58.65	42.6284	0.00852099			62.8815	0.0134402	-0.00109815	0.00557844	-0.00109815	0.0102801
58.82	42.7268	0.00857282			62.9782	0.0134833	-0.00109815	0.00557633	-0.00109815	0.0102766
58.99	42.8241	0.00855773			63.0737	0.0135276	-0.00109815	0.00557495	-0.00109815	0.0102734
59.16	42.9184	0.00856125			63.1669	0.0135708	-0.00109815	0.00557569	-0.00109815	0.0102694
59.33	43.1089	0.00862918			63.3591	0.013613	-0.00109815	0.00557408	-0.00109815	0.0102651
59.5	43.213	0.0086951			63.4587	0.0136572	-0.00109815	0.0055712	-0.00109815	0.0102592
59.67	43.3022	0.00868956			63.5548	0.0137	-0.00109815	0.00556824	-0.00109815	0.0102553
59.84	43.3966	0.00877964			63.7476	0.0137426	-0.00109815	0.00556625	-0.00109815	0.0102533
60.01	43.587	0.00881084			63.8447	0.0137864	-0.00109815	0.0055621	-0.00109815	0.0102506
60.18	43.6854	0.00889688			63.9403	0.0138281	-0.00109815	0.00555756	-0.00109815	0.0102488
60.35	43.7798	0.0088526			64.4178	0.0138733	-0.00109815	0.00555316	-0.00109815	0.0102443
60.52	43.9714	0.00892607			64.6095	0.0139191	-0.00109815	0.00554617	-0.00109815	0.0102411
60.69	44.0692	0.00890091			64.7073	0.0139604	-0.00109815	0.00554164	-0.00109815	0.0102397
60.86	44.1664	0.00899904			64.804	0.0140021	-0.00109815	0.00553896	-0.00109815	0.0102395
61.03	44.2614	0.00903376			64.8995	0.0140457	-0.00109815	0.00553223	-0.00109815	0.0102379
61.2	44.4518	0.00903929			65.0911	0.0140892	-0.00109815	0.00552933	-0.00109815	0.0102339
61.37	44.5496	0.00898696			65.1865	0.0141322	-0.00109815	0.00552544	-0.00109815	0.0102323
61.54	44.6428	0.00900004			65.2833	0.0141753	-0.00109815	0.00552418	-0.00109815	0.0102309
61.71	45.0295	0.00904986			65.4719	0.0142173	-0.00109815	0.00552584	-0.00109815	0.0102338
61.88	45.1227	0.00912182			65.5698	0.0142585	-0.00109815	0.00552743	-0.00109815	0.0102379
62.05	45.3184	0.00909062			65.6647	0.0143006	-0.00109815	0.0055269	-0.00109815	0.0102439
62.22	45.4156	0.00910269			65.7614	0.0143438	-0.00109815	0.00552688	-0.00109815	0.0102508
62.39	45.5106	0.00917516			65.9547	0.0143876	-0.00109815	0.00552747	-0.00109815	0.0102594
62.56	45.6026	0.00916861			66.0514	0.0144294	-0.00109815	0.00552879	-0.00109815	0.0102658
62.73	45.7948	0.00927026			66.1475	0.014476	-0.00109815	0.00553262	-0.00109815	0.0102702
62.9	45.8938	0.00911729			66.3373	0.0145236	-0.00109815	0.00553537	-0.00109815	0.0102765
63.07	45.9881	0.00928234			66.4358	0.0145734	-0.00109815	0.00553741	-0.00109815	0.0102788
63.24	46.1815	0.00930146			66.5301	0.0146211	-0.00109815	0.00553928	-0.00109815	0.0102838
63.41	46.2769	0.00932712			66.6251	0.0146689	-0.00109815	0.00554287	-0.00109815	0.0102894
63.58	46.3765	0.00929693			66.8161	0.0147198	-0.00109815	0.00554696	-0.00109815	0.0102971
63.75	46.4703	0.00932763			66.9139	0.0147701	-0.00109815	0.00555067	-0.00109815	0.0103017
63.92	46.6596	0.00931958			67.0106	0.0148186	-0.00109815	0.00555263	-0.00109815	0.0103042
64.09	46.7557	0.00940059			67.2022	0.0148673	-0.00109815	0.00555432	-0.00109815	0.0103066
64.26	46.8547	0.00949922			67.2994	0.0149134	-0.00109815	0.00555644	-0.00109815	0.0103104
64.43	47.0445	0.00948463			67.3955	0.0149599	-0.00109815	0.00555997	-0.00109815	0.0103113
64.6	47.1389	0.00952287			67.491	0.0150038	-0.00109815	0.0055644	-0.00109815	0.0103145
64.77	47.2338	0.00953042			67.6809	0.0150473	-0.00109815	0.00556886	-0.00109815	0.010321
64.94	47.3323	0.00960137			67.7781	0.0150936	-0.00109815	0.00557287	-0.00109815	0.010323
65.11	47.5267	0.00952589			67.8736	0.0151395	-0.00109815	0.00557727	-0.00109815	0.0103268
65.28	47.6217	0.0095903			68.0647	0.0151861	-0.00109815	0.00558153	-0.00109815	0.0103323
65.45	47.7195	0.00956514			68.1607	0.0152318	-0.00109815	0.00558396	-0.00109815	0.0103366
65.62	48.0043	0.00960187			68.2592	0.0152787	-0.00109815	0.00558903	-0.00109815	0.0103393
65.79	48.197	0.00961093			68.3541	0.0153267	-0.00109815	0.00559268	-0.00109815	0.010344
65.96	48.2943	0.00966125			68.5463	0.0153739	-0.00109815	0.00559656	-0.00109815	0.0103492
66.13	48.3875	0.00969547			68.643	0.0154214	-0.00109815	0.00560147	-0.00109815	0.0103563
66.3	48.5826	0.00975384			68.7402	0.0154685	-0.00109815	0.00560068	-0.00109815	0.0103649
66.47	48.6792	0.00974931			68.8316	0.0155149	-0.00109815	0.00560065	-0.00109815	0.0103701
66.64	48.7742	0.00978303			69.0238	0.0155628	-0.00109815	0.00559891	-0.00109815	0.0103746
66.81	48.9652	0.0098253			69.1217	0.0156137	-0.00109815	0.00559808	-0.00109815	0.0103769
66.98	49.0636	0.00989071			69.2172	0.0156663	-0.00109815	0.00559293	-0.00109815	0.0103791
67.15	49.1568	0.00994455			69.4088	0.0157204	-0.00109815	0.00559008	-0.00109815	0.0103804
67.32	49.2506	0.0100034			69.5084	0.0157686	-0.00109815	0.0055869	-0.00109815	0.0103821
67.49	49.4421	0.0100417			69.6038	0.0158168	-0.00109815	0.00558611	-0.00109815	0.0103821
67.66	49.5423	0.010021			69.6976	0.0158677	-0.00109815	0.00558386	-0.00109815	0.0103833
67.83	49.6373	0.0100819			69.8887	0.0159158	-0.00109815	0.00558051	-0.00109815	0.0103892
68	49.7356	0.0100789			69.9865	0.0159629	-0.00109815	0.00557801	-0.00109815	0.0103936
68.17	49.9255	0.0101011			70.082	0.016009	-0.00109815	0.00557611	-0.00109815	0.0103999
68.34	50.0222	0.0100995			70.2724	0.0160573	-0.00109815	0.00557165	-0.00109815	0.0104041
68.51	50.1183	0.0101579			70.3685	0.0161071	-0.00109815	0.00556786	-0.00109815	0.0104068
68.68	50.307	0.0101629			70.4658	0.0161512	-0.00109815	0.00556262	-0.00109815	0.0104103
68.85	50.4043	0.0102092			70.5613	0.016196	-0.00109815	0.00555784	-0.00109815	0.0104135
69.02	50.498	0.0101906			70.7541	0.0162417	-0.00109815	0.00555449	-0.00109815	0.0104182
69.19	50.5947	0.0101594			70.8502	0.0162889	-0.00109815	0.00554969	-0.00109815	0.0104242
69.36	50.7863	0.0102062			70.9468	0.0163357	-0.00109815	0.0055451	-0.00109815	0.0104319
69.53	50.887	0.0101775			71.1367	0.0163814	-0.00109815	0.00554107	-0.00109815	0.0104393
69.7	50.9825	0.010254			71.2334	0.0164304	-0.00109815	0.00553451	-0.00109815	0.0104433
69.87	51.0798	0.0102138			71.3294	0.0164803	-0.00109815	0.00552601	-0.00109815	0.0104436
70.04	51.2708	0.0102515			71.4238	0.0165292	-0.00109815	0.00551918	-0.00109815	0.0104462
70.21	51.3651	0.0102807			71.6172	0.0165783	-0.00109815	0.00551125	-0.00109815	0.0104485
70.38	51.4589	0.0104176			71.7138	0.0166252	-0.00109815	0.00550566	-0.00109815	0.0104499
70.55	51.6511	0.0104075			71.8111	0.0166735	-0.00109815	0.00550167	-0.00109815	0.0104542
70.72	51.7513	0.0104322			72.0015	0.0167211	-0.00109815	0.0054955	-0.00109815	0.0104563
70.89	51.8439	0.010485			72.0993	0.0167687	-0.00109815	0.00549179	-0.00109815	0.0104552
71.06	51.9411	0.0104805			72.1949	0.0168179	-0.00109815	0.00548595	-0.00109815	0.0104558
71.23	52.1321	0.0105232			72.2915	0.016865	-0.00109815	0.00548171	-0.00109815	0.0104542
71.4	52.2317	0.0106163			72.4808	0.0169136	-0.00109815	0.00547933	-0.00109815	0.0104525
71.57	52.3261	0.010717			72.5775	0.0169671	-0.00109815	0.0054768	-0.00109815	0.0104514
71.74	52.5159	0.010637			72.6741	0.0170171	-0.00109815	0.00546889	-0.00109815	0.0104489
71.91	52.6126	0.0107265			72.769	0.0170619	-0.00109815	0.00546026	-0.00109815	0.0104448
72.08	52.7081	0.0107114			72.9612	0.0171099	-0.00109815	0.00545635	-0.00109815	0.0104389
72.25	52.8036	0.0107874			73.0585	0.0171565	-0.00109815	0.00545066	-0.00109815	0.010434
72.42	52.9935	0.0107829			73.1574	0.0172051	-0.00109815	0.00544568	-0.00109815	0.010429
72.59	53.0919	0.0107743			73.345	0.0172522	-0.00109815	0.00543889	-0.00109815	0.0104251
72.76	53.1903	0.0108433			73.4417	0.0173016	-0.00109815	0.00543474	-0.00109815	0.0104204
72.93	53.3836	0.0107935			73.5367	0.01735	-0.00109815	0.00543426	-0.00109815	0.0104111
73.1	53.478	0.0107919			73.6327	0.0173991	-0.00109815	0.00543459	-0.00109815	0.0104025
73.27	53.5752	0.0108881			73.8255	0.0174493	-0.00109815	0.00543401	-0.00109815	0.0103935
73.44	53.6684	0.0109127			73.921	0.0175009	-0.00109815	0.00543483	-0.00109815	0.0103876
73.61	53.8594	0.0109495			74.0165	0.0175518	-0.00109815	0.00543526	-0.00109815	0.0103817
73.78	53.9561	0.0109726			74.2098	0.0176061	-0.00109815	0.00543486	-0.00109815	0.0103708
73.95	55.2997	0.0110531			74.3071	0.0176614	-0.00109815	0.00543483	-0.00109815	0.0103593
74.12	55.3981	0.0110717			74.4026	0.0177145	-0.00109815	0.00543699	-0.00109815	0.0103521
74.29	55.5891	0.0110883			74.4987	0.0177652	-0.00109815	0.00543974	-0.00109815	0.0103452
74.46	55.6857	0.0111492			74.6885	0.0178164	-0.00109815	0.00544172	-0.00109815	0.0103328
74.63	55.7836	0.0111422			74.7852	0.0178706	-0.00109815	0.00544155	-0.00109815	0.0103217
74.8	55.9741	0.0111221			74.8825	0.0179241	-0.00109815	0.00544576	-0.00109815	0.0103137
74.97	56.0719	0.0112358			74.9763	0.0179759	-0.00109815	0.00545229	-0.00109815	0.010307
75.14	56.1662	0.0114995			75.1684	0.0180295	-0.00109815	0.00545591	-0.00109815	0.0103001
75.31	56.2612	0.0115593			75.2662	0.0180821	-0.00109815	0.00546007	-0.00109815	0.0102926
75.48	56.4533	0.0116207			75.3623	0.0181385	-0.00109815	0.00546197	-0.00109815	0.0102874
75.65	56.5506	0.0115951			75.5522	0.0181942	-0.00109815	0.00546515	-0.00109815	0.0102806
75.82	56.6432	0.0115754			75.6507	0.0182473	-0.00109815	0.00546883	-0.00109815	0.0102757
75.99	56.7399	0.0115785			75.7485	0.0183036	-0.00109815	0.0054695	-0.00109815	0.0102714
76.16	56.9349	0.0116907			75.8417	0.0183608	-0.00109815	0.00547205	-0.00109815	0.0102648
76.33	57.0305	0.0117118			76.0321	0.0184167	-0.00109815	0.00547508	-0.00109815	0.0102594
76.5	57.1259	0.0117395			76.2231	0.0184722	-0.00109815	0.0054779	-0.00109815	0.0102577
76.67	57.3164	0.0117541			76.3238	0.0185255	-0.00109815	0.00547906	-0.00109815	0.0102564
76.84	57.4154	0.011821			76.5119	0.018579	-0.00109815	0.00548402	-0.00109815	0.0102518
77.01	57.5103	0.0118195			76.6098	0.0186375	-0.00109815	0.00549154	-0.00109815	0.0102471
77.18	57.603	0.0119186			76.7041	0.0186908	-0.00109815	0.00549608	-0.00109815	0.0102466
77.35	57.7934	0.0118592			76.8964	0.0187461	-0.00109815	0.0055037	-0.00109815	0.0102443
77.52	57.8941	0.0119221			76.9935	0.0187996	-0.00109815	0.00550741	-0.00109815	0.0102421
77.69	57.989	0.0119579			77.0868	0.0188571	-0.00109815	0.00551286	-0.00109815	0.0102406
77.86	58.1783	0.011979			77.1828	0.0189126	-0.00109815	0.00551905	-0.00109815	0.0102403
78.03	58.275	0.0120011			77.3756	0.0189671	-0.00109815	0.00552143	-0.00109815	0.0102421
78.2	58.3723	0.0119644			77.4746	0.019026	-0.00109815	0.00551906	-0.00109815	0.0102447
78.37	58.4689	0.0119684			77.569	0.0190851	-0.00109815	0.00551925	-0.00109815	0.0102468
78.54	58.6577	0.0119886			77.6644	0.0191413	-0.00109815	0.00551989	-0.00109815	0.0102472
78.71	58.7555	0.0119936			77.8561	0.0191942	-0.00109815	0.00551968	-0.00109815	0.0102495
78.88	58.8498	0.0121179			77.9533	0.0192464	-0.00109815	0.00552111	-0.00109815	0.0102569
79.05	59.0437	0.0121909			78.0489	0.0193022	-0.00109815	0.00552561	-0.00109815	0.0102618
79.22	59.141	0.0121828			78.2375	0.0193583	-0.00109815	0.00552641	-0.00109815	0.010265
79.39	59.5218	0.0122095			78.336	0.0194165	-0.00109815	0.00552556	-0.00109815	0.0102683
79.56	59.6185	0.0122095			78.4321	0.0194766	-0.00109815	0.00552353	-0.00109815	0.0102742
79.73	59.8107	0.0123554			78.5281	0.0195343	-0.00109815	0.00552418	-0.00109815	0.0102803
79.9	59.9068	0.0123232			78.7191	0.0195914	-0.00109815	0.00552467	-0.00109815	0.0102866
80.07	60.0029	0.0123237			78.8176	0.0196519	-0.00109815	0.00552089	-0.00109815	0.0102939
80.24	60.1951	0.0125411			78.9119	0.0197101	-0.00109815	0.00551821	-0.00109815	0.0103001
80.41	60.2929	0.0126478			79.1035	0.0197687	-0.00109815	0.00551794	-0.00109815	0.010306
80.58	60.3872	0.0126251			79.2014	0.0198252	-0.00109815	0.00551569	-0.00109815	0.0103082
80.75	60.4804	0.0127801			79.2957	0.0198822	-0.00109815	0.00551445	-0.00109815	0.0103098
80.92	60.6738	0.0127132			79.3889	0.0199395	-0.00109815	0.00551311	-0.00109815	0.0103112
81.09	60.771	0.0127107			79.5811	0.0199972	-0.00109815	0.00551152	-0.00109815	0.0103128
81.26	60.8636	0.0127675			79.6806	0.0200541	-0.00109815	0.00550883	-0.00109815	0.0103136
81.43	61.0581	0.0127937			79.775	0.0201114	-0.00109815	0.00550635	-0.00109815	0.010317
81.6	61.1548	0.0127902			79.9677	0.0201682	-0.00109815	0.0055043	-0.00109815	0.010318
81.77	61.2532	0.0129376			80.0638	0.0202254	-0.00109815	0.00550372	-0.00109815	0.0103183
81.94	61.347	0.012998			80.1605	0.0202876	-0.00109815	0.00550086	-0.00109815	0.0103217
82.11	61.538	0.0130035			80.2543	0.0203445	-0.00109815	0.00549634	-0.00109815	0.0103251
82.28	61.6353	0.0130886			80.4441	0.0204048	-0.00109815	0.00549317	-0.00109815	0.0103247
82.45	61.7331	0.013083			80.5426	0.0204617	-0.00109815	0.00548659	-0.00109815	0.0103262
82.62	61.8246	0.0131641			80.6393	0.0205233	-0.00109815	0.00548332	-0.00109815	0.0103252
82.79	62.0161	0.0132385			80.7318	0.0205839	-0.00109815	0.00548112	-0.00109815	0.0103233
82.96	62.1169	0.0132224			80.9281	0.0206444	-0.00109815	0.00547656	-0.00109815	0.010319
83.13	62.2101	0.0132536			81.0253	0.0207061	-0.00109815	0.00547237	-0.00109815	0.0103151
83.3	62.4017	0.0133276			81.1209	0.0207659	-0.00109815	0.00547237	-0.00109815	0.0103105
83.47	62.4995	0.0133568			81.3102	0.0208259	-0.00109815	0.00546824	-0.00109815	0.0103061
83.64	62.5968	0.0133744			81.4062	0.020886	-0.00109815	0.00546437	-0.00109815	0.0103024
83.81	62.6922	0.0134187			81.504	0.0209487	-0.00109815	0.00546239	-0.00109815	0.0102985
83.98	62.8815	0.0134378			81.5966	0.0210131	-0.00109815	0.00545898	-0.00109815	0.010293
84.15	62.9782	0.0135304			81.7883	0.0210738	-0.00109815	0.00545319	-0.00109815	0.0102895
84.32	63.0737	0.0135867			81.8838	0.021136	-0.00109815	0.00544952	-0.00109815	0.010286
84.49	63.1669	0.0136033			81.9816	0.021198	-0.00109815	0.0054462	-0.00109815	0.0102829
84.66	63.3591	0.0135998			82.1749	0.0212563	-0.00109815	0.00544754	-0.00109815	0.0102819
84.83	63.4587	0.013709			82.271	0.0213153	-0.00109815	0.00544467	-0.00109815	0.0102793
85	63.5548	0.0137468			82.3671	0.021377	-0.00109815	0.00544357	-0.00109815	0.0102766
85.17	63.7476	0.013789			82.4615	0.0214336	-0.00109815	0.00544664	-0.00109815	0.0102749
85.34	63.8447	0.0138107			82.6542	0.0214928	-0.00109815	0.00544925	-0.00109815	0.0102771
85.51	63.9403	0.0138041			82.7503	0.0215545	-0.00109815	0.00545103	-0.00109815	0.0102794
85.68	64.4178	0.0137875			82.8453	0.0216188	-0.00109815	0.0054544	-0.00109815	0.0102828
85.85	64.6095	0.0138504			82.9379	0.0216822	-0.00109815	0.00545782	-0.00109815	0.0102878
86.02	64.7073	0.013938			83.1341	0.021747	-0.00109815	0.00546113	-0.00109815	0.0102913
86.19	64.804	0.0139692			83.2314	0.0218132	-0.00109815	0.00546707	-0.00109815	0.010295
86.36	64.8995	0.0139933			83.3263	0.0218794	-0.00109815	0.00547676	-0.00109815	0.0103014
86.53	65.0911	0.0140859			83.5185	0.0219463	-0.00109815	0.00548382	-0.00109815	0.0103054
86.7	65.1865	0.0141206			83.6157	0.022017	-0.00109815	0.00549005	-0.00109815	0.0103101
86.87	65.2833	0.0142334			83.7118	0.0220879	-0.00109815	0.00549439	-0.00109815	0.0103151
87.04	65.4719	0.0142641			83.9005	0.0221522	-0.00109815	0.00550138	-0.00109815	0.0103203
87.21	65.5698	0.014328			83.9995	0.0222196	-0.00109815	0.00550694	-0.00109815	0.010326
87.38	65.6647	0.0143743			84.0927	0.0222857	-0.00109815	0.00550962	-0.00109815	0.0103331
87.55	65.7614	0.0143587			84.1911	0.0223545	-0.00109815	0.0055142	-0.00109815	0.010338
87.72	65.9547	0.0144784			84.3815	0.0224211	-0.00109815	0.00551816	-0.00109815	0.0103444
87.89	66.0514	0.0144905			84.4782	0.0224886	-0.00109815	0.00551918	-0.00109815	0.0103488
88.06	66.1475	0.0145791			84.5737	0.022557	-0.00109815	0.00552183	-0.00109815	0.0103562
88.23	66.3373	0.0146254			84.7665	0.0226248	-0.00109815	0.00552279	-0.00109815	0.010363
88.4	66.4358	0.0145685			84.8638	0.0226889	-0.00109815	0.00552302	-0.00109815	0.0103716
88.57	66.5301	0.0146072			84.9581	0.0227537	-0.00109815	0.00552673	-0.00109815	0.0103762
88.74	66.6251	0.0146832			85.0519	0.0228229	-0.00109815	0.00552859	-0.00109815	0.0103822
88.91	66.8161	0.0147225			85.2441	0.0228896	-0.00109815	0.00552844	-0.00109815	0.0103863
89.08	66.9139	0.014729			85.3437	0.0229583	-0.00109815	0.00552925	-0.00109815	0.0103911
89.25	67.0106	0.0148226			85.4369	0.0230272	-0.00109815	0.00552764	-0.00109815	0.0103977
89.42	67.2022	0.0148463			85.6284	0.0230977	-0.00109815	0.00552483	-0.00109815	0.0104019
89.59	67.2994	0.0148407			85.728	0.0231682	-0.00109815	0.00552594	-0.00109815	0.0104059
89.76	67.3955	0.0148614			85.8246	0.023243	-0.00109815	0.00552287	-0.00109815	0.0104068
89.93	67.491	0.0150058			85.9196	0.0233201	-0.00109815	0.00552121	-0.00109815	0.0104136
90.1	67.6809	0.0150611			86.1083	0.023394	-0.00109815	0.00551653	-0.00109815	0.0104184
90.27	67.7781	0.0150435			86.2061	0.023472	-0.00109815	0.00551105	-0.00109815	0.0104205
90.44	67.8736	0.0152066			86.3016	0.0235488	-0.00109815	0.00550749	-0.00109815	0.0104206
90.61	68.0647	0.0152317			86.3966	0.0236244	-0.00109815	0.00550107	-0.00109815	0.0104194
90.78	68.1607	0.0152815			86.5876	0.0237004	-0.00109815	0.005496	-0.00109815	0.0104203
90.95	68.2592	0.015283			86.6877	0.023776	-0.00109815	0.00548912	-0.00109815	0.0104176
91.12	68.3541	0.0153731			86.7856	0.0238536	-0.00109815	0.00548265	-0.00109815	0.0104177
91.29	68.5463	0.0154934			86.9743	0.0239297	-0.00109815	0.00547458	-0.00109815	0.0104168
91.46	68.643	0.0155029			87.0704	0.0240059	-0.00109815	0.00546177	-0.00109815	0.0104147
91.63	68.7402	0.0155417			87.1664	0.0240855	-0.00109815	0.00545051	-0.00109815	0.0104119
91.8	68.8316	0.0155819			87.2603	0.0241606	-0.00109815	0.00543988	-0.00109815	0.0104072
91.97	69.0238	0.0156147			87.4513	0.0242377	-0.00109815	0.0054334	-0.00109815	0.0104027
92.14	69.1217	0.0156614			87.5497	0.0243189	-0.00109815	0.00542543	-0.00109815	0.0103996
92.31	69.2172	0.0156453			87.6417	0.0244029	-0.00109815	0.00541789	-0.00109815	0.0103977
92.48	69.4088	0.0156781			87.7384	0.0244841	-0.00109815	0.00541525	-0.00109815	0.010395
92.65	69.5084	0.015747			87.9364	0.0245645	-0.00109815	0.00541012	-0.00109815	0.0103935
92.82	69.6038	0.0158562			88.0342	0.0246457	-0.00109815	0.00540713	-0.00109815	0.0103932
92.99	69.6976	0.0158869			88.1256	0.0247256	-0.00109815	0.00540425	-0.00109815	0.0103963
93.16	69.8887	0.0159518			88.3189	0.0248045	-0.00109815	0.00540051	-0.00109815	0.0103972
93.33	69.9865	0.0160333			88.4145	0.0248832	-0.00109815	0.00540064	-0.00109815	0.0103973
93.5	70.082	0.0160072			88.5106	0.0249665	-0.00109815	0.00540182	-0.00109815	0.0103947
93.67	70.2724	0.0160233			88.6993	0.0250488	-0.00109815	0.00540155	-0.00109815	0.0103953
93.84	70.3685	0.0161093			88.7942	0.0251272	-0.00109815	0.00540291	-0.00109815	0.0103948
94.01	70.4658	0.0161345			88.8949	0.0252063	-0.00109815	0.00540563	-0.00109815	0.0103956
94.18	70.5613	0.0161214			88.9876	0.025284	-0.00109815	0.00540573	-0.00109815	0.010396
94.35	70.7541	0.0162598			89.1844	0.0253649	-0.00109815	0.00540633	-0.00109815	0.0103962
94.52	70.8502	0.0163725			89.2799	0.025446	-0.00109815	0.00540895	-0.00109815	0.010398
94.69	70.9468	0.0164178			89.3765	0.0255276	-0.00109815	0.00541131	-0.00109815	0.0104
94.86	71.1367	0.0164842			89.5682	0.0256066	-0.00109815	0.00541264	-0.00109815	0.0104021
95.03	71.2334	0.0164525			89.6614	0.0256855	-0.00109815	0.00541446	-0.00109815	0.0103986
95.2	71.3294	0.0165068			89.7534	0.0257633	-0.00109815	0.00541641	-0.00109815	0.0103968
95.37	71.4238	0.0165717			89.8541	0.0258416	-0.00109815	0.00541854	-0.00109815	0.0103991
95.54	71.6172	0.0166497			90.0469	0.0259198	-0.00109815	0.00541869	-0.00109815	0.0103975
95.71	71.7138	0.0166437			90.1423	0.025995	-0.00109815	0.00542107	-0.00109815	0.0103941
95.88	71.8111	0.0166643			90.2384	0.0260687	-0.00109815	0.0054222	-0.00109815	0.0103913
96.05	72.0015	0.0167323			90.3351	0.026143	-0.00109815	0.00542168	-0.00109815	0.0103897
96.22	72.0993	0.0168681			90.529	0.0262158	-0.00109815	0.00541869	-0.00109815	0.0103891
96.39	72.1949	0.0168163			90.6251	0.0262899	-0.00109815	0.00541648	-0.00109815	0.0103879
96.56	72.2915	0.016845			90.7212	0.0263627	-0.00109815	0.0054198	-0.00109815	0.0103875
96.73	72.4808	0.0169139			90.9071	0.0264331	-0.00109815	0.00542253	-0.00109815	0.0103885
96.9	72.5775	0.0169985			91.0072	0.0265039	-0.00109815	0.00542372	-0.00109815	0.010388
97.07	72.6741	0.0170176			91.1021	0.0265739	-0.00109815	0.00542465	-0.00109815	0.0103862
97.24	72.769	0.0170322			91.1994	0.0266413	-0.00109815	0.00542582	-0.00109815	0.010384
97.41	72.9612	0.0171167			91.3904	0.026708	-0.00109815	0.00542897	-0.00109815	0.0103832
97.58	73.0585	0.0171741			91.4876	0.0267771	-0.00109815	0.00542956	-0.00109815	0.0103818
97.75	73.1574	0.0172133			91.5866	0.0268462	-0.00109815	0.00543131	-0.00109815	0.0103799
97.92	73.345	0.0173296			91.681	0.0269179	-0.00109815	0.00543079	-0.00109815	0.0103786
98.09	73.4417	0.0172933			91.8714	0.0269891	-0.00109815	0.00543283	-0.00109815	0.0103753
98.26	73.5367	0.0174015			91.9669	0.0270605	-0.00109815	0.00543645	-0.00109815	0.0103716
98.43	73.6327	0.0174609			92.0636	0.0271328	-0.00109815	0.00543776	-0.00109815	0.0103701
98.6	73.8255	0.0174352			92.2535	0.0272031	-0.00109815	0.00544048	-0.00109815	0.010368
98.77	73.921	0.0174997			92.3502	0.0272717	-0.00109815	0.00544196	-0.00109815	0.0103681
98.94	74.0165	0.0175228			92.4451	0.0273392	-0.00109815	0.00544328	-0.00109815	0.0103656
99.11	74.2098	0.0175927			92.5429	0.0274073	-0.00109815	0.00544509	-0.00109815	0.0103646
99.28	74.3071	0.0177256			92.738	0.0274791	-0.00109815	0.0054489	-0.00109815	0.0103633
99.45	74.4026	0.0177603			92.834	0.027549	-0.00109815	0.00545353	-0.00109815	0.0103604
99.62	74.4987	0.017718			92.9261	0.0276154	-0.00109815	0.00545583	-0.00109815	0.0103617
99.79	74.6885	0.0178554			93.1172	0.0276833	-0.00109815	0.00545534	-0.00109815	0.0103623
99.96	74.7852	0.0178816			93.2161	0.0277509	-0.00109815	0.00545564	-0.00109815	0.0103645
100.13	74.8825	0.0179123			93.3087	0.0278185	-0.00109815	0.00545833	-0.00109815	0.010365
100.3	74.9763	0.0179198			93.4043	0.0278892	-0.00109815	0.00545838	-0.00109815	0.010365
100.47	75.1684	0.0180542			93.597	0.0279597	-0.00109815	0.00545876	-0.00109815	0.0103627
100.64	75.2662	0.018102			93.6949	0.0280304	-0.00109815	0.00546076	-0.00109815	0.0103639
100.81	75.3623	0.0181151			93.7915	0.0281031	-0.00109815	0.00546524	-0.00109815	0.0103667
100.98	75.5522	0.0181709			93.9825	0.0281776	-0.00109815	0.00547062	-0.00109815	0.0103659
101.15	75.6507	0.0182801			94.0804	0.0282519	-0.00109815	0.00547654	-0.00109815	0.0103654
101.32	75.7485	0.0183943			94.1753	0.0283261	-0.00109815	0.00548386	-0.00109815	0.0103644
101.49	75.8417	0.0184467			94.2708	0.0283919	-0.00109815	0.00548835	-0.00109815	0.0103671
101.66	76.0321	0.0185025			94.459	0.0284469	-0.00109815	0.00548931	-0.00109815	0.0103656
101.83	76.2231	0.0185081			94.5591	0.0284883	-0.00109815	0.00549036	-0.00109815	0.0103652
102	76.3238	0.0185186			94.6517	0.0285192	-0.00109815	0.00549343	-0.00109815	0.0103673
102.17	76.5119	0.0185534			94.7489	0.028538	-0.00109815	0.00549474	-0.00109815	0.0103709
102.34	76.6098	0.018658			94.9399	0.0285487	-0.00109815	0.00549424	-0.00109815	0.0103722
102.51	76.7041	0.0187224			95.0384	0.0285476	-0.00109815	0.00549214	-0.00109815	0.0103723
102.68	76.8964	0.0187285			95.1333	0.0285407	-0.00109815	0.00548988	-0.00109815	0.0103747
102.85	76.9935	0.0188221			95.3261	0.0285255	-0.00109815	0.00549068	-0.00109815	0.0103759
103.02	77.0868	0.0189071			95.4222	0.0285007	-0.00109815	0.00548944	-0.00109815	0.0103777
103.19	77.1828	0.0189841			95.5171	0.0284682	-0.00109815	0.00548399	-0.00109815	0.01038
103.36	77.3756	0.0190727			95.7081	0.0284295	-0.00109815	0.00547322	-0.00109815	0.0103828
103.53	77.4746	0.0190561			95.8036	0.028386	-0.00109815	0.00546165	-0.00109815	0.0103858
103.7	77.569	0.0191225			95.9021	0.0283362	-0.00109815	0.00544613	-0.00109815	0.0103904
103.87	77.6644	0.0192151			95.9946	0.0282825	-0.00109815	0.00543109	-0.00109815	0.0103948
104.04	77.8561	0.0192015			96.0091	0.0282249	-0.00109815	0.00541639	-0.00109815	0.0103983
104.21	77.9533	0.0192558			96.0091	0.0281612	-0.00109815	0.00540487	-0.00109815	0.0104001
104.38	78.0489	0.0193253			96.0091	0.028088	-0.00109815	0.00539318	-0.00109815	0.0104036
104.55	78.2375	0.0193665			96.0091	0.0280073	-0.00109815	0.00537847	-0.00109815	0.0104063
104.72	78.336	0.0194717			96.0091	0.0279212	-0.00109815	0.00536401	-0.00109815	0.0104055
104.89	78.4321	0.0194561			96.0091	0.0278264	-0.00109815	0.00535279	-0.00109815	0.0104027
105.06	78.5281	0.0195386			96.0091	0.0277304	-0.00109815	0.00534558	-0.00109815	0.0103993
105.23	78.7191	0.0195185			96.0091	0.0276268	-0.00109815	0.00533526	-0.00109815	0.0103997
105.4	78.8176	0.0196458			96.0091	0.0275181	-0.00109815	0.00532711	-0.00109815	0.0103994
105.57	78.9119	0.0197168			96.0091	0.0274038	-0.00109815	0.00531923	-0.00109815	0.0103987
105.74	79.1035	0.0197379			96.0091	0.027283	-0.00109815	0.00530829	-0.00109815	0.0103962
105.91	79.2014	0.0198833			96.0091	0.0271578	-0.00109815	0.00529443	-0.00109815	0.0103934
106.08	79.2957	0.0199422			96.0091	0.0270258	-0.00109815	0.00528224	-0.00109815	0.010391
106.25	79.3889	0.0199664			96.0091	0.0268897	-0.00109815	0.00526926	-0.00109815	0.0103889
106.42	79.5811	0.019983			96.0091	0.0267488	-0.00109815	0.00525713	-0.00109815	0.0103844
106.59	79.6806	0.0200121			96.0091	0.0266096	-0.00109815	0.00524812	-0.00109815	0.0103781
106.76	79.775	0.0201757			96.0091	0.0264773	-0.00109815	0.00524059	-0.00109815	0.0103773
106.93	79.9677	0.0201903			96.0091	0.0263557	-0.00109815	0.00523564	-0.00109815	0.0103726
107.1	80.0638	0.0202643			96.0091	0.0262425	-0.00109815	0.00522883	-0.00109815	0.010368
107.27	80.1605	0.0203584			96.0091	0.0261343	-0.00109815	0.00522221	-0.00109815	0.0103641
107.44	80.2543	0.020387			96.0091	0.0260301	-0.00109815	0.00521949	-0.00109815	0.0103617
107.61	80.4441	0.0204369			96.0091	0.0259306	-0.00109815	0.00521578	-0.00109815	0.0103588
107.78	80.5426	0.0205435			96.0091	0.0258343	-0.00109815	0.00521325	-0.00109815	0.0103553
107.95	80.6393	0.0205692			96.0091	0.0257436	-0.00109815	0.00520664	-0.00109815	0.0103538
108.12	80.7318	0.0206633			96.0091	0.0256585	-0.00109815	0.0052048	-0.00109815	0.0103488
108.29	80.9281	0.0206789			96.0091	0.0255742	-0.00109815	0.00520572	-0.00109815	0.0103445
108.46	81.0253	0.0207826			96.0091	0.025491	-0.00109815	0.00520894	-0.00109815	0.010342
108.63	81.1209	0.0207745			96.0091	0.0254091	-0.00109815	0.00521345	-0.00109815	0.0103381
108.8	81.3102	0.0208545			96.0091	0.0253311	-0.00109815	0.00521993	-0.00109815	0.0103345
108.97	81.4062	0.0209229			96.0091	0.0252513	-0.00109815	0.0052266	-0.00109815	0.0103312
109.14	81.504	0.0209189			96.0091	0.025175	-0.00109815	0.00523566	-0.00109815	0.0103302
109.31	81.5966	0.0209597			96.0091	0.0251012	-0.00109815	0.00523999	-0.00109815	0.0103294
109.48	81.7883	0.0210417			96.0091	0.0250305	-0.00109815	0.00524769	-0.00109815	0.0103247
109.65	81.8838	0.0212324			96.0091	0.0249604	-0.00109815	0.005257	-0.00109815	0.010322
109.82	81.9816	0.0211796			96.0091	0.0248969	-0.00109815	0.00526584	-0.00109815	0.0103205
109.99	82.1749	0.0212661			96.0091	0.024837	-0.00109815	0.00527431	-0.00109815	0.0103203
110.16	82.271	0.021246			96.0091	0.0247734	-0.00109815	0.00528083	-0.00109815	0.01032
110.33	82.3671	0.0213638			96.0091	0.0247117	-0.00109815	0.00528741	-0.00109815	0.0103211
110.5	82.4615	0.0214664			96.0091	0.0246515	-0.00109815	0.00529589	-0.00109815	0.0103221
110.67	82.6542	0.0215318			96.0091	0.0245942	-0.00109815	0.00530378	-0.00109815	0.0103246
110.84	82.7503	0.0215887			96.0091	0.0245387	-0.00109815	0.00531278	-0.00109815	0.0103291
111.01	82.8453	0.0216778			96.0091	0.0244834	-0.00109815	0.00532211	-0.00109815	0.0103368
111.18	82.9379	0.0217422			96.0091	0.0244289	-0.00109815	0.00532874	-0.00109815	0.0103425
111.35	83.1341	0.0217673			96.0091	0.0243741	-0.00109815	0.00533764	-0.00109815	0.0103484
111.52	83.2314	0.0218659			96.0091	0.0243181	-0.00109815	0.00534608	-0.00109815	0.0103568
111.69	83.3263	0.0219419			96.0091	0.0242661	-0.00109815	0.00535537	-0.00109815	0.0103654
111.86	83.5185	0.0219973			96.0091	0.024218	-0.00109815	0.00536272	-0.00109815	0.0103736
112.03	83.6157	0.0220562			96.0091	0.0241669	-0.00109815	0.0053701	-0.00109815	0.0103842
112.2	83.7118	0.0221261			96.0091	0.0241174	-0.00109815	0.00537627	-0.00109815	0.0103918
112.37	83.9005	0.022107			96.0091	0.0240669	-0.00109815	0.00538152	-0.00109815	0.0103979
112.54	83.9995	0.0221568			96.0091	0.0240185	-0.00109815	0.00538457	-0.00109815	0.0104073
112.71	84.0927	0.0222881			96.0091	0.0239708	-0.00109815	0.00539023	-0.00109815	0.0104189
112.88	84.1911	0.0222398			96.0091	0.0239251	-0.00109815	0.00539357	-0.00109815	0.0104292
113.05	84.3815	0.0223455			96.0091	0.0238788	-0.00109815	0.00540131	-0.00109815	0.0104378
113.22	84.4782	0.0225146			96.0091	0.0238316	-0.00109815	0.00540638	-0.00109815	0.0104468
113.39	84.5737	0.0226082			96.0091	0.023788	-0.00109815	0.00541232	-0.00109815	0.0104557
113.56	84.7665	0.0226842			96.0091	0.0237447	-0.00109815	0.00541737	-0.00109815	0.0104645
113.73	84.8638	0.0227189			96.0091	0.0237014	-0.00109815	0.00542272	-0.00109815	0.0104717
113.9	84.9581	0.0228412			96.0091	0.0236573	-0.00109815	0.00542889	-0.00109815	0.0104787
114.07	85.0519	0.0229091			96.0091	0.0236164	-0.00109815	0.00543848	-0.00109815	0.0104862
114.24	85.2441	0.0229257			96.0091	0.023573	-0.00109815	0.00544578	-0.00109815	0.0104926
114.41	85.3437	0.0230807			96.0091	0.0235294	-0.00109815	0.00545459	-0.00109815	0.0104993
114.58	85.4369	0.0231687			96.0091	0.0234856	-0.00109815	0.00545776	-0.00109815	0.0105076
114.75	85.6284	0.0231597			96.0091	0.0234432	-0.00109815	0.00545989	-0.00109815	0.010515
114.92	85.728	0.0232035			96.0091	0.0233989	-0.00109815	0.00546648	-0.00109815	0.0105245
115.09	85.8246	0.0232472			96.0091	0.0233552	-0.00109815	0.00546903	-0.00109815	0.0105331
115.26	85.9196	0.0233111			96.0091	0.0233136	-0.00109815	0.005473	-0.00109815	0.0105401
115.43	86.1083	0.0233615			96.0091	0.0232739	-0.00109815	0.00547705	-0.00109815	0.0105433
115.6	86.2061	0.0234923			96.0091	0.0232344	-0.00109815	0.00547857	-0.00109815	0.0105477
115.77	86.3016	0.0235819			96.0091	0.0231928	-0.00109815	0.0054801	-0.00109815	0.010552
115.94	86.3966	0.0236241			96.0091	0.0231508	-0.00109815	0.0054821	-0.00109815	0.0105551
116.11	86.5876	0.0235995			96.0091	0.0231073	-0.00109815	0.00548523	-0.00109815	0.0105579
116.28	86.6877	0.0236865			96.0091	0.023066	-0.00109815	0.00548973	-0.00109815	0.0105655
116.45	86.7856	0.023843			96.0091	0.0230251	-0.00109815	0.00549159	-0.00109815	0.010573
116.62	86.9743	0.0238667			96.0091	0.0229858	-0.00109815	0.0054939	-0.00109815	0.0105776
116.79	87.0704	0.0240036			96.0091	0.0229448	-0.00109815	0.00549533	-0.00109815	0.010583
116.96	87.1664	0.0240655			96.0091	0.0229027	-0.00109815	0.00549632	-0.00109815	0.0105855
117.13	87.2603	0.0241691			96.0091	0.0228633	-0.00109815	0.00549796	-0.00109815	0.0105894
117.3	87.4513	0.0242416			96.0091	0.0228261	-0.00109815	0.00550187	-0.00109815	0.0105931
117.47	87.5497	0.0243528			96.0091	0.0227888	-0.00109815	0.00550667	-0.00109815	0.0105966
117.64	87.6417	0.0244695			96.0091	0.0227526	-0.00109815	0.00551095	-0.00109815	0.0105962
117.81	87.7384	0.0245042			96.0091	0.0227183	-0.00109815	0.00551281	-0.00109815	0.0105946
117.98	87.9364	0.0245787			96.0091	0.0226815	-0.00109815	0.00551767	-0.00109815	0.0105924
118.15	88.0342	0.0246522			96.0091	0.0226439	-0.00109815	0.00551786	-0.00109815	0.0105917
118.32	88.1256	0.0247805			96.0091	0.0226061	-0.00109815	0.00552014	-0.00109815	0.0105921
118.49	88.3189	0.0248887			96.0091	0.0225677	-0.00109815	0.00552317	-0.00109815	0.0105886
118.66	88.4145	0.0249526			96.0091	0.0225284	-0.00109815	0.00552896	-0.00109815	0.0105837
118.83	88.5106	0.0250462			96.0091	0.022489	-0.00109815	0.00553436	-0.00109815	0.0105811
119	88.6993	0.0251232			96.0091	0.0224507	-0.00109815	0.00553946	-0.00109815	0.0105809
119.17	88.7942	0.0251951			96.0091	0.0224127	-0.00109815	0.0055408	-0.00109815	0.0105762
119.34	88.8949	0.0253149			96.0091	0.022379	-0.00109815	0.00554032	-0.00109815	0.0105691
119.51	88.9876	0.025334			96.0091	0.022344	-0.00109815	0.00553842	-0.00109815	0.0105649
119.68	89.1844	0.025481			96.0091	0.0223077	-0.00109815	0.00554332	-0.00109815	0.0105605
119.85	89.2799	0.0255952			96.0091	0.0222717	-0.00109815	0.00554989	-0.00109815	0.0105574
120.02	89.3765	0.025724			96.0091	0.0222365	-0.00109815	0.00555469	-0.00109815	0.0105494
120.19	89.5682	0.0256838			96.0091	0.0222019	-0.00109815	0.0055614	-0.00109815	0.0105424
120.36	89.6614	0.0257235			96.0091	0.0221655	-0.00109815	0.00556638	-0.00109815	0.0105389
120.53	89.7534	0.025798			96.0091	0.0221299	-0.00109815	0.00557009	-0.00109815	0.0105369
120.7	89.8541	0.0258886			96.0091	0.0220929	-0.00109815	0.00557262	-0.00109815	0.0105344
120.87	90.0469	0.0259499			96.0091	0.0220582	-0.00109815	0.00557661	-0.00109815	0.0105287
121.04	90.1423	0.0259852			96.0091	0.0220225	-0.00109815	0.00558326	-0.00109815	0.0105261
121.21	90.2384	0.0260959			96.0091	0.0219874	-0.00109815	0.00558529	-0.00109815	0.0105216
121.38	90.3351	0.0261568			96.0091	0.0219542	-0.00109815	0.00558716	-0.00109815	0.0105146
121.55	90.529	0.0261965			96.0091	0.0219198	-0.00109815	0.00559052	-0.00109815	0.0105079
121.72	90.6251	0.0262393			96.0091	0.0218854	-0.00109815	0.00559344	-0.00109815	0.0105044
121.89	90.7212	0.0263324			96.0091	0.0218521	-0.00109815	0.00559503	-0.00109815	0.0104968
122.06	90.9071	0.0264934			96.0091	0.0218215	-0.00109815	0.00559714	-0.00109815	0.0104918
122.23	91.0072	0.0266026			96.0091	0.0217896	-0.00109815	0.00559844	-0.00109815	0.0104843
122.4	91.1021	0.0266887			96.0091	0.0217535	-0.00109815	0.00560063	-0.00109815	0.0104793
122.57	91.1994	0.0267224			96.0091	0.0217215	-0.00109815	0.00560117	-0.00109815	0.0104737
122.74	91.3904	0.0268376			96.0091	0.0216906	-0.00109815	0.00560142	-0.00109815	0.0104702
122.91	91.4876	0.0268391			96.0091	0.0216568	-0.00109815	0.00560087	-0.00109815	0.0104649
123.08	91.5866	0.0269277			96.0091	0.0216225	-0.00109815	0.00560125	-0.00109815	0.0104614
123.25	91.681	0.0269981			96.0091	0.0215891	-0.00109815	0.00560286	-0.00109815	0.0104553
123.42	91.8714	0.0270364			96.0091	0.0215576	-0.00109815	0.0056007	-0.00109815	0.0104515
123.59	91.9669	0.0270988			96.0091	0.021524	-0.00109815	0.00559567	-0.00109815	0.0104515
123.76	92.0636	0.0271823			96.0091	0.0214942	-0.00109815	0.00559055	-0.00109815	0.0104514
123.93	92.2535	0.0272301			96.0091	0.0214665	-0.00109815	0.00558463	-0.00109815	0.0104505
124.1	92.3502	0.0273468			96.0091	0.0214403	-0.00109815	0.00557802	-0.00109815	0.0104494
124.27	92.4451	0.027378			96.0091	0.0214147	-0.00109815	0.00557349	-0.00109815	0.0104516
124.44	92.5429	0.0274279			96.0091	0.0213858	-0.00109815	0.00557031	-0.00109815	0.0104541
124.61	92.738	0.027457			96.0091	0.0213603	-0.00109815	0.00556476	-0.00109815	0.0104525
124.78	92.834	0.0275803			96.0091	0.0213335	-0.00109815	0.00555882	-0.00109815	0.0104528
124.95	92.9261	0.0276186			96.0091	0.0213073	-0.00109815	0.00555092	-0.00109815	0.0104526
125.12	93.1172	0.0277258			96.0091	0.0212794	-0.00109815	0.00554295	-0.00109815	0.0104525
125.29	93.2161	0.0277559			96.0091	0.0212509	-0.00109815	0.00553552	-0.00109815	0.0104543
125.46	93.3087	0.0277952			96.0091	0.0212246	-0.00109815	0.00552492	-0.00109815	0.0104541
125.63	93.4043	0.0279502			96.0091	0.0211963	-0.00109815	0.0055172	-0.00109815	0.0104553
125.8	93.597	0.0280231			96.0091	0.0211689	-0.00109815	0.0055114	-0.00109815	0.0104568
125.97	93.6949	0.0280921			96.0091	0.0211407	-0.00109815	0.00550452	-0.00109815	0.0104606
126.14	93.7915	0.0281545			96.0091	0.0211146	-0.00109815	0.0054953	-0.00109815	0.0104616
126.31	93.9825	0.0282058			96.0091	0.0210911	-0.00109815	0.00548854	-0.00109815	0.0104633
126.48	94.0804	0.0282134			96.0091	0.0210656	-0.00109815	0.0054823	-0.00109815	0.0104647
126.65	94.1753	0.0282219			96.0091	0.0210407	-0.00109815	0.00547743	-0.00109815	0.0104663
126.82	94.2708	0.0282833			96.0091	0.0210155	-0.00109815	0.00547391	-0.00109815	0.0104642
126.99	94.459	0.0284871			96.0091	0.0209891	-0.00109815	0.00546804	-0.00109815	0.0104641
127.16	94.5591	0.0285893			96.0091	0.0209611	-0.00109815	0.00546183	-0.00109815	0.0104637
127.33	94.6517	0.0285958			96.0091	0.020936	-0.00109815	0.00545798	-0.00109815	0.0104654
127.5	94.7489	0.0287241			96.0091	0.0209136	-0.00109815	0.0054515	-0.00109815	0.0104663
127.67	94.9399	0.0287513			96.0091	0.0208896	-0.00109815	0.00544405	-0.00109815	0.0104684
127.84	95.0384	0.028866			96.0091	0.0208626	-0.00109815	0.005441	-0.00109815	0.0104703
128.01	95.1333	0.0289586			96.0091	0.0208373	-0.00109815	0.00543905	-0.00109815	0.0104701
128.18	95.3261	0.0290426			96.0091	0.0208157	-0.00109815	0.00543448	-0.00109815	0.0104711
128.35	95.4222	0.0291196			96.0091	0.0207942	-0.00109815	0.00542991	-0.00109815	0.0104719
128.52	95.5171	0.0292162			96.0091	0.0207708	-0.00109815	0.0054283	-0.00109815	0.0104717
128.69	95.7081	0.0293345			96.0091	0.0207516	-0.00109815	0.00542763	-0.00109815	0.0104685
128.86	95.8036	0.0294115			96.0091	0.0207336	-0.00109815	0.00542555	-0.00109815	0.0104665
129.03	95.9021	0.0294553			96.0091	0.0207145	-0.00109815	0.00542696	-0.00109815	0.0104648
129.2	95.9946	0.0293229			96.0091	0.0206931	-0.00109815	0.0054285	-0.00109815	0.0104627
129.37	96.0091	0.0290265			96.0091	0.0206721	-0.00109815	0.00542765	-0.00109815	0.0104575
129.54	96.0091	0.0286698			96.0091	0.0206513	-0.00109815	0.00542597	-0.00109815	0.0104551
129.71	96.0091	0.0283839			96.0091	0.0206306	-0.00109815	0.00542973	-0.00109815	0.010454
129.88	96.0091	0.0281439			96.0091	0.0206093	-0.00109815	0.00542901	-0.00109815	0.0104523
130.05	96.0091	0.0279401			96.0091	0.0205865	-0.00109815	0.00543092	-0.00109815	0.0104484
130.22	96.0091	0.0276935			96.0091	0.0205667	-0.00109815	0.00543283	-0.00109815	0.0104448
130.39	96.0091	0.0275476			96.0091	0.020544	-0.00109815	0.00543441	-0.00109815	0.0104427
130.56	96.0091	0.0273413			96.0091	0.0205225	-0.00109815	0.00543907	-0.00109815	0.0104384
130.73	96.0091	0.0272039			96.0091	0.0205024	-0.00109815	0.00544409	-0.00109815	0.0104339
130.9	96.0091	0.0270494			96.0091	0.0204818	-0.00109815	0.00544862	-0.00109815	0.0104279
131.07	96.0091	0.0269322			96.0091	0.0204609	-0.00109815	0.00545197	-0.00109815	0.010424
131.24	96.0091	0.0268477			96.0091	0.0204403	-0.00109815	0.00545697	-0.00109815	0.0104217
131.41	96.0091	0.0267118			96.0091	0.0204177	-0.00109815	0.00546505	-0.00109815	0.0104195
131.58	96.0091	0.0266021			96.0091	0.0203926	-0.00109815	0.00547346	-0.00109815	0.0104188
131.75	96.0091	0.0264944			96.0091	0.0203701	-0.00109815	0.005477	-0.00109815	0.0104187
131.92	96.0091	0.0263716			96.0091	0.0203498	-0.00109815	0.00548117	-0.00109815	0.0104202
132.09	96.0091	0.0262916			96.0091	0.0203298	-0.00109815	0.00548919	-0.00109815	0.0104198
132.26	96.0091	0.0261678			96.0091	0.020307	-0.00109815	0.00549697	-0.00109815	0.0104199
132.43	96.0091	0.0260144			96.0091	0.0202834	-0.00109815	0.00550034	-0.00109815	0.0104188
132.6	96.0091	0.0258795			96.0091	0.0202593	-0.00109815	0.00550487	-0.00109815	0.0104189
132.77	96.0091	0.0258714			96.0091	0.020236	-0.00109815	0.00551207	-0.00109815	0.010418
132.94	96.0091	0.0257582			96.0091	0.0202123	-0.00109815	0.00551668	-0.00109815	0.0104153
133.11	96.0091	0.0256973			96.0091	0.0201902	-0.00109815	0.00552322	-0.00109815	0.0104143
133.28	96.0091	0.0256143			96.0091	0.0201676	-0.00109815	0.00552898	-0.00109815	0.0104108
133.45	96.0091	0.0254945			96.0091	0.0201463	-0.00109815	0.00553559	-0.00109815	0.0104103
133.62	96.0091	0.0254603			96.0091	0.0201246	-0.00109815	0.00554243	-0.00109815	0.0104084
133.79	96.0091	0.0253763			96.0091	0.0201022	-0.00109815	0.00554842	-0.00109815	0.0104103
133.96	96.0091	0.025328			96.0091	0.0200755	-0.00109815	0.00555907	-0.00109815	0.0104086
134.13	96.0091	0.0252268			96.0091	0.0200486	-0.00109815	0.00556543	-0.00109815	0.0104099
134.3	96.0091	0.0251483			96.0091	0.020024	-0.00109815	0.00557224	-0.00109815	0.0104105
134.47	96.0091	0.0250563			96.0091	0.0199976	-0.00109815	0.00557816	-0.00109815	0.0104158
134.64	96.0091	0.025023			96.0091	0.0199745	-0.00109815	0.00558448	-0.00109815	0.0104196
134.81	96.0091	0.0249878			96.0091	0.0199489	-0.00109815	0.00559005	-0.00109815	0.0104251
134.98	96.0091	0.0248983			96.0091	0.0199272	-0.00109815	0.00559651	-0.00109815	0.0104316
135.15	96.0091	0.0248137			96.0091	0.019908	-0.00109815	0.00559948	-0.00109815	0.0104397
135.32	96.0091	0.0247075			96.0091	0.0198852	-0.00109815	0.00560132	-0.00109815	0.0104469
135.49	96.0091	0.0246602			96.0091	0.0198685	-0.00109815	0.0056039	-0.00109815	0.0104524
135.66	96.0091	0.024618			96.0091	0.0198486	-0.00109815	0.005606	-0.00109815	0.0104594
135.83	96.0091	0.0246522			96.0091	0.019828	-0.00109815	0.00560763	-0.00109815	0.0104659
136	96.0091	0.0245188			96.0091	0.0198081	-0.00109815	0.00560899	-0.00109815	0.0104744
136.17	96.0091	0.0244363			96.0091	0.0197891	-0.00109815	0.00561045	-0.00109815	0.0104793
136.34	96.0091	0.024391			96.0091	0.0197715	-0.00109815	0.0056105	-0.00109815	0.0104818
136.51	96.0091	0.0243714			96.0091	0.0197534	-0.00109815	0.00560806	-0.00109815	0.0104862
136.68	96.0091	0.0242099			96.0091	0.0197362	-0.00109815	0.00560652	-0.00109815	0.01049
136.85	96.0091	0.0242063			96.0091	0.0197184	-0.00109815	0.00560964	-0.00109815	0.0104917
137.02	96.0091	0.024157			96.0091	0.0197031	-0.00109815	0.00561133	-0.00109815	0.0104942
137.19	96.0091	0.0241701			96.0091	0.0196862	-0.00109815	0.00561008	-0.00109815	0.0104971
137.36	96.0091	0.0240634			96.0091	0.0196695	-0.00109815	0.00561139	-0.00109815	0.010501
137.53	96.0091	0.0241117			96.0091	0.0196547	-0.00109815	0.00561165	-0.00109815	0.0105062
137.7	96.0091	0.02408			96.0091	0.0196377	-0.00109815	0.00561246	-0.00109815	0.0105085
137.87	96.0091	0.0239658			96.0091	0.0196206	-0.00109815	0.00561065	-0.00109815	0.0105139
138.04	96.0091	0.0239054			96.0091	0.0196032	-0.00109815	0.00560822	-0.00109815	0.01052
138.21	96.0091	0.0238923			96.0091	0.0195857	-0.00109815	0.00560402	-0.00109815	0.0105245
138.38	96.0091	0.0238944			96.0091	0.0195689	-0.00109815	0.00560313	-0.00109815	0.0105289
138.55	96.0091	0.02383			96.0091	0.019554	-0.00109815	0.0056027	-0.00109815	0.0105345
138.72	96.0091	0.0238018			96.0091	0.0195374	-0.00109815	0.00560203	-0.00109815	0.0105396
138.89	96.0091	0.0237399			96.0091	0.0195216	-0.00109815	0.00560276	-0.00109815	0.0105433
139.06	96.0091	0.023685			96.0091	0.0195059	-0.00109815	0.00559839	-0.00109815	0.010547
139.23	96.0091	0.0235456			96.0091	0.0194942	-0.00109815	0.00559518	-0.00109815	0.0105468
139.4	96.0091	0.0235909			96.0091	0.0194782	-0.00109815	0.0055895	-0.00109815	0.0105445
139.57	96.0091	0.0236106			96.0091	0.0194633	-0.00109815	0.00558542	-0.00109815	0.010541
139.74	96.0091	0.0234913			96.0091	0.0194452	-0.00109815	0.00558366	-0.00109815	0.0105402
139.91	96.0091	0.0235039			96.0091	0.0194322	-0.00109815	0.00558081	-0.00109815	0.0105381
140.08	96.0091	0.0233821			96.0091	0.0194168	-0.00109815	0.00557692	-0.00109815	0.0105356
140.25	96.0091	0.0233625			96.0091	0.0194004	-0.00109815	0.0055752	-0.00109815	0.0105339
140.42	96.0091	0.0232764			96.0091	0.01939	-0.00109815	0.00557403	-0.00109815	0.0105336
140.59	96.0091	0.023288			96.0091	0.0193759	-0.00109815	0.00557098	-0.00109815	0.01053
140.76	96.0091	0.0232301			96.0091	0.0193611	-0.00109815	0.00557032	-0.00109815	0.0105266
140.93	96.0091	0.0232357			96.0091	0.0193497	-0.00109815	0.00556821	-0.00109815	0.0105235
141.1	96.0091	0.0232105			96.0091	0.0193367	-0.00109815	0.00556239	-0.00109815	0.0105195
141.27	96.0091	0.023138			96.0091	0.0193237	-0.00109815	0.00555652	-0.00109815	0.0105166
141.44	96.0091	0.0230912			96.0091	0.0193106	-0.00109815	0.00555254	-0.00109815	0.0105154
141.61	96.0091	0.0230475			96.0091	0.0192976	-0.00109815	0.0055483	-0.00109815	0.0105103
141.78	96.0091	0.0229856			96.0091	0.0192882	-0.00109815	0.00554285	-0.00109815	0.0105026
141.95	96.0091	0.0229025			96.0091	0.0192743	-0.00109815	0.00553476	-0.00109815	0.0104963
142.12	96.0091	0.0228492			96.0091	0.0192589	-0.00109815	0.00552836	-0.00109815	0.0104901
142.29	96.0091	0.0228573			96.0091	0.019248	-0.00109815	0.00552306	-0.00109815	0.0104851
142.46	96.0091	0.0227903			96.0091	0.0192377	-0.00109815	0.00551489	-0.00109815	0.0104783
142.63	96.0091	0.0227828			96.0091	0.0192283	-0.00109815	0.00550722	-0.00109815	0.0104742
142.8	96.0091	0.0227682			96.0091	0.0192169	-0.00109815	0.00550182	-0.00109815	0.010471
142.97	96.0091	0.0227199			96.0091	0.0192044	-0.00109815	0.00549665	-0.00109815	0.0104625
143.14	96.0091	0.0227133			96.0091	0.0191959	-0.00109815	0.00549198	-0.00109815	0.0104541
143.31	96.0091	0.0227088			96.0091	0.0191867	-0.00109815	0.0054874	-0.00109815	0.0104496
143.48	96.0091	0.0226454			96.0091	0.0191758	-0.00109815	0.00548439	-0.00109815	0.0104462
143.65	96.0091	0.0225689			96.0091	0.0191637	-0.00109815	0.00547882	-0.00109815	0.0104383
143.82	96.0091	0.0224965			96.0091	0.0191522	-0.00109815	0.00547351	-0.00109815	0.0104303
143.99	96.0091	0.0225015			96.0091	0.0191348	-0.00109815	0.0054695	-0.00109815	0.0104229
144.16	96.0091	0.0224587			96.0091	0.0191186	-0.00109815	0.0054673	-0.00109815	0.0104182
144.33	96.0091	0.0223666			96.0091	0.0191027	-0.00109815	0.00546458	-0.00109815	0.0104134
144.5	96.0091	0.0223601			96.0091	0.0190888	-0.00109815	0.00546348	-0.00109815	0.0104097
144.67	96.0091	0.0223495			96.0091	0.0190758	-0.00109815	0.00546324	-0.00109815	0.0104046
144.84	96.0091	0.0223068			96.0091	0.0190637	-0.00109815	0.00545987	-0.00109815	0.010398
145.01	96.0091	0.0223878			96.0091	0.0190506	-0.00109815	0.00545455	-0.00109815	0.0103894
145.18	96.0091	0.0222635			96.0091	0.019038	-0.00109815	0.00545273	-0.00109815	0.0103808
145.35	96.0091	0.0222766			96.0091	0.0190258	-0.00109815	0.00545185	-0.00109815	0.0103734
145.52	96.0091	0.0222469			96.0091	0.0190076	-0.00109815	0.00545101	-0.00109815	0.0103659
145.69	96.0091	0.022186			96.0091	0.0189928	-0.00109815	0.00545014	-0.00109815	0.0103641
145.86	96.0091	0.0221025			96.0091	0.0189782	-0.00109815	0.00544699	-0.00109815	0.0103595
146.03	96.0091	0.0221014			96.0091	0.0189607	-0.00109815	0.00544521	-0.00109815	0.0103552
146.2	96.0091	0.0220572			96.0091	0.0189456	-0.00109815	0.00544721	-0.00109815	0.0103517
146.37	96.0091	0.0219595			96.0091	0.0189316	-0.00109815	0.00545236	-0.00109815	0.0103468
146.54	96.0091	0.0219102			96.0091	0.0189155	-0.00109815	0.00545579	-0.00109815	0.0103429
146.71	96.0091	0.0218987			96.0091	0.0189017	-0.00109815	0.00546208	-0.00109815	0.0103401
146.88	96.0091	0.0218458			96.0091	0.0188869	-0.00109815	0.00546735	-0.00109815	0.0103432
147.05	96.0091	0.0218891			96.0091	0.0188785	-0.00109815	0.00547461	-0.00109815	0.0103443
147.22	96.0091	0.021799			96.0091	0.018867	0.0451613	0.0054822	-0.00109815	0.0103448
147.39	96.0091	0.0217683			96.0091	0.0188559	0.14825	0.00549114	-0.00109815	0.0103459
147.56	96.0091	0.0217115			96.0091	0.0188458	0.338092	0.00549922	-0.00109815	0.0103468
147.73	96.0091	0.0217271			96.0091	0.0188337	0.439396	0.00550759	-0.00109815	0.0103418
147.9	96.0091	0.0217301			96.0091	0.0188216	0.531984	0.00551646	-0.00109815	0.0103379
148.07	96.0091	0.0216279			96.0091	0.0188107	0.722992	0.00552509	-0.00109815	0.0103358
148.24	96.0091	0.0216455			96.0091	0.0187978	0.821414	0.00553314	-0.00109815	0.0103353
148.41	96.0091	0.0215987			96.0091	0.0187837	0.918668	0.00554015	-0.00109815	0.0103332
148.58	96.0091	0.0216038			96.0091	0.018772	1.01359	0.00554572	-0.00109815	0.0103315
148.75	96.0091	0.0214996			96.0091	0.0187621	1.20638	0.00555382	-0.00109815	0.0103318
148.92	96.0091	0.0214412			96.0091	0.0187533	1.3059	0.005562	-0.00109815	0.0103357
149.09	96.0091	0.0215052			96.0091	0.018748	1.40144	0.00557088	-0.00109815	0.0103388
149.26	96.0091	0.0214272			96.0091	0.0187446	1.49581	0.00557947	-0.00109815	0.0103396
149.43	96.0091	0.0213351			96.0091	0.0187345	1.68511	0.00559257	-0.00109815	0.0103442
149.6	96.0091	0.0213607			96.0091	0.0187227	1.78353	0.00560649	-0.00109815	0.0103476
149.77	96.0091	0.0214312			96.0091	0.0187082	1.87728	0.00562194	-0.00109815	0.0103524
149.94	96.0091	0.0213507			96.0091	0.0186964	2.06829	0.00563961	-0.00109815	0.0103567
150.11	96.0091	0.0213039			96.0091	0.0186827	2.16609	0.00566214	-0.00109815	0.0103607
150.28	96.0091	0.0213054			96.0091	0.0186677	2.26685	0.00568267	-0.00109815	0.0103664
150.45	96.0091	0.0213492			96.0091	0.0186523	2.35827	0.00570181	-0.00109815	0.0103674
150.62	96.0091	0.0212329			96.0091	0.0186388	2.54935	0.00571845	-0.00109815	0.0103695
150.79	96.0091	0.0211569			96.0091	0.018622	2.65003	0.00573576	-0.00109815	0.0103666
150.96	96.0091	0.0211001			96.0091	0.0186062	2.74269	0.00574852	-0.00109815	0.0103686
151.13	96.0091	0.0211564			96.0091	0.0185929	2.93308	0.00575926	-0.00109815	0.0103713
151.3	96.0091	0.0210503			96.0091	0.0185794	3.03095	0.0057705	-0.00109815	0.0103746
151.47	96.0091	0.0210648			96.0091	0.0185663	3.12533	0.00577868	-0.00109815	0.0103784
151.64	96.0091	0.0210774			96.0091	0.018552	3.21963	0.00578403	-0.00109815	0.01038
151.81	96.0091	0.0211127			96.0091	0.0185377	3.41297	0.00578412	-0.00109815	0.0103835
151.98	96.0091	0.0210794			96.0091	0.0185224	3.51139	0.00579541	-0.00109815	0.0103859
152.15	96.0091	0.0210226			96.0091	0.0185027	3.60865	0.00580242	-0.00109815	0.0103896
152.32	96.0091	0.0210326			96.0091	0.0184873	3.70007	0.00581299	-0.00109815	0.0103913
152.49	96.0091	0.0209657			96.0091	0.0184697	3.89403	0.00582344	-0.00109815	0.0103932
152.66	96.0091	0.0209234			96.0091	0.0184499	3.99472	0.00582917	-0.00109815	0.0103972
152.83	96.0091	0.0208907			96.0091	0.0184303	4.08387	0.00584298	-0.00109815	0.0104024
153	96.0091	0.0208746			96.0091	0.0184128	4.2755	0.0058579	-0.00109815	0.0104047
153.17	96.0091	0.0208394			96.0091	0.0183986	4.37563	0.00586215	-0.00109815	0.0104091
153.34	96.0091	0.0207976			96.0091	0.0183835	4.46884	0.00586047	0.0446122	0.0104141
153.51	96.0091	0.020777			96.0091	0.0183714	4.56431	0.00586158	0.147632	0.0104204
153.68	96.0091	0.0207579			96.0091	0.018356	4.7571	0.00586963	0.240837	0.0104256
153.85	96.0091	0.0207171			96.0091	0.0183356	4.85374	0.00588117	0.434729	0.010432
154.02	96.0091	0.0207358			96.0091	0.0183156	4.95045	0.00589514	0.533768	0.0104361
154.19	96.0091	0.0207388			96.0091	0.0182988	5.13912	0.00590705	0.628689	0.01044
154.36	96.0091	0.0206794			96.0091	0.0182829	5.23583	0.00592277	0.722992	0.0104434
154.53	96.0091	0.0205798			96.0091	0.0182684	5.33246	0.00594107	0.916953	0.0104457
154.7	96.0091	0.0205682			96.0091	0.0182556	5.42855	0.00596061	1.01421	0.0104483
154.87	96.0091	0.0205933			96.0091	0.0182458	5.62073	0.00597381	1.11084	0.0104529
155.04	96.0091	0.0205974			96.0091	0.0182316	5.71915	0.00598563	1.30185	0.010457
155.21	96.0091	0.0206296			96.0091	0.018217	5.81352	0.00599805	1.40144	0.0104604
155.38	96.0091	0.0205883			96.0091	0.0182033	6.00515	0.0060109	1.4941	0.0104621
155.55	96.0091	0.0205375			96.0091	0.0181918	6.10233	0.00602493	1.5884	0.0104692
155.72	96.0091	0.0204736			96.0091	0.0181795	6.19732	0.00604302	1.78058	0.0104753
155.89	96.0091	0.0205088			96.0091	0.0181677	6.29279	0.00606294	1.87666	0.0104801
156.06	96.0091	0.020457			96.0091	0.0181598	6.4827	0.00608532	1.97392	0.010484
156.23	96.0091	0.0204545			96.0091	0.0181475	6.58167	0.00610947	2.16383	0.0104869
156.4	96.0091	0.0204716			96.0091	0.0181335	6.67605	0.00613477	2.26568	0.0104906
156.57	96.0091	0.0205254			96.0091	0.0181182	6.77213	0.00615963	2.3606	0.0104942
156.74	96.0091	0.0205053			96.0091	0.0181059	6.96836	0.00618834	2.45443	0.0104996
156.91	96.0091	0.0204721			96.0091	0.0180908	7.06561	0.00622237	2.64482	0.0105054
157.08	96.0091	0.0204484			96.0091	0.018077	7.16054	0.00624703	2.74557	0.0105113
157.25	96.0091	0.0203986			96.0091	0.0180656	7.34695	0.00627627	2.83699	0.0105189
157.42	96.0091	0.0204102			96.0091	0.0180511	7.44647	0.00629921	3.0269	0.0105271
157.59	96.0091	0.0203287			96.0091	0.018035	7.54255	0.00632469	3.12471	0.0105381
157.76	96.0091	0.0202381			96.0091	0.0180245	7.63747	0.0063571	3.22025	0.0105494
157.93	96.0091	0.020297			96.0091	0.0180126	7.82677	0.00638095	3.31688	0.0105622
158.1	96.0091	0.0201928			96.0091	0.0179998	7.92519	0.00640163	3.50851	0.0105797
158.27	96.0091	0.0201963			96.0091	0.0179818	8.02189	0.00643632	3.60631	0.010599
158.44	96.0091	0.0201928			96.0091	0.0179658	8.2129	0.00647547	3.7024	0.010613
158.61	96.0091	0.0201611			96.0091	0.0179489	8.31071	0.00651432	3.79677	0.0106275
158.78	96.0091	0.0201289			96.0091	0.0179314	8.40508	0.00654575	3.98895	0.010643
158.95	96.0091	0.0201012			96.0091	0.0179151	8.50172	0.00657242	4.08387	0.0106577
159.12	96.0091	0.0200554			96.0091	0.0178996	8.69218	0.00659461	4.17996	0.0106759
159.29	96.0091	0.0199855			96.0091	0.0178802	8.78888	0.00661739	4.37097	0.010693
159.46	96.0091	0.0200061			96.0091	0.017858	8.88668	0.0066373	4.47001	0.010713
159.63	96.0091	0.0199694			96.0091	0.0178374	9.07598	0.00664951	4.56493	0.0107314
159.8	96.0091	0.0199684			96.0091	0.0178203	9.17261	0.00665882	4.65985	0.0107512
159.97	96.0091	0.01991			96.0091	0.0178015	9.26932	0.00667702	4.85264	0.0107698
160.14	96.0091	0.0198904			96.0091	0.0177861	9.36307	0.00669591	4.95216	0.0107889
160.31	96.0091	0.0199055			96.0091	0.017772	9.55525	0.00670921	5.04708	0.0108081
160.48	96.0091	0.0198894			96.0091	0.017759	9.65251	0.00671983	5.23411	0.0108263
160.65	96.0091	0.019828			96.0091	0.0177426	9.74859	0.00673375	5.33535	0.0108435
160.82	96.0091	0.0198094			96.0091	0.0177255	9.84468	0.00674891	5.42917	0.0108598
160.99	96.0091	0.0198295			96.0091	0.0177104	10.1312	0.00675762	5.52292	0.0108774
161.16	96.0091	0.0198189			96.0091	0.0176913	10.2279	0.00676639	5.71455	0.0108948
161.33	96.0091	0.0198048			96.0091	0.0176758	10.3234	0.00677972	5.81469	0.0109101
161.5	96.0091	0.0197998			96.0091	0.0176607	10.515	0.00679346	5.91078	0.0109239
161.67	96.0091	0.0197243			96.0091	0.0176453	10.6128	0.00680582	6.10124	0.0109429
161.84	96.0091	0.0196981			96.0091	0.017628	10.7089	0.00681629	6.19732	0.0109628
162.01	96.0091	0.0197319			96.0091	0.0176141	10.8977	0.00682593	6.29341	0.0109802
162.18	96.0091	0.0196589			96.0091	0.0175989	10.9949	0.00683149	6.38771	0.0109989
162.35	96.0091	0.0197057			96.0091	0.0175839	11.091	0.00683648	6.57996	0.0110179
162.52	96.0091	0.0196398			96.0091	0.0175695	11.1876	0.00684365	6.67714	0.0110366
162.69	96.0091	0.019678			96.0091	0.0175569	11.3775	0.0068492	6.77323	0.0110507
162.86	96.0091	0.0196634			96.0091	0.0175394	11.4759	0.00685401	6.86706	0.0110627
163.03	96.0091	0.0196136			96.0091	0.0175204	11.5703	0.00685685	7.06095	0.0110767
163.2	96.0091	0.0196896			96.0091	0.0175076	11.7625	0.00686255	7.15992	0.0110887
163.37	96.0091	0.019599			96.0091	0.017495	11.8591	0.00686569	7.25374	0.0110997
163.54	96.0091	0.0195754			96.0091	0.0174812	11.9558	0.00687104	7.44475	0.0111153
163.71	96.0091	0.0195653			96.0091	0.0174675	12.0507	0.00687718	7.54255	0.0111303
163.88	96.0091	0.0195583			96.0091	0.0174581	12.2388	0.00688098	7.63809	0.0111441
164.05	96.0091	0.0195723			96.0091	0.0174494	12.3402	0.00688565	7.7313	0.0111565
164.22	96.0091	0.0195145			96.0091	0.0174385	12.4345	0.00688977	7.92402	0.0111664
164.39	96.0091	0.0194672			96.0091	0.0174311	12.53	0.00689184	8.02128	0.0111808
164.56	96.0091	0.0194727			96.0091	0.0174241	12.7228	0.00689338	8.11853	0.0111948
164.73	96.0091	0.0195115			96.0091	0.0174159	12.8206	0.0068959	8.30837	0.0112083
164.9	96.0091	0.0194601			96.0091	0.0174032	12.9144	0.00690081	8.40508	0.0112237
165.07	96.0091	0.0194088			96.0091	0.0173934	13.106	0.00690037	8.50288	0.0112399
165.24	96.0091	0.019447			96.0091	0.0173839	13.2009	0.00690178	8.59842	0.0112561
165.41	96.0091	0.0193947			96.0091	0.017371	13.2999	0.0069045	8.7871	0.0112771
165.58	96.0091	0.0193786			96.0091	0.0173598	13.392	0.00691042	8.88435	0.0112999
165.75	96.0091	0.0193036			96.0091	0.0173521	13.583	0.00691238	8.97989	0.0113187
165.92	96.0091	0.019286			96.0091	0.0173446	13.6814	0.00691196	9.07598	0.0113386
166.09	96.0091	0.0193253			96.0091	0.0173355	13.7798	0.00691727	9.27049	0.0113603
166.26	96.0091	0.0193721			96.0091	0.0173278	13.9731	0.0069253	9.36369	0.0113837
166.43	96.0091	0.0193051			96.0091	0.0173184	14.0675	0.00692876	9.45978	0.0114088
166.6	96.0091	0.0193258			96.0091	0.0173105	14.163	0.00693395	9.65134	0.0114355
166.77	96.0091	0.0192558			96.0091	0.0173004	14.2556	0.00694238	9.74804	0.0114549
166.94	96.0091	0.0193459			96.0091	0.0172925	14.4489	0.00695118	9.84585	0.0114731
167.11	96.0091	0.0192528			96.0091	0.0172843	14.5427	0.00695802	9.9385	0.011492
167.28	96.0091	0.0192115			96.0091	0.0172763	14.6411	0.00696757	10.1312	0.0115078
167.45	96.0091	0.0191607			96.0091	0.0172652	14.7338	0.00697688	10.2273	0.0115228
167.62	96.0091	0.0192523			96.0091	0.0172554	14.9305	0.00698359	10.3246	0.0115387
167.79	96.0091	0.0192146			96.0091	0.0172458	15.0261	0.00698736	10.5144	0.011559
167.96	96.0091	0.0191728			96.0091	0.0172407	15.1233	0.00699417	10.6146	0.0115783
168.13	96.0091	0.0193006			96.0091	0.0172348	15.3149	0.0070071	10.7078	0.0115958
168.3	96.0091	0.0192669			96.0091	0.0172234	15.4104	0.00701668	10.8033	0.0116143
168.47	96.0091	0.0191537			96.0091	0.0172121	15.5077	0.00702844	10.9926	0.0116314
168.64	96.0091	0.0192342			96.0091	0.0172044	15.6009	0.00704214	11.0904	0.011647
168.81	96.0091	0.0191753			96.0091	0.0171962	15.7919	0.00705335	11.1905	0.0116606
168.98	96.0091	0.0191698			96.0091	0.0171847	15.8885	0.00706566	11.3769	0.011676
169.15	96.0091	0.0191793			96.0091	0.0171757	15.991	0.00707715	11.4754	0.0116908
169.32	96.0091	0.0191225			96.0091	0.0171663	16.1769	0.00709017	11.5703	0.011705
169.49	96.0091	0.0191854			96.0091	0.0171547	16.2735	0.00710627	11.6675	0.0117177
169.66	96.0091	0.0190561			96.0091	0.017144	16.3725	0.00712209	11.8574	0.0117305
169.83	96.0091	0.0190485			96.0091	0.0171362	16.468	0.00713826	11.9558	0.0117438
170	96.0091	0.0191341			96.0091	0.0171304	16.6573	0.00715489	12.0496	0.0117535
170.17	96.0091	0.0190993			96.0091	0.0171204	16.7534	0.00717338	12.1439	0.0117645
170.34	96.0091	0.0191648			96.0091	0.0171089	16.8495	0.00719225	12.3396	0.0117727
170.51	96.0091	0.019054			96.0091	0.0170972	17.0388	0.00721052	12.4339	0.0117794
170.68	96.0091	0.0190027			96.0091	0.0170823	17.1383	0.00722798	12.5283	0.0117852
170.85	96.0091	0.0190495			96.0091	0.0170675	17.2321	0.00724431	12.7205	0.0117931
171.02	96.0091	0.0190093			96.0091	0.0170568	17.3288	0.00725973	12.8206	0.0118
171.19	96.0091	0.0189997			96.0091	0.0170449	17.5209	0.00727363	12.9156	0.011809
171.36	96.0091	0.0190093			96.0091	0.0170321	17.6194	0.00729022	13.0082	0.0118153
171.53	96.0091	0.0189589			96.0091	0.0170191	17.7126	0.00730379	13.1998	0.0118214
171.7	96.0091	0.0188035			96.0091	0.0170043	17.8086	0.00731688	13.2993	0.0118247
171.87	96.0091	0.0187712			96.0091	0.0169924	18.0043	0.00732818	13.3925	0.0118333
172.04	96.0091	0.0188669			96.0091	0.0169782	18.0975	0.00733929	13.5824	0.011839
172.21	96.0091	0.0188362			96.0091	0.0169667	18.193	0.00735183	13.6808	0.0118445
172.38	96.0091	0.0188221			96.0091	0.0169541	18.3817	0.00736614	13.7798	0.0118494
172.55	96.0091	0.0187974			96.0091	0.0169439	18.4836	0.00738152	13.8718	0.0118519
172.72	96.0091	0.0188583			96.0091	0.0169324	18.5785	0.00739851	14.0646	0.0118557
172.89	96.0091	0.0188367			96.0091	0.0169209	18.6752	0.00741676	14.1624	0.0118594
173.06	96.0091	0.018809			96.0091	0.0169061	18.8651	0.00743127	14.2568	0.0118626
173.23	96.0091	0.0187546			96.0091	0.0168943	18.9612	0.00744165	14.4489	0.0118659
173.4	96.0091	0.0188216			96.0091	0.0168847	19.0579	0.00745457	14.5421	0.0118686
173.57	96.0091	0.0187164			96.0091	0.0168762	19.246	0.00746785	14.6417	0.0118744
173.74	96.0091	0.0187099			96.0091	0.0168638	19.3455	0.0074774	14.7332	0.011881
173.91	96.0091	0.0187209			96.0091	0.0168537	19.4382	0.00748895	14.9288	0.0118876
174.08	96.0091	0.0187491			96.0091	0.0168433	19.5365	0.00750127	15.0261	0.0118924
174.25	96.0091	0.0186968			96.0091	0.0168289	19.731	0.00751271	15.1227	0.0118975
174.42	96.0091	0.0187078			96.0091	0.016814	19.8289	0.007525	15.3149	0.0119016
174.59	96.0091	0.0187436			96.0091	0.0168022	19.9191	0.00753834	15.4099	0.011904
174.76	96.0091	0.0188045			96.0091	0.0167898	20.1119	0.00754865	15.5065	0.0119087
174.93	96.0091	0.0187033			96.0091	0.0167753	20.2092	0.00755721	15.6003	0.0119121
175.1	96.0091	0.0187984			96.0091	0.0167609	20.3035	0.00756432	15.7919	0.0119173
175.27	96.0091	0.0187974			96.0091	0.0167527	20.3985	0.00757081	15.8874	0.0119189
175.44	96.0091	0.0188019			96.0091	0.0167446	20.5924	0.00757477	15.987	0.0119255
175.61	96.0091	0.0186902			96.0091	0.016739	20.6914	0.00757821	16.1769	0.0119349
175.78	96.0091	0.0186761			96.0091	0.0167331	20.7892	0.00758176	16.2741	0.0119443
175.95	96.0091	0.0186626			96.0091	0.0167257	20.8824	0.00758814	16.3725	0.0119531
176.12	96.0091	0.0185881			96.0091	0.0167153	21.0723	0.00759485	16.4686	0.0119613
176.29	96.0091	0.018648			96.0091	0.0167053	21.1736	0.00760295	16.6567	0.0119678
176.46	96.0091	0.0187109			96.0091	0.0166969	21.2668	0.00760672	16.7522	0.011977
176.63	96.0091	0.0186953			96.0091	0.0166882	21.4526	0.00761544	16.8495	0.0119844
176.8	96.0091	0.0186465			96.0091	0.0166812	21.5533	0.00762242	16.9444	0.0119923
176.97	96.0091	0.0186671			96.0091	0.0166732	21.6511	0.00762972	17.1366	0.0119985
177.14	96.0091	0.0185649			96.0091	0.0166686	21.7455	0.00763644	17.2321	0.0120102
177.31	96.0091	0.0184814			96.0091	0.0166581	21.9377	0.00764299	17.3288	0.0120235
177.48	96.0091	0.0183883			96.0091	0.0166505	22.036	0.00764713	17.5204	0.0120366
177.65	96.0091	0.0184427			96.0091	0.0166415	22.1316	0.00765127	17.6188	0.0120492
177.82	96.0091	0.0184467			96.0091	0.0166339	22.3226	0.00765211	17.712	0.0120623
177.99	96.0091	0.0183868			96.0091	0.0166281	22.4175	0.0076552	17.8081	0.0120723
178.16	96.0091	0.0183486			96.0091	0.0166209	22.5148	0.00766175	18.0025	0.0120839
178.33	96.0091	0.0183475			96.0091	0.0166153	22.6056	0.00766754	18.0957	0.0120973
178.5	96.0091	0.0183199			96.0091	0.0166069	22.8001	0.00767293	18.193	0.0121098
178.67	96.0091	0.0182424			96.0091	0.0165993	22.898	0.00767915	18.3817	0.0121218
178.84	96.0091	0.0183098			96.0091	0.0165915	22.9946	0.00768472	18.483	0.0121339
179.01	96.0091	0.0183143			96.0091	0.0165815	23.0884	0.00769146	18.578	0.0121442
179.18	96.0091	0.0183561			96.0091	0.0165724	23.2858	0.0076981	18.6746	0.0121564
179.35	96.0091	0.018269			96.0091	0.0165639	23.3796	0.00770617	18.8645	0.0121701
179.52	96.0091	0.0182786			96.0091	0.0165575	23.4745	0.00771456	18.9606	0.0121864
179.69	96.0091	0.0182862			96.0091	0.0165509	23.6644	0.00772016	19.0572	0.0122041
179.86	96.0091	0.0182127			96.0091	0.0165457	23.7599	0.00772674	19.1522	0.0122168
180.03	96.0091	0.0182409			96.0091	0.0165406	23.8583	0.00773522	19.3443	0.0122335
180.2	96.0091	0.0182706			96.0091	0.0165343	23.9515	0.00774428	19.4382	0.0122479
180.37	96.0091	0.0182041			96.0091	0.016525	24.1448	0.00775265	19.5371	0.0122657
180.54	96.0091	0.0182117			96.0091	0.0165143	24.245	0.00776228	19.7305	0.01228
180.71	96.0091	0.0181654			96.0091	0.0165032	24.3399	0.00777504	19.8277	0.0122927
180.88	96.0091	0.0182499			96.0091	0.016497	24.531	0.0077898	19.9191	0.0123048
181.05	96.0091	0.0182107			96.0091	0.0164882	24.6259	0.00780518	20.0176	0.0123169
181.22	96.0091	0.0182253			96.0091	0.0164803	24.7214	0.00782134	20.2069	0.0123313
181.39	96.0091	0.018185			96.0091	0.0164728	24.8169	0.00783767	20.303	0.0123487
181.56	96.0091	0.0180995			96.0091	0.0164678	25.0085	0.00785374	20.3967	0.0123636
181.73	96.0091	0.0180949			96.0091	0.0164622	25.1046	0.0078682	20.5918	0.0123796
181.9	96.0091	0.0181432			96.0091	0.0164563	25.2024	0.00788368	20.6908	0.0123935
182.07	96.0091	0.0181895			96.0091	0.016453	25.3929	0.00789804	20.7874	0.0124081
182.24	96.0091	0.0181312			96.0091	0.0164466	25.4918	0.0079143	20.8818	0.0124196
182.41	96.0091	0.0180965			96.0091	0.0164411	25.5857	0.00792792	21.0717	0.0124328
182.58	96.0091	0.0180934			96.0091	0.0164329	25.6817	0.00794154	21.173	0.0124435
182.75	96.0091	0.0180164			96.0091	0.016428	25.8739	0.00795526	21.2668	0.0124565
182.92	96.0091	0.0180099			96.0091	0.0164226	25.9706	0.00797156	21.452	0.0124694
183.09	96.0091	0.0179762			96.0091	0.0164128	26.0655	0.0079849	21.5522	0.0124844
183.26	96.0091	0.0180034			96.0091	0.0164047	26.2536	0.00799689	21.6505	0.0124979
183.43	96.0091	0.0179792			96.0091	0.0163962	26.3549	0.00801146	21.7466	0.0125124
183.6	96.0091	0.0179651			96.0091	0.0163887	26.4516	0.00802354	21.9365	0.0125256
183.77	96.0091	0.0180044			96.0091	0.0163814	26.5465	0.00803402	22.0349	0.0125346
183.94	96.0091	0.0179415			96.0091	0.0163737	26.7364	0.00804726	22.1321	0.0125415
184.11	96.0091	0.0178947			96.0091	0.0163664	26.8348	0.00805892	22.2248	0.012555
184.28	96.0091	0.0178962			96.0091	0.0163587	26.9303	0.00806979	22.4164	0.0125673
184.45	96.0091	0.0179022			96.0091	0.0163522	27.1202	0.00808089	22.5142	0.0125807
184.62	96.0091	0.0178247			96.0091	0.016347	27.2169	0.00808867	22.6056	0.0125928
184.79	96.0091	0.017873			96.0091	0.0163386	27.3112	0.00809827	22.7996	0.0126045
184.96	96.0091	0.01787			96.0091	0.0163282	27.4096	0.00811048	22.8974	0.0126192
185.13	96.0091	0.0178061			96.0091	0.01632	27.5995	0.00812269	22.9941	0.0126311
185.3	96.0091	0.017787			96.0091	0.016311	27.7014	0.00813306	23.0879	0.0126439
185.47	96.0091	0.0178901			96.0091	0.0162987	27.7934	0.00814362	23.2824	0.012654
185.64	96.0091	0.0178524			96.0091	0.0162872	27.8883	0.00815521	23.3784	0.012665
185.81	96.0091	0.0177809			96.0091	0.0162788	28.0811	0.00816444	23.4739	0.0126739
185.98	96.0091	0.0177125			96.0091	0.0162681	28.1783	0.00817376	23.6644	0.0126837
186.15	96.0091	0.0177281			96.0091	0.0162581	28.2721	0.00817844	23.7593	0.0126937
186.32	96.0091	0.0177201			96.0091	0.0162485	28.4614	0.00818463	23.8577	0.0127048
186.49	96.0091	0.0176597			96.0091	0.0162414	28.5604	0.00819136	23.9509	0.0127115
186.66	96.0091	0.0176104			96.0091	0.0162273	28.6559	0.00819785	24.1443	0.0127182
186.83	96.0091	0.0176305			96.0091	0.0162138	28.7491	0.00820067	24.2432	0.0127265
187	96.0091	0.01756			96.0091	0.0161989	28.9424	0.00820344	24.3399	0.012736
187.17	96.0091	0.0175258			96.0091	0.0161831	29.0426	0.00820849	24.5303	0.0127433
187.34	96.0091	0.0175107			96.0091	0.0161652	29.1381	0.0082131	24.6247	0.0127531
187.51	96.0091	0.0175852			96.0091	0.0161466	29.3274	0.00822024	24.7208	0.0127607
187.68	96.0091	0.0175288			96.0091	0.0161292	29.4264	0.00822875	24.8163	0.0127691
187.85	96.0091	0.017553			96.0091	0.0161117	29.5207	0.00823576	25.0079	0.0127798
188.02	96.0091	0.0175867			96.0091	0.0160933	29.6145	0.00824257	25.1034	0.0127881
188.19	96.0091	0.0175872			96.0091	0.0160761	29.8049	0.00824995	25.2019	0.0127923
188.36	96.0091	0.0175122			96.0091	0.0160599	29.9034	0.00825978	25.2944	0.0127994
188.53	96.0091	0.0174669			96.0091	0.0160442	30	0.00826776	25.4901	0.0128066
188.7	96.0091	0.0175107			96.0091	0.0160315	30.0955	0.00827697	25.5857	0.0128145
188.87	96.0091	0.0174317			96.0091	0.0160169	30.2883	0.00828603	25.6823	0.0128224
189.04	96.0091	0.017476			96.0091	0.0160044	30.3844	0.00829274	25.8728	0.012832
189.21	96.0091	0.0174423			96.0091	0.0159907	30.4804	0.00830223	25.97	0.0128407
189.38	96.0091	0.0174332			96.0091	0.0159763	30.6704	0.00831161	26.0649	0.0128501
189.55	96.0091	0.0173824			96.0091	0.0159664	30.767	0.0083205	26.1581	0.0128594
189.72	96.0091	0.0174086			96.0091	0.0159553	30.8625	0.0083343	26.352	0.0128685
189.89	96.0091	0.0174171			96.0091	0.0159442	30.9551	0.00834611	26.4493	0.0128771
190.06	96.0091	0.0174217			96.0091	0.0159326	31.1491	0.00835591	26.5477	0.0128877
190.23	96.0091	0.0173739			96.0091	0.0159196	31.2498	0.00836475	26.7358	0.0128986
190.4	96.0091	0.0174071			96.0091	0.0159081	31.3447	0.00837548	26.8342	0.0129088
190.57	96.0091	0.0173653			96.0091	0.0158979	31.5351	0.00838627	26.9292	0.0129166
190.74	96.0091	0.0172818			96.0091	0.0158911	31.6324	0.00839668	27.0253	0.0129268
190.91	96.0091	0.017397			96.0091	0.0158784	31.7296	0.00840764	27.2146	0.0129369
191.08	96.0091	0.0173356			96.0091	0.0158656	31.8211	0.00841466	27.3106	0.0129475
191.25	96.0091	0.0173135			96.0091	0.0158558	32.0115	0.00842718	27.4091	0.0129598
191.42	96.0091	0.017311			96.0091	0.0158436	32.1082	0.00843556	27.5989	0.0129691
191.59	96.0091	0.0173779			96.0091	0.0158281	32.2078	0.00844489	27.6979	0.0129801
191.76	96.0091	0.0173472			96.0091	0.015821	32.3982	0.00845764	27.7922	0.0129929
191.93	96.0091	0.0173049			96.0091	0.0158137	32.4949	0.00847374	27.8895	0.0130032
192.1	96.0091	0.0173386			96.0091	0.0158062	32.591	0.00848843	28.0805	0.0130157
192.27	96.0091	0.017315			96.0091	0.0157996	32.6865	0.00850028	28.1772	0.0130287
192.44	96.0091	0.0172652			96.0091	0.0157938	32.8793	0.00851031	28.2715	0.0130379
192.61	96.0091	0.0172043			96.0091	0.0157898	32.9736	0.00852024	28.3653	0.0130451
192.78	96.0091	0.0172335			96.0091	0.0157879	33.0697	0.00852755	28.5581	0.0130566
192.95	96.0091	0.0172697			96.0091	0.0157834	33.2601	0.00853684	28.6559	0.0130647
193.12	96.0091	0.0172002			96.0091	0.0157798	33.3585	0.00854822	28.7497	0.0130704
193.29	96.0091	0.0172506			96.0091	0.0157751	33.4563	0.00856209	28.9419	0.013081
193.46	96.0091	0.0172798			96.0091	0.0157677	33.5502	0.00857309	29.042	0.0130914
193.63	96.0091	0.017244			96.0091	0.0157576	33.7429	0.0085878	29.1375	0.0130992
193.8	96.0091	0.017235			96.0091	0.0157475	33.8396	0.00860249	29.2318	0.0131091
193.97	96.0091	0.0172028			96.0091	0.0157377	33.9351	0.00861529	29.4218	0.0131186
194.14	96.0091	0.0171942			96.0091	0.0157267	34.0294	0.00862898	29.5213	0.0131275
194.31	96.0091	0.0172058			96.0091	0.015717	34.2211	0.00863763	29.6145	0.0131347
194.48	96.0091	0.0171298			96.0091	0.0157097	34.3183	0.00864647	29.8043	0.0131417
194.65	96.0091	0.0171434			96.0091	0.0156983	34.415	0.00865657	29.9027	0.0131473
194.82	96.0091	0.017165			96.0091	0.0156864	34.6043	0.00866335	29.9988	0.0131542
194.99	96.0091	0.0171761			96.0091	0.0156784	34.7021	0.00866991	30.0944	0.0131607
195.16	96.0091	0.0170885			96.0091	0.0156686	34.7993	0.008679	30.286	0.0131651
195.33	96.0091	0.0170805			96.0091	0.0156585	34.8954	0.00869133	30.3838	0.0131694
195.5	96.0091	0.0171192			96.0091	0.0156492	35.0853	0.00870327	30.4799	0.0131733
195.67	96.0091	0.0172113			96.0091	0.0156455	35.1837	0.00871501	30.6697	0.0131793
195.84	96.0091	0.0171046			96.0091	0.015639	35.2792	0.00872397	30.7658	0.0131846
196.01	96.0091	0.0170538			96.0091	0.0156337	35.469	0.00873526	30.8619	0.0131928
196.18	96.0091	0.016997			96.0091	0.0156295	35.5669	0.00875174	30.9551	0.0132016
196.35	96.0091	0.017082			96.0091	0.015624	35.6618	0.00876468	31.1485	0.0132087
196.52	96.0091	0.0170654			96.0091	0.0156168	35.7568	0.0087765	31.2492	0.0132156
196.69	96.0091	0.0170347			96.0091	0.0156119	35.9501	0.00878876	31.3435	0.0132227
196.86	96.0091	0.0170775			96.0091	0.0156041	36.0474	0.00879951	31.4373	0.0132267
197.03	96.0091	0.0170206			96.0091	0.0155976	36.1429	0.00881012	31.6301	0.0132311
197.2	96.0091	0.0169914			96.0091	0.0155918	36.2367	0.00882018	31.729	0.0132361
197.37	96.0091	0.0169944			96.0091	0.0155832	36.4294	0.00883546	31.8217	0.0132404
197.54	96.0091	0.0170307			96.0091	0.0155766	36.5266	0.00885223	32.011	0.0132454
197.71	96.0091	0.0170292			96.0091	0.0155684	36.6216	0.00887065	32.1071	0.0132541
197.88	96.0091	0.0169361			96.0091	0.0155572	36.812	0.00888875	32.2078	0.0132608
198.05	96.0091	0.016924			96.0091	0.0155465	36.9116	0.00890369	32.3004	0.0132675
198.22	96.0091	0.016848			96.0091	0.0155372	37.0071	0.0089169	32.4926	0.0132779
198.39	96.0091	0.0168032			96.0091	0.0155276	37.1021	0.00892951	32.5904	0.0132872
198.56	96.0091	0.0168364			96.0091	0.0155192	37.2931	0.00894316	32.6871	0.0132953
198.73	96.0091	0.016924			96.0091	0.0155102	37.3909	0.00895334	32.8781	0.0133016
198.9	96.0091	0.0168782			96.0091	0.0155013	37.4864	0.00896309	32.973	0.0133114
199.07	96.0091	0.0168188			96.0091	0.0154951	37.6769	0.00897728	33.0686	0.0133242
199.24	96.0091	0.0168032			96.0091	0.0154925	37.773	0.00899095	33.1629	0.0133355
199.41	96.0091	0.016763			96.0091	0.0154893	37.8696	0.00900465	33.3562	0.0133435
199.58	96.0091	0.0167705			96.0091	0.0154844	37.9645	0.00901928	33.4541	0.0133535
199.75	96.0091	0.0167192			96.0091	0.0154794	38.1573	0.00903434	33.5496	0.0133673
199.92	96.0091	0.0168198			96.0091	0.0154747	38.2569	0.00904865	33.6445	0.0133788
200.09	96.0091	0.0167967			96.0091	0.015467	38.35	0.00906569	33.839	0.0133893
200.26	96.0091	0.0167851			96.0091	0.0154634	38.4444	0.00907792	33.934	0.0133981
200.43	96.0091	0.0167328			96.0091	0.0154592	38.6401	0.00909161	34.0301	0.0134082
200.6	96.0091	0.0167745			96.0091	0.0154531	38.7333	0.00910342	34.2199	0.0134194
200.77	96.0091	0.0167695			96.0091	0.0154424	38.8288	0.00911757	34.3172	0.0134321
200.94	96.0091	0.0167504			96.0091	0.0154317	39.0204	0.00913072	34.4144	0.0134431
201.11	96.0091	0.016765			96.0091	0.015421	39.1176	0.00914257	34.5082	0.0134531
201.28	96.0091	0.0167413			96.0091	0.0154056	39.2143	0.0091537	34.7003	0.0134619
201.45	96.0091	0.0167096			96.0091	0.0153951	39.3086	0.0091667	34.7981	0.0134718
201.62	96.0091	0.016763			96.0091	0.0153875	39.5014	0.00918445	34.8954	0.0134834
201.79	96.0091	0.0167222			96.0091	0.0153805	39.5987	0.009198	35.0841	0.0134937
201.96	96.0091	0.0166452			96.0091	0.0153682	39.6953	0.00921103	35.1831	0.0135053
202.13	96.0091	0.0165733			96.0091	0.0153549	39.8835	0.00922564	35.278	0.0135185
202.3	96.0091	0.0166377			96.0091	0.0153436	39.9802	0.00924049	35.373	0.0135303
202.47	96.0091	0.0166246			96.0091	0.015335	40.078	0.00925206	35.5646	0.0135417
202.64	96.0091	0.0165954			96.0091	0.0153249	40.1723	0.00926491	35.6607	0.013553
202.81	96.0091	0.0165969			96.0091	0.0153191	40.3633	0.00927447	35.7568	0.0135651
202.98	96.0091	0.01669			96.0091	0.015314	40.4623	0.00928519	35.9489	0.0135762
203.15	96.0091	0.0166814			96.0091	0.0153082	40.5596	0.00929797	36.0468	0.0135897
203.32	96.0091	0.0166804			96.0091	0.0153007	40.7494	0.00931	36.1417	0.0136012
203.49	96.0091	0.0166261			96.0091	0.0152979	40.8461	0.0093188	36.2384	0.0136099
203.66	96.0091	0.0166125			96.0091	0.0152959	40.9422	0.00932924	36.4283	0.0136218
203.83	96.0091	0.016614			96.0091	0.0152938	41.036	0.00934022	36.5255	0.013635
204	96.0091	0.0165778			96.0091	0.0152895	41.2288	0.00935067	36.6205	0.0136414
204.17	96.0091	0.0165652			96.0091	0.0152856	41.3248	0.00935965	36.7159	0.0136469
204.34	96.0091	0.0165416			96.0091	0.015275	41.4238	0.00937167	36.9081	0.0136551
204.51	96.0091	0.0165531			96.0091	0.0152647	41.5152	0.00938566	37.0077	0.0136674
204.68	96.0091	0.0165315			96.0091	0.0152537	41.7097	0.00939843	37.1021	0.0136766
204.85	96.0091	0.0165818			96.0091	0.0152431	41.807	0.00940809	37.2919	0.0136834
205.02	96.0091	0.0165048			96.0091	0.0152331	41.9025	0.00941904	37.3897	0.0136873
205.19	96.0091	0.0165677			96.0091	0.0152236	42.0935	0.00943098	37.4858	0.0136917
205.36	96.0091	0.0165154			96.0091	0.0152135	42.1896	0.0094443	37.5796	0.0136992
205.53	96.0091	0.0165053			96.0091	0.0152021	42.2852	0.00945343	37.7706	0.0137067
205.7	96.0091	0.0166009			96.0091	0.0151944	42.3801	0.00946824	37.8684	0.0137166
205.87	96.0091	0.0165531			96.0091	0.0151874	42.5728	0.00948047	37.9657	0.0137229
206.04	96.0091	0.0165833			96.0091	0.0151794	42.6695	0.00949092	38.1567	0.0137301
206.21	96.0091	0.0165104			96.0091	0.0151728	42.7662	0.00950376	38.2546	0.013736
206.38	96.0091	0.0165139			96.0091	0.0151706	42.9572	0.00951375	38.3495	0.0137447
206.55	96.0091	0.0164756			96.0091	0.0151617	43.055	0.00952446	38.4432	0.0137539
206.72	96.0091	0.0164636			96.0091	0.0151519	43.1511	0.00953221	38.6366	0.0137607
206.89	96.0091	0.016451			96.0091	0.0151437	43.2461	0.00953979	38.7321	0.0137696
207.06	96.0091	0.0163896			96.0091	0.0151395	43.4365	0.00954796	38.827	0.0137826
207.23	96.0091	0.0163795			96.0091	0.0151346	43.5326	0.00955774	39.0192	0.0137911
207.4	96.0091	0.0164419			96.0091	0.0151297	43.6287	0.00956749	39.117	0.0138017
207.57	96.0091	0.0164681			96.0091	0.0151221	43.8203	0.00957951	39.2126	0.0138129
207.74	96.0091	0.0164409			96.0091	0.0151174	43.9216	0.00959082	39.3093	0.0138244
207.91	96.0091	0.0164097			96.0091	0.0151124	44.013	0.00960162	39.5008	0.0138325
208.08	96.0091	0.0164097			96.0091	0.0151053	44.1108	0.00961291	39.5981	0.0138436
208.25	96.0091	0.0163619			96.0091	0.0150995	44.3008	0.00962703	39.6948	0.0138536
208.42	96.0091	0.0163468			96.0091	0.0150951	44.3986	0.00964342	39.7874	0.013862
208.59	96.0091	0.0164394			96.0091	0.0150888	44.4929	0.00966269	39.9778	0.0138719
208.76	96.0091	0.0163498			96.0091	0.0150817	44.5884	0.00967754	40.0774	0.0138795
208.93	96.0091	0.0163765			96.0091	0.0150776	44.7817	0.00969349	40.1723	0.0138879
209.1	96.0091	0.0163529			96.0091	0.0150732	44.8784	0.00970939	40.3627	0.0138981
209.27	96.0091	0.0164158			96.0091	0.0150674	44.9728	0.00972521	40.46	0.0139074
209.44	96.0091	0.016371			96.0091	0.0150638	45.1627	0.00973995	40.5584	0.0139155
209.61	96.0091	0.016378			96.0091	0.0150574	45.2628	0.00975597	40.6533	0.0139224
209.78	96.0091	0.0164308			96.0091	0.0150529	45.3595	0.00977246	40.8438	0.0139319
209.95	96.0091	0.0163896			96.0091	0.0150495	45.455	0.00979138	40.941	0.013941
210.12	96.0091	0.0163418			96.0091	0.0150461	45.6426	0.00981109	41.036	0.0139526
210.29	96.0091	0.0163222			96.0091	0.015041	45.7415	0.00982771	41.2281	0.0139665
210.46	96.0091	0.0163664			96.0091	0.0150352	45.8364	0.00984544	41.3237	0.013978
210.63	96.0091	0.0163428			96.0091	0.0150329	46.0269	0.00986607	41.4221	0.0139872
210.8	96.0091	0.0163081			96.0091	0.01503	46.1247	0.0098835	41.5141	0.0139955
210.97	96.0091	0.0163106			96.0091	0.0150252	46.2208	0.00989643	41.7086	0.0140049
211.14	96.0091	0.0163282			96.0091	0.0150171	46.3175	0.00991347	41.8065	0.0140124
211.31	96.0091	0.0162844			96.0091	0.0150105	46.5085	0.00993003	41.9014	0.0140219
211.48	96.0091	0.0162965			96.0091	0.0150021	46.6075	0.00994694	41.9951	0.0140273
211.65	96.0091	0.0162447			96.0091	0.014995	46.7013	0.00996188	42.1902	0.014031
211.82	96.0091	0.0162432			96.0091	0.0149895	46.8917	0.00997944	42.284	0.0140378
211.99	96.0091	0.0162205			96.0091	0.014982	46.9878	0.0100025	42.3806	0.0140446
212.16	96.0091	0.0161953			96.0091	0.0149722	47.085	0.0100231	42.5723	0.0140474
212.33	96.0091	0.016222			96.0091	0.0149621	47.1789	0.0100373	42.6689	0.0140541
212.5	96.0091	0.0161898			96.0091	0.0149501	47.3693	0.0100552	42.7656	0.0140576
212.67	96.0091	0.0161561			96.0091	0.0149373	47.47	0.0100716	42.8594	0.0140608
212.84	96.0091	0.0161959			96.0091	0.0149259	47.5655	0.0100871	43.0527	0.0140645
213.01	96.0091	0.0161385			96.0091	0.0149136	47.6581	0.0101056	43.1505	0.0140694
213.18	96.0091	0.0160419			96.0091	0.0149013	47.8503	0.0101249	43.2461	0.0140736
213.35	96.0091	0.0160172			96.0091	0.014891	47.9499	0.0101424	43.4353	0.0140772
213.52	96.0091	0.0160947			96.0091	0.0148817	48.0425	0.0101572	43.5309	0.0140842
213.69	96.0091	0.0161194			96.0091	0.0148695	48.2341	0.0101679	43.6281	0.014089
213.86	96.0091	0.0160479			96.0091	0.014856	48.3307	0.0101815	43.7236	0.0140945
214.03	96.0091	0.0160902			96.0091	0.0148433	48.4286	0.010195	43.9164	0.0140997
214.2	96.0091	0.0161395			96.0091	0.0148325	48.5218	0.010212	44.0125	0.0141067
214.37	96.0091	0.0159926			96.0091	0.014821	48.7151	0.0102258	44.1097	0.0141138
214.54	96.0091	0.0159664			96.0091	0.0148106	48.8118	0.0102379	44.2996	0.0141215
214.71	96.0091	0.0159287			96.0091	0.0148031	48.9091	0.0102481	44.3974	0.0141267
214.88	96.0091	0.0159573			96.0091	0.0147939	49.1006	0.0102575	44.4918	0.0141301
215.05	96.0091	0.0158527			96.0091	0.0147851	49.1938	0.0102666	44.5873	0.0141357
215.22	96.0091	0.0157837			96.0091	0.0147753	49.2899	0.0102768	44.7806	0.0141435
215.39	96.0091	0.0158013			96.0091	0.0147655	49.3814	0.0102889	44.8767	0.0141527
215.56	96.0091	0.0158421			96.0091	0.0147543	49.5788	0.0103048	44.9722	0.0141612
215.73	96.0091	0.0157893			96.0091	0.0147454	49.6749	0.0103177	45.0671	0.0141706
215.9	96.0091	0.0157928			96.0091	0.0147338	49.7733	0.0103308	45.2623	0.0141786
216.07	96.0091	0.0158235			96.0091	0.0147234	49.9631	0.0103478	45.3583	0.0141897
216.24	96.0091	0.0158577			96.0091	0.0147156	50.0598	0.0103657	45.4567	0.0142027
216.41	96.0091	0.0159045			96.0091	0.0147047	50.1577	0.0103792	45.6419	0.0142116
216.58	96.0091	0.0158567			96.0091	0.0146964	50.2502	0.0103923	45.7404	0.0142235
216.75	96.0091	0.0158713			96.0091	0.0146877	50.4402	0.0104046	45.8359	0.0142378
216.92	96.0091	0.0158315			96.0091	0.0146784	50.5362	0.01042	45.9325	0.0142511
217.09	96.0091	0.0157898			96.0091	0.0146683	50.6364	0.0104323	46.1218	0.0142618
217.26	96.0091	0.0158959			96.0091	0.0146602	50.7284	0.0104456	46.2202	0.0142732
217.43	96.0091	0.0158899			96.0091	0.0146564	50.9229	0.0104612	46.3175	0.0142821
217.6	96.0091	0.0158577			96.0091	0.0146513	51.019	0.0104727	46.5073	0.0142933
217.77	96.0091	0.0158069			96.0091	0.0146489	51.1185	0.0104875	46.6069	0.0143073
217.94	96.0091	0.0158069			96.0091	0.0146441	51.3073	0.0104978	46.6995	0.0143218
218.11	96.0091	0.0157923			96.0091	0.0146397	51.401	0.0105077	46.7939	0.014335
218.28	96.0091	0.0157369			96.0091	0.0146369	51.4966	0.0105205	46.9855	0.0143452
218.45	96.0091	0.0158124			96.0091	0.0146344	51.5927	0.0105315	47.0845	0.014358
218.62	96.0091	0.0157153			96.0091	0.0146281	51.786	0.0105453	47.1777	0.0143709
218.79	96.0091	0.0157354			96.0091	0.014623	51.8803	0.010562	47.3681	0.0143851
218.96	96.0091	0.0157515			96.0091	0.0146209	51.9787	0.0105764	47.4688	0.0143979
219.13	96.0091	0.0157249			96.0091	0.0146151	52.1692	0.0105898	47.5644	0.0144105
219.3	96.0091	0.015676			96.0091	0.014607	52.2688	0.0106005	47.6575	0.0144202
219.47	96.0091	0.0157777			96.0091	0.0145997	52.3642	0.010614	47.8486	0.0144313
219.64	96.0091	0.0157475			96.0091	0.0145937	52.4569	0.0106277	47.9481	0.0144407
219.81	96.0091	0.0157047			96.0091	0.0145871	52.6491	0.0106403	48.0419	0.0144499
219.98	96.0091	0.0157601			96.0091	0.0145788	52.7452	0.0106548	48.1374	0.0144619
220.15	96.0091	0.0156781			96.0091	0.0145683	52.8418	0.0106687	48.3261	0.0144714
220.32	96.0091	0.0156625			96.0091	0.01456	53.0288	0.0106825	48.428	0.0144781
220.49	96.0091	0.015746			96.0091	0.0145507	53.1307	0.010694	48.5218	0.014484
220.66	96.0091	0.0157072			96.0091	0.0145459	53.2251	0.0107017	48.7146	0.0144912
220.83	96.0091	0.0156801			96.0091	0.0145386	53.3234	0.0107113	48.8112	0.0144973
221	96.0091	0.0156519			96.0091	0.0145333	53.5133	0.0107225	48.9084	0.0145037
221.17	96.0091	0.0156026			96.0091	0.0145276	53.6106	0.0107344	49.0028	0.0145057
221.34	96.0091	0.0155548			96.0091	0.0145202	53.7049	0.0107437	49.1938	0.0145052
221.51	96.0091	0.0155996			96.0091	0.0145161	53.8021	0.0107552	49.2899	0.0145072
221.68	96.0091	0.0155628			96.0091	0.014511	53.9931	0.0107682	49.3831	0.0145086
221.85	96.0091	0.0155412			96.0091	0.0145062	54.0898	0.0107804	49.5776	0.0145084
222.02	96.0091	0.0155417			96.0091	0.0145015	54.1836	0.0107904	49.6749	0.0145082
222.19	96.0091	0.0155719			96.0091	0.0144956	54.3769	0.0107996	49.7733	0.0145108
222.36	96.0091	0.0155518			96.0091	0.0144922	54.4754	0.0108091	49.8676	0.0145115
222.53	96.0091	0.0155336			96.0091	0.0144865	54.5703	0.010819	50.0592	0.0145162
222.7	96.0091	0.0156187			96.0091	0.0144817	54.6652	0.0108296	50.1582	0.0145231
222.87	96.0091	0.015512			96.0091	0.0144748	54.8574	0.0108383	50.2502	0.0145268
223.04	96.0091	0.0155034			96.0091	0.0144688	54.9558	0.0108506	50.4395	0.0145286
223.21	96.0091	0.0155135			96.0091	0.0144605	55.0478	0.0108656	50.5351	0.0145341
223.38	96.0091	0.0156257			96.0091	0.0144502	55.2383	0.0108764	50.6364	0.0145409
223.55	96.0091	0.0156177			96.0091	0.0144382	55.3367	0.0108869	50.7284	0.0145445
223.72	96.0091	0.0155563			96.0091	0.0144312	55.434	0.0108958	50.9206	0.0145481
223.89	96.0091	0.0156086			96.0091	0.0144226	55.5289	0.0109044	51.019	0.0145518
224.06	96.0091	0.0155865			96.0091	0.0144163	55.7211	0.0109142	51.118	0.0145569
224.23	96.0091	0.0155095			96.0091	0.0144117	55.8218	0.0109259	51.21	0.0145622
224.4	96.0091	0.0155281			96.0091	0.0144063	55.9144	0.010937	51.4005	0.0145713
224.57	96.0091	0.0155442			96.0091	0.0143994	56.1049	0.0109489	51.4954	0.0145795
224.74	96.0091	0.0155543			96.0091	0.0143928	56.1998	0.0109612	51.5932	0.0145886
224.91	96.0091	0.0155296			96.0091	0.0143857	56.297	0.010972	51.7848	0.0145981
225.08	96.0091	0.0155034			96.0091	0.0143818	56.392	0.0109822	51.8798	0.0146042
225.25	96.0091	0.0154803			96.0091	0.0143773	56.583	0.0109931	51.9799	0.0146133
225.42	96.0091	0.0154139			96.0091	0.0143736	56.6826	0.0110019	52.0702	0.0146225
225.59	96.0091	0.0154124			96.0091	0.0143724	56.7787	0.0110131	52.267	0.0146308
225.76	96.0091	0.0153847			96.0091	0.0143672	56.8741	0.0110247	52.3649	0.0146399
225.93	96.0091	0.0154023			96.0091	0.0143594	57.0658	0.0110364	52.4574	0.0146495
226.1	96.0091	0.0153636			96.0091	0.0143527	57.1642	0.0110467	52.6485	0.0146629
226.27	96.0091	0.015349			96.0091	0.0143444	57.2556	0.0110565	52.7445	0.0146768
226.44	96.0091	0.0152845			96.0091	0.0143423	57.4478	0.011069	52.8406	0.014691
226.61	96.0091	0.0153339			96.0091	0.014339	57.5468	0.0110823	52.9345	0.0147064
226.78	96.0091	0.0153766			96.0091	0.0143347	57.6411	0.0110953	53.1283	0.0147197
226.95	96.0091	0.0154637			96.0091	0.0143326	57.7338	0.0111103	53.2251	0.0147336
227.12	96.0091	0.0154461			96.0091	0.0143304	57.9294	0.0111213	53.3229	0.0147494
227.29	96.0091	0.0154244			96.0091	0.0143283	58.0284	0.0111333	53.4172	0.0147634
227.46	96.0091	0.0154028			96.0091	0.0143264	58.1222	0.0111437	53.61	0.014779
227.63	96.0091	0.0153907			96.0091	0.0143256	58.312	0.0111561	53.7043	0.0147924
227.8	96.0091	0.0153877			96.0091	0.0143244	58.4081	0.0111659	53.8045	0.0148025
227.97	96.0091	0.0154058			96.0091	0.0143208	58.506	0.0111764	53.9909	0.0148149
228.14	96.0091	0.0153776			96.0091	0.0143198	58.5992	0.0111877	54.0887	0.0148286
228.31	96.0091	0.0153283			96.0091	0.0143205	58.7925	0.0111987	54.1824	0.0148404
228.48	96.0091	0.0153052			96.0091	0.0143202	58.8886	0.0112125	54.2815	0.0148504
228.65	96.0091	0.0152971			96.0091	0.014319	58.9887	0.0112265	54.4742	0.0148628
228.82	96.0091	0.0152342			96.0091	0.0143136	59.178	0.011241	54.5691	0.0148751
228.99	96.0091	0.0151487			96.0091	0.0143103	59.2747	0.0112574	54.6652	0.0148904
229.16	96.0091	0.01527			96.0091	0.0143037	59.3696	0.0112725	54.8568	0.0149039
229.33	96.0091	0.015281			96.0091	0.0142974	59.4668	0.0112871	55.0461	0.0149147
229.5	96.0091	0.0153193			96.0091	0.0142943	59.6561	0.0113015	55.1457	0.0149256
229.67	96.0091	0.0151743			96.0091	0.0142912	59.7534	0.0113159	55.3349	0.0149392
229.84	96.0091	0.0151557			96.0091	0.0142882	59.8495	0.0113293	55.4334	0.0149529
230.01	96.0091	0.0151905			96.0091	0.0142835	59.9439	0.0113464	55.5294	0.014968
230.18	96.0091	0.0152463			96.0091	0.0142773	60.1384	0.0113651	55.6255	0.0149841
230.35	96.0091	0.0151764			96.0091	0.0142765	60.2356	0.0113843	55.8183	0.014997
230.52	96.0091	0.0152393			96.0091	0.0142745	60.3311	0.0114029	55.915	0.0150102
230.69	96.0091	0.0152599			96.0091	0.0142721	60.5204	0.0114208	56.0111	0.0150249
230.86	96.0091	0.0152096			96.0091	0.0142706	60.6188	0.0114388	56.198	0.0150392
231.03	96.0091	0.0151779			96.0091	0.01427	60.7132	0.0114552	56.2964	0.0150522
231.2	96.0091	0.0152815			96.0091	0.0142655	60.8075	0.0114733	56.3914	0.015063
231.37	96.0091	0.0152871			96.0091	0.0142644	61.002	0.0114925	56.4898	0.0150754
231.54	96.0091	0.0152227			96.0091	0.0142605	61.0981	0.0115115	56.6808	0.0150914
231.71	96.0091	0.015204			96.0091	0.0142543	61.1948	0.0115301	56.778	0.0151055
231.88	96.0091	0.0152599			96.0091	0.0142462	61.3846	0.0115486	56.8765	0.0151217
232.05	96.0091	0.0151452			96.0091	0.0142382	61.4842	0.0115675	56.9702	0.0151391
232.22	96.0091	0.0151381			96.0091	0.0142287	61.5785	0.0115879	57.1618	0.0151523
232.39	96.0091	0.0150933			96.0091	0.0142232	61.6746	0.0116079	57.255	0.0151665
232.56	96.0091	0.0150853			96.0091	0.014217	61.8639	0.0116301	57.3535	0.0151823
232.73	96.0091	0.0150898			96.0091	0.0142063	61.964	0.0116517	57.5433	0.0151971
232.9	96.0091	0.0151029			96.0091	0.0141969	62.0572	0.0116753	57.6423	0.0152107
233.07	96.0091	0.0151049			96.0091	0.0141934	62.2494	0.0116958	57.7343	0.0152217
233.24	96.0091	0.0150345			96.0091	0.0141885	62.3473	0.0117148	57.8345	0.0152358
233.41	96.0091	0.0150989			96.0091	0.0141789	62.441	0.0117314	58.0261	0.0152494
233.58	96.0091	0.0150943			96.0091	0.0141699	62.5366	0.0117467	58.1216	0.0152639
233.75	96.0091	0.0150566			96.0091	0.0141608	62.7299	0.0117651	58.2165	0.0152821
233.92	96.0091	0.015036			96.0091	0.0141553	62.8272	0.0117853	58.4058	0.0152998
234.09	96.0091	0.0150843			96.0091	0.0141459	62.9215	0.0118058	58.5048	0.0153157
234.26	96.0091	0.0150012			96.0091	0.014137	63.017	0.0118247	58.6014	0.0153315
234.43	96.0091	0.0149862			96.0091	0.0141293	63.208	0.0118428	58.6941	0.0153521
234.6	96.0091	0.0150737			96.0091	0.0141204	63.3058	0.0118619	58.8868	0.0153685
234.77	96.0091	0.0150506			96.0091	0.0141126	63.4008	0.0118809	58.9881	0.0153834
234.94	96.0091	0.0150068			96.0091	0.0141035	63.5924	0.0119015	59.0825	0.015398
235.11	96.0091	0.015043			96.0091	0.0140986	63.6931	0.0119186	59.2735	0.0154106
235.28	96.0091	0.0150184			96.0091	0.0140932	63.7863	0.0119349	59.3702	0.0154246
235.45	96.0091	0.0150365			96.0091	0.0140839	63.8824	0.0119493	59.4668	0.0154381
235.62	96.0091	0.0150883			96.0091	0.0140738	64.0706	0.0119679	59.5601	0.0154494
235.79	96.0091	0.0150465			96.0091	0.0140629	64.1701	0.0119866	59.7522	0.0154629
235.96	96.0091	0.0150375			96.0091	0.0140506	64.2662	0.0120048	59.8489	0.0154769
236.13	96.0091	0.0150465			96.0091	0.0140394	64.4549	0.012026	59.945	0.0154919
236.3	96.0091	0.0150913			96.0091	0.0140322	64.5522	0.0120454	60.0399	0.0155065
236.47	96.0091	0.0150737			96.0091	0.0140243	64.65	0.0120638	60.2333	0.0155204
236.64	96.0091	0.0150989			96.0091	0.0140158	64.7443	0.0120813	60.3323	0.0155321
236.81	96.0091	0.0150737			96.0091	0.0140104	64.9371	0.0120974	60.4248	0.015544
236.98	96.0091	0.0150843			96.0091	0.0140045	65.0338	0.0121147	60.6171	0.0155572
237.15	96.0091	0.0150375			96.0091	0.0139963	65.1299	0.01213	60.7132	0.0155713
237.32	96.0091	0.0149459			96.0091	0.0139903	65.3197	0.0121484	60.8081	0.0155867
237.49	96.0091	0.01496			96.0091	0.0139786	65.4181	0.0121657	60.903	0.0155994
237.66	96.0091	0.0149831			96.0091	0.013966	65.5113	0.0121834	61.0964	0.0156099
237.83	96.0091	0.0149862			96.0091	0.0139569	65.6057	0.0122028	61.1936	0.015624
238	96.0091	0.0149524			96.0091	0.0139471	65.7996	0.0122246	61.2897	0.0156408
238.17	96.0091	0.0149308			96.0091	0.013935	65.8974	0.0122453	61.4824	0.0156577
238.34	96.0091	0.014963			96.0091	0.0139205	65.9935	0.0122668	61.5785	0.0156736
238.51	96.0091	0.0150138			96.0091	0.0139096	66.1828	0.0122911	61.6752	0.0156866
238.68	96.0091	0.0149489			96.0091	0.013902	66.2795	0.0123161	61.7684	0.0157021
238.85	96.0091	0.0148146			96.0091	0.0138921	66.3767	0.0123395	61.9606	0.01571
239.02	96.0091	0.0148377			96.0091	0.0138831	66.4722	0.0123608	62.0584	0.0157207
239.19	96.0091	0.0148317			96.0091	0.0138757	66.6621	0.0123782	62.1557	0.0157304
239.36	96.0091	0.0147894			96.0091	0.0138675	66.7582	0.0123968	62.3461	0.0157429
239.53	96.0091	0.0148196			96.0091	0.013858	66.8555	0.0124159	62.4399	0.0157526
239.7	96.0091	0.0148503			96.0091	0.0138513	66.9498	0.0124385	62.5377	0.0157632
239.87	96.0091	0.0147572			96.0091	0.0138444	67.1431	0.0124582	62.6349	0.0157754
240.04	96.0091	0.0147013			96.0091	0.013838	67.2421	0.0124778	62.8254	0.015786
240.21	96.0091	0.0146842			96.0091	0.0138305	67.3359	0.0125021	62.9209	0.0158002
240.38	96.0091	0.0146344			96.0091	0.0138233	67.5275	0.0125253	63.0176	0.0158137
240.55	96.0091	0.0146933			96.0091	0.0138186	67.6236	0.012551	63.1102	0.0158296
240.72	96.0091	0.0147189			96.0091	0.0138129	67.7185	0.0125745	63.3041	0.0158488
240.89	96.0091	0.0146787			96.0091	0.0138089	67.8135	0.0125961	63.4002	0.0158626
241.06	96.0091	0.014729			96.0091	0.0138059	68.0062	0.012618	63.4975	0.0158766
241.23	96.0091	0.0147663			96.0091	0.0138019	68.1023	0.0126376	63.6896	0.0158926
241.4	96.0091	0.014727			96.0091	0.0137969	68.199	0.0126557	63.7881	0.0159079
241.57	96.0091	0.0146666			96.0091	0.0137907	68.3906	0.0126724	63.883	0.0159248
241.74	96.0091	0.0147179			96.0091	0.0137818	68.4878	0.0126906	63.9762	0.0159419
241.91	96.0091	0.0147496			96.0091	0.0137723	68.5833	0.0127108	64.1678	0.0159608
242.08	96.0091	0.0147396			96.0091	0.0137673	68.6782	0.0127317	64.2656	0.0159748
242.25	96.0091	0.014727			96.0091	0.0137635	68.8687	0.0127557	64.3617	0.015989
242.42	96.0091	0.0147195			96.0091	0.0137571	68.9671	0.012777	64.5498	0.0160039
242.59	96.0091	0.0146857			96.0091	0.0137533	69.062	0.0128006	64.6494	0.0160196
242.76	96.0091	0.0147189			96.0091	0.0137501	69.2525	0.0128248	64.7455	0.0160356
242.93	96.0091	0.0146918			96.0091	0.0137471	69.3503	0.0128477	64.8416	0.0160507
243.1	96.0091	0.0146591			96.0091	0.0137444	69.4464	0.0128652	65.0321	0.0160635
243.27	96.0091	0.0145952			96.0091	0.0137412	69.5454	0.0128845	65.1292	0.0160764
243.44	96.0091	0.0146943			96.0091	0.0137375	69.7341	0.012908	65.2254	0.01609
243.61	96.0091	0.0146651			96.0091	0.0137343	69.8307	0.0129267	65.3197	0.0161047
243.78	96.0091	0.0146394			96.0091	0.0137277	69.9263	0.0129439	65.513	0.0161175
243.95	96.0091	0.0145781			96.0091	0.0137254	70.0218	0.0129607	65.6069	0.0161344
244.12	96.0091	0.0145131			96.0091	0.0137213	70.2128	0.01298	65.703	0.0161494
244.29	96.0091	0.0145821			96.0091	0.0137212	70.3095	0.0130002	65.8957	0.0161636
244.46	96.0091	0.0145277			96.0091	0.0137181	70.405	0.0130209	65.9929	0.0161759
244.63	96.0091	0.0145393			96.0091	0.013716	70.5972	0.0130396	66.0879	0.0161887
244.8	96.0091	0.0145474			96.0091	0.013714	70.6973	0.0130546	66.1822	0.0162006
244.97	96.0091	0.0145167			96.0091	0.0137119	70.7911	0.0130719	66.3749	0.0162108
245.14	96.0091	0.0145851			96.0091	0.0137098	70.8854	0.0130913	66.4717	0.0162236
245.31	96.0091	0.0145323			96.0091	0.0137077	71.0771	0.0131082	66.5666	0.0162355
245.48	96.0091	0.0145619			96.0091	0.0137057	71.1743	0.0131264	66.7564	0.0162463
245.65	96.0091	0.0145499			96.0091	0.0137012	71.2704	0.0131422	66.8555	0.0162539
245.82	96.0091	0.0145876			96.0091	0.0136964	71.4591	0.0131576	66.9509	0.0162621
245.99	96.0091	0.0145952			96.0091	0.0136897	71.5592	0.0131741	67.0458	0.0162697
246.16	96.0091	0.014654			96.0091	0.0136843	71.6542	0.0131909	67.3347	0.0162761
246.33	96.0091	0.014575			96.0091	0.0136794	71.7485	0.013206	67.432	0.0162813
246.5	96.0091	0.0145745			96.0091	0.0136711	71.9413	0.0132224	67.5269	0.0162865
246.67	96.0091	0.0146027			96.0091	0.0136668	72.0391	0.0132422	67.7174	0.0162928
246.84	96.0091	0.0145443			96.0091	0.0136629	72.134	0.0132595	67.814	0.0162992
247.01	96.0091	0.0145086			96.0091	0.013658	72.2296	0.0132762	67.9119	0.0163055
247.18	96.0091	0.0145207			96.0091	0.0136507	72.4223	0.0132903	68.0056	0.0163164
247.35	96.0091	0.0145443			96.0091	0.0136424	72.5172	0.0133023	68.1984	0.0163218
247.52	96.0091	0.0145222			96.0091	0.0136369	72.6133	0.0133169	68.2945	0.0163251
247.69	96.0091	0.0144377			96.0091	0.0136294	72.8049	0.013331	68.3917	0.0163322
247.86	96.0091	0.0144039			96.0091	0.0136237	72.9027	0.0133423	68.5816	0.0163427
248.03	96.0091	0.0144417			96.0091	0.0136203	72.9995	0.0133546	68.68	0.0163504
248.2	96.0091	0.0143818			96.0091	0.0136144	73.0932	0.0133694	68.7743	0.0163609
248.37	96.0091	0.0144502			96.0091	0.0136094	73.2842	0.0133834	68.8699	0.0163717
248.54	96.0091	0.0144739			96.0091	0.0136058	73.3821	0.0133954	69.0603	0.0163811
248.71	96.0091	0.0145071			96.0091	0.0136011	73.4776	0.0134094	69.1576	0.0163928
248.88	96.0091	0.0144679			96.0091	0.0136002	73.6686	0.0134234	69.2537	0.0164049
249.05	96.0091	0.0143571			96.0091	0.0135962	73.7653	0.0134375	69.4447	0.0164173
249.22	96.0091	0.0143909			96.0091	0.0135918	73.8614	0.0134495	69.5442	0.0164311
249.39	96.0091	0.0144291			96.0091	0.0135846	73.9551	0.0134626	69.6409	0.0164491
249.56	96.0091	0.0143838			96.0091	0.0135807	74.1485	0.0134777	69.7335	0.0164654
249.73	96.0091	0.0143984			96.0091	0.0135763	74.2463	0.0134944	69.9246	0.0164796
249.9	96.0091	0.0143692			96.0091	0.0135679	74.3418	0.013511	70.0229	0.0164971
250.07	96.0091	0.0144145			96.0091	0.0135601	74.5329	0.0135275	70.1179	0.0165125
250.24	96.0091	0.014413			96.0091	0.0135535	74.6301	0.0135425	70.3078	0.0165282
250.41	96.0091	0.0143909			96.0091	0.0135453	74.7262	0.013558	70.405	0.0165432
250.58	96.0091	0.0143541			96.0091	0.0135374	74.8188	0.0135709	70.5028	0.0165578
250.75	96.0091	0.0143687			96.0091	0.0135296	75.011	0.0135863	70.5972	0.016576
250.92	96.0091	0.0143385			96.0091	0.0135226	75.1071	0.0136005	70.7894	0.0165948
251.09	96.0091	0.0142857			96.0091	0.0135178	75.2078	0.0136161	70.8866	0.016613
251.26	96.0091	0.0142947			96.0091	0.0135102	75.3016	0.0136334	70.9821	0.0166297
251.43	96.0091	0.0143647			96.0091	0.0135029	75.4926	0.0136531	71.1737	0.0166492
251.6	96.0091	0.0143174			96.0091	0.0134992	75.5898	0.0136734	71.2704	0.0166668
251.77	96.0091	0.014414			96.0091	0.013493	75.6888	0.013695	71.3665	0.0166821
251.94	96.0091	0.014407			96.0091	0.0134879	75.8769	0.0137182	71.4591	0.0166982
252.11	96.0091	0.0143471			96.0091	0.0134855	75.9719	0.0137397	71.653	0.0167134
252.28	96.0091	0.0143134			96.0091	0.0134845	76.0703	0.013762	71.7502	0.0167278
252.45	96.0091	0.0143466			96.0091	0.0134851	76.1629	0.013785	71.8463	0.0167459
252.62	96.0091	0.0143088			96.0091	0.0134851	76.358	0.0138048	71.9407	0.0167689
252.79	96.0091	0.0143204			96.0091	0.0134849	76.4564	0.0138262	72.134	0.0167881
252.96	96.0091	0.0142696			96.0091	0.0134825	76.5507	0.0138526	72.2301	0.0168039
253.13	96.0091	0.014328			96.0091	0.0134763	76.7412	0.0138764	72.3286	0.0168225
253.3	96.0091	0.0143481			96.0091	0.0134749	76.8384	0.0139004	72.5161	0.0168394
253.47	96.0091	0.0142932			96.0091	0.0134737	76.9334	0.0139266	72.6128	0.0168542
253.64	96.0091	0.0142399			96.0091	0.0134705	77.0277	0.0139529	72.71	0.0168724
253.81	96.0091	0.0143058			96.0091	0.0134681	77.2194	0.0139771	72.8044	0.0168901
253.98	96.0091	0.0142203			96.0091	0.013466	77.3172	0.0139985	72.9966	0.0169069
254.15	96.0091	0.0142942			96.0091	0.0134663	77.4156	0.0140232	73.0961	0.016923
254.32	96.0091	0.0142912			96.0091	0.0134662	77.6049	0.0140471	73.1916	0.0169348
254.49	96.0091	0.0143003			96.0091	0.0134657	77.7033	0.0140682	73.3804	0.0169477
254.66	96.0091	0.0143209			96.0091	0.0134626	77.7982	0.0140872	73.477	0.0169608
254.83	96.0091	0.0143305			96.0091	0.0134583	77.8955	0.014109	73.5731	0.0169756
255	96.0091	0.0143078			96.0091	0.0134584	78.0841	0.0141303	73.668	0.0169887
255.17	96.0091	0.0143576			96.0091	0.013459	78.1797	0.0141514	73.8602	0.017002
255.34	96.0091	0.0143878			96.0091	0.0134566	78.2763	0.0141735	73.9557	0.0170149
255.51	96.0091	0.0143556			96.0091	0.0134559	78.3724	0.014196	74.0553	0.0170273
255.68	96.0091	0.0142459			96.0091	0.0134559	78.5669	0.0142181	74.2452	0.0170386
255.85	96.0091	0.01434			96.0091	0.0134551	78.6613	0.0142439	74.3418	0.0170491
256.02	96.0091	0.0143597			96.0091	0.0134563	78.7574	0.0142693	74.4373	0.0170592
256.19	96.0091	0.0142756			96.0091	0.0134536	78.9489	0.0142926	74.534	0.0170701
256.36	96.0091	0.0142595			96.0091	0.0134523	79.0468	0.0143174	74.7244	0.017084
256.53	96.0091	0.0142022			96.0091	0.0134535	79.1423	0.0143428	74.8217	0.0170923
256.7	96.0091	0.0142168			96.0091	0.0134511	79.2361	0.0143636	74.9172	0.0171003
256.87	96.0091	0.0142168			96.0091	0.0134473	79.4277	0.014381	75.0104	0.0171087
257.04	96.0091	0.0142198			96.0091	0.0134453	79.5255	0.0144031	75.206	0.0171153
257.21	96.0091	0.014252			96.0091	0.0134419	79.6216	0.0144244	75.3027	0.0171213
257.38	96.0091	0.0142198			96.0091	0.0134391	79.8115	0.0144449	75.4	0.017126
257.55	96.0091	0.0142575			96.0091	0.0134351	79.9116	0.0144662	75.5881	0.0171333
257.72	96.0091	0.0141674			96.0091	0.0134315	80.0065	0.0144898	75.6894	0.0171388
257.89	96.0091	0.0141362			96.0091	0.0134273	80.1015	0.0145112	75.7803	0.0171459
258.06	96.0091	0.0142444			96.0091	0.0134233	80.2925	0.0145294	75.8764	0.0171527
258.23	96.0091	0.0142666			96.0091	0.0134226	80.3898	0.0145477	76.0686	0.0171567
258.4	96.0091	0.0142786			96.0091	0.013419	80.4847	0.0145682	76.1635	0.017162
258.57	96.0091	0.0142464			96.0091	0.0134148	80.6757	0.0145887	76.2613	0.0171707
258.74	96.0091	0.0142228			96.0091	0.0134121	80.7724	0.0146071	76.4541	0.0171759
258.91	96.0091	0.0141705			96.0091	0.0134085	80.8743	0.0146278	76.5525	0.0171801
259.08	96.0091	0.0141876			96.0091	0.0134015	80.9651	0.0146516	76.6457	0.0171872
259.25	96.0091	0.014178			96.0091	0.0133949	81.1579	0.014672	76.7406	0.0171958
259.42	96.0091	0.0141035			96.0091	0.0133877	81.2557	0.0146924	76.9322	0.0172056
259.59	96.0091	0.0140592			96.0091	0.0133792	81.3489	0.0147164	77.0277	0.0172139
259.76	96.0091	0.0140809			96.0091	0.0133765	81.4439	0.0147403	77.1233	0.0172265
259.93	96.0091	0.0140447			96.0091	0.0133751	81.6355	0.014764	77.316	0.0172358
260.1	96.0091	0.0141413			96.0091	0.0133682	81.7338	0.0147887	77.415	0.0172484
260.27	96.0091	0.014172			96.0091	0.0133604	81.8288	0.0148118	77.51	0.0172612
260.44	96.0091	0.0140663			96.0091	0.0133561	82.0181	0.0148321	77.606	0.0172694
260.61	96.0091	0.0140759			96.0091	0.0133521	82.1176	0.014853	77.7964	0.0172828
260.78	96.0091	0.0141393			96.0091	0.0133474	82.2149	0.014876	77.896	0.0172956
260.95	96.0091	0.0141936			96.0091	0.0133426	82.3075	0.0148952	77.9898	0.0173094
261.12	96.0091	0.0140708			96.0091	0.0133386	82.4997	0.0149145	78.0836	0.0173236
261.29	96.0091	0.0140054			96.0091	0.0133365	82.5999	0.0149339	78.2752	0.017338
261.46	96.0091	0.0139893			96.0091	0.0133362	82.6925	0.0149539	78.3741	0.0173517
261.63	96.0091	0.0140361			96.0091	0.0133326	82.788	0.0149714	78.4697	0.0173694
261.8	96.0091	0.0139334			96.0091	0.0133316	82.979	0.0149905	78.6595	0.0173885
261.97	96.0091	0.0139511			96.0091	0.013333	83.0774	0.0150115	78.7574	0.0174078
262.14	96.0091	0.0139888			96.0091	0.0133323	83.1729	0.0150289	78.8546	0.0174281
262.31	96.0091	0.0139848			96.0091	0.0133309	83.3633	0.0150513	78.9489	0.0174495
262.48	96.0091	0.0139863			96.0091	0.0133305	83.4606	0.0150709	79.14	0.0174694
262.65	96.0091	0.0139838			96.0091	0.0133287	83.5572	0.0150908	79.2384	0.017486
262.82	96.0091	0.01402			96.0091	0.0133251	83.6516	0.0151099	79.331	0.017505
262.99	96.0091	0.0139747			96.0091	0.0133227	83.8426	0.0151308	79.5244	0.0175245
263.16	96.0091	0.0139641			96.0091	0.0133198	83.9393	0.0151466	79.621	0.0175435
263.33	96.0091	0.0139641			96.0091	0.0133164	84.036	0.0151655	79.7183	0.0175632
263.5	96.0091	0.0139531			96.0091	0.0133145	84.2281	0.0151845	79.8126	0.0175837
263.67	96.0091	0.0138771			96.0091	0.0133133	84.326	0.0152038	80.0054	0.0176053
263.84	96.0091	0.0138872			96.0091	0.0133134	84.4209	0.0152246	80.1026	0.0176265
264.01	96.0091	0.0139531			96.0091	0.0133137	84.5141	0.0152461	80.1976	0.0176486
264.18	96.0091	0.0139501			96.0091	0.0133151	84.708	0.0152682	80.2919	0.0176676
264.35	96.0091	0.0139239			96.0091	0.0133147	84.8041	0.0152911	80.483	0.0176843
264.52	96.0091	0.013941			96.0091	0.0133146	84.9008	0.015315	80.5819	0.0177021
264.69	96.0091	0.0138816			96.0091	0.0133185	85.0889	0.0153376	80.6763	0.0177215
264.86	96.0091	0.0138373			96.0091	0.0133195	85.185	0.0153625	80.8673	0.0177365
265.03	96.0091	0.0138625			96.0091	0.0133175	85.2835	0.015387	80.9668	0.0177538
265.2	96.0091	0.0137926			96.0091	0.0133186	85.3801	0.0154131	81.0629	0.017771
265.37	96.0091	0.0137936			96.0091	0.0133194	85.5717	0.015439	81.1573	0.0177904
265.54	96.0091	0.0137941			96.0091	0.0133183	85.6672	0.0154663	81.3478	0.0178141
265.71	96.0091	0.0137815			96.0091	0.0133186	85.7656	0.0154948	81.445	0.0178352
265.88	96.0091	0.0137759			96.0091	0.0133188	85.8577	0.0155223	81.544	0.0178598
266.05	96.0091	0.0137573			96.0091	0.0133189	86.0504	0.0155492	81.7321	0.0178809
266.22	96.0091	0.0137453			96.0091	0.013318	86.1465	0.0155769	81.8288	0.0179015
266.39	96.0091	0.0137775			96.0091	0.0133187	86.2432	0.0156048	81.9255	0.0179248
266.56	96.0091	0.0136924			96.0091	0.0133188	86.4342	0.0156306	82.0181	0.0179475
266.73	96.0091	0.0137649			96.0091	0.0133204	86.5286	0.0156572	82.2137	0.017968
266.9	96.0091	0.013713			96.0091	0.0133222	86.6287	0.0156875	82.3093	0.0179895
267.07	96.0091	0.013703			96.0091	0.0133213	86.7219	0.0157148	82.4059	0.0180104
267.24	96.0091	0.0137035			96.0091	0.0133223	86.9164	0.015742	82.5981	0.0180308
267.41	96.0091	0.0137845			96.0091	0.0133238	87.0108	0.0157642	82.6936	0.0180507
267.58	96.0091	0.013779			96.0091	0.0133226	87.1069	0.0157893	82.7892	0.0180719
267.75	96.0091	0.013791			96.0091	0.0133226	87.2967	0.0158138	82.8829	0.0180941
267.92	96.0091	0.0137966			96.0091	0.0133258	87.394	0.0158382	83.0756	0.0181121
268.09	96.0091	0.0137573			96.0091	0.0133295	87.4877	0.0158625	83.1723	0.0181294
268.26	96.0091	0.0138227			96.0091	0.0133327	87.5833	0.0158932	83.273	0.0181456
268.43	96.0091	0.0137941			96.0091	0.013335	87.7748	0.0159197	83.3633	0.0181651
268.6	96.0091	0.0138343			96.0091	0.0133366	87.875	0.0159473	83.5561	0.018182
268.77	96.0091	0.0137875			96.0091	0.0133367	87.9722	0.015974	83.6528	0.0181952
268.94	96.0091	0.0137659			96.0091	0.0133341	88.1598	0.0159985	83.75	0.018208
269.11	96.0091	0.0138021			96.0091	0.0133319	88.2582	0.0160212	83.9382	0.0182242
269.28	96.0091	0.0137649			96.0091	0.0133327	88.3555	0.0160422	84.0354	0.018242
269.45	96.0091	0.0136577			96.0091	0.0133328	88.4492	0.0160642	84.1327	0.0182613
269.62	96.0091	0.0136547			96.0091	0.0133315	88.6362	0.0160854	84.2276	0.0182825
269.79	96.0091	0.0137327			96.0091	0.0133274	88.7351	0.0161089	84.4192	0.0183006
269.96	96.0091	0.0137236			96.0091	0.0133232	88.829	0.0161329	84.5153	0.0183198
270.13	96.0091	0.0136713			96.0091	0.0133211	89.0235	0.0161555	84.6119	0.0183373
270.3	96.0091	0.0136778			96.0091	0.01332	89.1218	0.0161787	84.8024	0.0183524
270.47	96.0091	0.0136985			96.0091	0.0133195	89.2185	0.0162014	84.9008	0.0183652
270.64	96.0091	0.0137035			96.0091	0.0133202	89.3123	0.0162255	84.9957	0.0183812
270.81	96.0091	0.013699			96.0091	0.0133158	89.5045	0.0162504	85.0883	0.0183969
270.98	96.0091	0.0136813			96.0091	0.0133119	89.6046	0.0162769	85.2823	0.0184112
271.15	96.0091	0.0136451			96.0091	0.0133073	89.6955	0.0163027	85.3795	0.0184277
271.32	96.0091	0.0136486			96.0091	0.0133019	89.7893	0.0163277	85.475	0.0184458
271.49	96.0091	0.0135807			96.0091	0.0132942	89.9832	0.0163534	85.6655	0.0184621
271.66	96.0091	0.0136245			96.0091	0.0132875	90.0839	0.0163817	85.7651	0.0184795
271.83	96.0091	0.0136406			96.0091	0.0132787	90.176	0.0164119	85.8594	0.0184972
272	96.0091	0.013709			96.0091	0.0132697	90.3693	0.0164404	85.9555	0.0185139
272.17	96.0091	0.0136109			96.0091	0.0132612	90.4695	0.0164698	86.1436	0.0185305
272.34	96.0091	0.0136406			96.0091	0.0132541	90.5649	0.0164983	86.2432	0.0185481
272.51	96.0091	0.0137236			96.0091	0.0132475	90.6576	0.0165286	86.3369	0.0185666
272.68	96.0091	0.0137161			96.0091	0.0132395	90.8474	0.0165586	86.4336	0.0185851
272.85	96.0091	0.0137276			96.0091	0.0132337	90.9458	0.0165883	86.6253	0.0186013
273.02	96.0091	0.0137337			96.0091	0.0132235	91.0408	0.0166181	86.7242	0.0186177
273.19	96.0091	0.0136974			96.0091	0.0132135	91.2318	0.0166476	86.8203	0.0186349
273.36	96.0091	0.0136899			96.0091	0.0132031	91.3285	0.0166745	87.009	0.018657
273.53	96.0091	0.0136476			96.0091	0.0131939	91.4268	0.016702	87.1069	0.0186742
273.7	96.0091	0.0136356			96.0091	0.0131834	91.5218	0.0167262	87.2006	0.0186923
273.87	96.0091	0.0136255			96.0091	0.0131738	91.7157	0.0167514	87.2967	0.0187121
274.04	96.0091	0.0136194			96.0091	0.0131665	91.8118	0.0167812	87.486	0.018735
274.21	96.0091	0.013553			96.0091	0.0131587	91.9056	0.0168125	87.585	0.0187516
274.38	96.0091	0.013634			96.0091	0.0131491	92.0984	0.0168443	87.677	0.0187685
274.55	96.0091	0.0135415			96.0091	0.0131394	92.1921	0.0168723	87.8727	0.0187853
274.72	96.0091	0.0135077			96.0091	0.0131306	92.2894	0.0169007	87.9717	0.0188011
274.89	96.0091	0.0135133			96.0091	0.0131249	92.3814	0.0169292	88.0672	0.018816
275.06	96.0091	0.0134735			96.0091	0.0131178	92.5782	0.0169548	88.1598	0.0188332
275.23	96.0091	0.0135062			96.0091	0.0131104	92.6755	0.0169801	88.352	0.0188519
275.4	96.0091	0.0134534			96.0091	0.0131034	92.7727	0.0170049	88.4504	0.0188689
275.57	96.0091	0.0135294			96.0091	0.0130963	92.8653	0.0170313	88.5424	0.018887
275.74	96.0091	0.0135993			96.0091	0.0130862	93.0581	0.0170566	88.6356	0.018902
275.91	96.0091	0.0135218			96.0091	0.0130773	93.1536	0.0170812	88.8283	0.0189147
276.08	96.0091	0.0135334			96.0091	0.01307	93.2502	0.0171022	88.9314	0.0189298
276.25	96.0091	0.0135354			96.0091	0.0130635	93.439	0.017125	89.0246	0.0189443
276.42	96.0091	0.0135087			96.0091	0.0130561	93.5362	0.017152	89.2167	0.0189581
276.59	96.0091	0.013554			96.0091	0.01305	93.6364	0.0171785	89.3135	0.0189735
276.76	96.0091	0.0135027			96.0091	0.0130441	93.7284	0.017202	89.4148	0.0189868
276.93	96.0091	0.0135108			96.0091	0.0130373	93.9223	0.0172239	89.5045	0.0190028
277.1	96.0091	0.0134926			96.0091	0.0130333	94.0178	0.0172481	89.6944	0.0190197
277.27	96.0091	0.0134916			96.0091	0.0130296	94.1156	0.017275	89.7905	0.0190373
277.44	96.0091	0.0135103			96.0091	0.0130267	94.3049	0.0173027	89.8865	0.0190547
277.61	96.0091	0.013471			96.0091	0.0130215	94.4005	0.0173294	90.081	0.019072
277.78	96.0091	0.0134816			96.0091	0.0130183	94.4954	0.0173549	90.1754	0.0190907
277.95	96.0091	0.0135294			96.0091	0.0130131	94.5903	0.017382	90.2738	0.0191095
278.12	96.0091	0.0134881			96.0091	0.0130095	94.7848	0.0174093	90.3687	0.0191293
278.29	96.0091	0.0134604			96.0091	0.0130078	94.8821	0.017435	90.5638	0.0191488
278.46	96.0091	0.0134579			96.0091	0.0130058	94.9799	0.0174642	90.6588	0.019167
278.63	96.0091	0.0134378			96.0091	0.0130022	95.1692	0.0174967	90.7548	0.0191866
278.8	96.0091	0.0134901			96.0091	0.0130019	95.2693	0.0175303	90.9447	0.0192057
278.97	96.0091	0.013396			96.0091	0.0129986	95.3631	0.0175645	91.0402	0.0192259
279.14	96.0091	0.0134026			96.0091	0.0129961	95.4569	0.0175943	91.1397	0.0192441
279.31	96.0091	0.0134403			96.0091	0.0129942	95.6474	0.0176257	91.2324	0.0192636
279.48	96.0091	0.0134504			96.0091	0.012994	95.7446	0.0176559	91.4251	0.0192817
279.65	96.0091	0.013388			96.0091	0.0129961	95.8412	0.0176898	91.5224	0.0193005
279.82	96.0091	0.0134363			96.0091	0.012999	95.9362	0.017725	91.7152	0.0193209
279.99	96.0091	0.0134816			96.0091	0.0129977	96.1295	0.0177574	91.905	0.0193416
280.16	96.0091	0.0134926			96.0091	0.0129985	96.2268	0.0177936	92.0034	0.0193602
280.33	96.0091	0.0135062			96.0091	0.0129978	96.3246	0.0178311	92.0995	0.019382
280.5	96.0091	0.0134463			96.0091	0.0129958	96.5133	0.0178673	92.1909	0.0194046
280.67	96.0091	0.0134589			96.0091	0.0129931	96.61	0.017905	92.3814	0.019426
280.84	96.0091	0.0134111			96.0091	0.0129927	96.7038	0.0179401	92.481	0.0194492
281.01	96.0091	0.0134801			96.0091	0.0129951	96.8016	0.0179742	92.5788	0.0194731
281.18	96.0091	0.0134987			96.0091	0.0129908	96.992	0.0180127	92.7716	0.0194951
281.35	96.0091	0.0134388			96.0091	0.0129896	97.0887	0.0180511	92.8682	0.0195167
281.52	96.0091	0.0134373			96.0091	0.0129912	97.1842	0.0180863	92.9626	0.0195374
281.69	96.0091	0.0134916			96.0091	0.0129921	97.3787	0.0181228	93.057	0.0195556
281.86	96.0091	0.0135092			96.0091	0.0129906	97.4777	0.018159	93.2485	0.019574
282.03	96.0091	0.0135103			96.0091	0.0129934	97.5726	0.0181955	93.3429	0.0195929
282.2	96.0091	0.0134765			96.0091	0.012994	97.6664	0.0182298	93.4407	0.0196113
282.37	96.0091	0.0133995			96.0091	0.0129932	97.8568	0.0182668	93.6335	0.0196282
282.54	96.0091	0.0133794			96.0091	0.0129903	97.9553	0.0183025	93.7342	0.0196484
282.71	96.0091	0.0134735			96.0091	0.0129879	98.0513	0.0183403	93.8274	0.0196659
282.88	96.0091	0.0135012			96.0091	0.0129855	98.2406	0.0183781	93.9229	0.0196835
283.05	96.0091	0.0134574			96.0091	0.0129834	98.3402	0.0184161	94.1145	0.0197036
283.22	96.0091	0.0134665			96.0091	0.0129811	98.434	0.0184566	94.2106	0.019725
283.39	96.0091	0.0134609			96.0091	0.0129765	98.5312	0.0184956	94.3067	0.019746
283.56	96.0091	0.0134343			96.0091	0.0129742	98.7222	0.0185342	94.3993	0.0197654
283.73	96.0091	0.013472			96.0091	0.0129739	98.8195	0.0185714	94.5903	0.0197872
283.9	96.0091	0.0134096			96.0091	0.0129724	98.9139	0.0186074	94.6893	0.0198067
284.07	96.0091	0.0133568			96.0091	0.0129715	99.1037	0.0186417	94.7865	0.0198267
284.24	96.0091	0.0134388			96.0091	0.0129701	99.2003	0.0186787	94.9782	0.0198455
284.41	96.0091	0.0133699			96.0091	0.0129667	99.297	0.0187149	95.0731	0.0198658
284.58	96.0091	0.0133351			96.0091	0.012961	99.3943	0.0187522	95.1704	0.0198899
284.75	96.0091	0.0133291			96.0091	0.0129534	99.5841	0.0187899	95.2664	0.0199106
284.92	96.0091	0.0133321			96.0091	0.012946	99.6814	0.0188267	95.4557	0.0199312
285.09	96.0091	0.013399			96.0091	0.0129395	99.7804	0.0188648	95.5507	0.019953
285.26	96.0091	0.0133714			96.0091	0.0129343	99.8719	0.0188981	95.6485	0.0199742
285.43	96.0091	0.0133995			96.0091	0.0129298	100.066	0.0189302	95.8401	0.0199925
285.6	96.0091	0.013319			96.0091	0.0129253	100.161	0.0189615	95.9373	0.0200115
285.77	96.0091	0.0133412			96.0091	0.0129198	100.256	0.0189944	96.0329	0.0200326
285.94	96.0091	0.0133905			96.0091	0.0129151	100.449	0.0190304	96.1295	0.0200494
286.11	96.0091	0.0133719			96.0091	0.0129107	100.546	0.0190663	96.3229	0.0200658
286.28	96.0091	0.0133719			96.0091	0.0129067	100.642	0.0191012	96.4201	0.0200789
286.45	96.0091	0.0133568			96.0091	0.0129022	100.735	0.0191374	96.5145	0.0200913
286.62	96.0091	0.0133306			96.0091	0.0128955	100.928	0.0191745	96.7026	0.0201064
286.79	96.0091	0.0132798			96.0091	0.0128886	101.025	0.0192097	96.8027	0.020121
286.96	96.0091	0.0133135			96.0091	0.0128812	101.123	0.0192463	96.8971	0.0201343
287.13	96.0091	0.0132944			96.0091	0.0128715	101.311	0.0192838	96.9932	0.0201466
287.3	96.0091	0.0132214			96.0091	0.0128641	101.408	0.0193228	97.1825	0.0201588
287.47	96.0091	0.013316			96.0091	0.0128563	101.508	0.0193557	97.2832	0.0201737
287.64	96.0091	0.0133377			96.0091	0.0128487	101.599	0.0193904	97.3793	0.0201869
287.81	96.0091	0.0132682			96.0091	0.0128419	101.793	0.0194268	97.4742	0.0201977
287.98	96.0091	0.0132652			96.0091	0.0128344	101.888	0.0194643	97.6647	0.0202112
288.15	96.0091	0.0133311			96.0091	0.0128268	101.985	0.0194993	97.7619	0.0202206
288.32	96.0091	0.0133442			96.0091	0.0128216	102.081	0.0195335	97.8563	0.0202272
288.49	96.0091	0.0133195			96.0091	0.0128168	102.272	0.0195727	98.0478	0.0202347
288.66	96.0091	0.0132929			96.0091	0.0128093	102.367	0.0196125	98.1463	0.0202438
288.83	96.0091	0.0133522			96.0091	0.012797	102.466	0.0196493	98.24	0.0202513
289	96.0091	0.0133442			96.0091	0.0127832	102.657	0.019687	98.335	0.0202604
289.17	96.0091	0.0133497			96.0091	0.0127715	102.752	0.0197293	98.5294	0.0202692
289.34	96.0091	0.0133291			96.0091	0.0127579	102.848	0.0197704	98.6267	0.0202801
289.51	96.0091	0.0133412			96.0091	0.0127456	102.943	0.0198098	98.7211	0.0202914
289.68	96.0091	0.0133759			96.0091	0.0127347	103.138	0.0198518	98.9121	0.0203014
289.85	96.0091	0.0133075			96.0091	0.0127265	103.235	0.0198932	99.0093	0.0203137
290.02	96.0091	0.0132929			96.0091	0.0127169	103.329	0.0199356	99.1054	0.0203232
290.19	96.0091	0.0133845			96.0091	0.0127104	103.518	0.0199796	99.1992	0.0203321
290.36	96.0091	0.0133195			96.0091	0.0127007	103.617	0.0200248	99.3914	0.0203432
290.53	96.0091	0.0132899			96.0091	0.0126924	103.711	0.0200728	99.4892	0.0203558
290.7	96.0091	0.0132486			96.0091	0.0126861	103.807	0.0201191	99.5853	0.0203676
290.87	96.0091	0.0132546			96.0091	0.0126791	103.998	0.0201637	99.7763	0.020378
291.04	96.0091	0.0132868			96.0091	0.0126694	104.095	0.0202091	99.8747	0.0203928
291.21	96.0091	0.013316			96.0091	0.0126581	104.193	0.0202539	99.9697	0.0204124
291.38	96.0091	0.0133361			96.0091	0.0126519	104.383	0.020298	100.065	0.0204334
291.55	96.0091	0.0133573			96.0091	0.0126416	104.48	0.0203413	100.254	0.020458
291.72	96.0091	0.0133422			96.0091	0.012634	104.577	0.0203847	100.352	0.0204801
291.89	96.0091	0.0133205			96.0091	0.0126285	104.671	0.0204299	100.449	0.0205015
292.06	96.0091	0.0133004			96.0091	0.0126264	104.862	0.0204737	100.543	0.0205245
292.23	96.0091	0.0132924			96.0091	0.0126238	104.96	0.0205166	100.735	0.0205489
292.4	96.0091	0.0133392			96.0091	0.0126166	105.055	0.0205587	100.833	0.0205747
292.57	96.0091	0.0133457			96.0091	0.0126145	105.247	0.0206024	100.929	0.0205989
292.74	96.0091	0.0132783			96.0091	0.0126108	105.345	0.020644	101.119	0.0206226
292.91	96.0091	0.0133014			96.0091	0.0126093	105.44	0.0206835	101.215	0.0206478
293.08	96.0091	0.0132883			96.0091	0.0126069	105.538	0.0207256	101.313	0.0206705
293.25	96.0091	0.0132984			96.0091	0.0126053	105.727	0.0207698	101.406	0.0206955
293.42	96.0091	0.0133538			96.0091	0.0125997	105.824	0.0208133	101.599	0.0207242
293.59	96.0091	0.0133231			96.0091	0.0125964	105.92	0.0208534	101.696	0.0207496
293.76	96.0091	0.0132959			96.0091	0.0125936	106.012	0.0208923	101.792	0.020778
293.93	96.0091	0.0133281			96.0091	0.012593	106.205	0.0209345	101.984	0.0208057
294.1	96.0091	0.0133633			96.0091	0.0125924	106.304	0.0209775	102.082	0.0208373
294.27	96.0091	0.0133522			96.0091	0.0125889	106.399	0.0210165	102.18	0.0208673
294.44	96.0091	0.0133779			96.0091	0.0125891	106.59	0.0210559	102.271	0.0208954
294.61	96.0091	0.013395			96.0091	0.0125902	106.689	0.0210958	102.462	0.0209234
294.78	96.0091	0.0133487			96.0091	0.0125902	106.783	0.0211376	102.559	0.0209492
294.95	96.0091	0.0133392			96.0091	0.0125896	106.878	0.0211812	102.657	0.0209749
295.12	96.0091	0.0133361			96.0091	0.0125905	107.068	0.0212244	102.846	0.0210017
295.29	96.0091	0.0133497			96.0091	0.0125912	107.165	0.0212684	102.944	0.0210266
295.46	96.0091	0.013318			96.0091	0.0125934	107.264	0.0213129	103.041	0.0210516
295.63	96.0091	0.0133875			96.0091	0.0125961	107.452	0.0213575	103.141	0.021075
295.8	96.0091	0.0133588			96.0091	0.0125949	107.55	0.0214041	103.328	0.0210995
295.97	96.0091	0.0133512			96.0091	0.0125961	107.647	0.0214501	103.424	0.0211256
296.14	96.0091	0.0133538			96.0091	0.012596	107.741	0.0214957	103.519	0.0211503
296.31	96.0091	0.0133643			96.0091	0.012597	107.935	0.0215407	103.615	0.0211716
296.48	96.0091	0.0133397			96.0091	0.0125986	108.031	0.0215857	103.806	0.0211967
296.65	96.0091	0.0132793			96.0091	0.012599	108.125	0.021631	103.904	0.0212173
296.82	96.0091	0.0132753			96.0091	0.0125962	108.22	0.0216757	103.999	0.0212397
296.99	96.0091	0.0133457			96.0091	0.0125939	108.412	0.0217225	104.192	0.0212656
297.16	96.0091	0.0133049			96.0091	0.0125871	108.51	0.0217698	104.289	0.0212917
297.33	96.0091	0.0132516			96.0091	0.0125807	108.605	0.0218166	104.384	0.0213142
297.5	96.0091	0.0132154			96.0091	0.0125795	108.797	0.0218623	104.478	0.0213368
297.67	96.0091	0.0132209			96.0091	0.0125737	108.895	0.0219064	104.671	0.0213615
297.84	96.0091	0.0132159			96.0091	0.0125693	108.994	0.0219522	104.767	0.0213839
298.01	96.0091	0.0132692			96.0091	0.0125649	109.086	0.0219991	104.865	0.021411
298.18	96.0091	0.0132707			96.0091	0.0125622	109.277	0.0220455	105.052	0.0214366
298.35	96.0091	0.0133221			96.0091	0.0125578	109.374	0.0220913	105.152	0.0214647
298.52	96.0091	0.0132209			96.0091	0.0125556	109.471	0.0221355	105.248	0.0214921
298.69	96.0091	0.0132053			96.0091	0.0125499	109.66	0.0221832	105.344	0.0215193
298.86	96.0091	0.013158			96.0091	0.0125468	109.756	0.0222306	105.534	0.0215439
299.03	96.0091	0.0131656			96.0091	0.0125444	109.854	0.0222773	105.632	0.0215709
299.2	96.0091	0.0131323			96.0091	0.0125463	109.949	0.0223257	105.728	0.021594
299.37	96.0091	0.0131515			96.0091	0.0125491	110.142	0.0223739	105.822	0.0216178
299.54	96.0091	0.0131157			96.0091	0.0125457	110.238	0.0224247	106.012	0.0216437
299.71	96.0091	0.0131223			96.0091	0.0125415	110.334	0.022475	106.109	0.0216697
299.88	96.0091	0.0130946			96.0091	0.0125378	110.429	0.0225219	106.205	0.0216943
300.05	96.0091	0.0131268			96.0091	0.0125334	110.622	0.022566	106.397	0.0217199
300.22	96.0091	0.0131369			96.0091	0.0125271	110.719	0.0226117	106.496	0.0217459
300.39	96.0091	0.0131102			96.0091	0.0125188	110.813	0.0226561	106.592	0.0217723
300.56	96.0091	0.0131434			96.0091	0.0125112	111.006	0.0227003	106.686	0.0217982
300.73	96.0091	0.013084			96.0091	0.012503	111.103	0.0227418	106.878	0.0218284
300.9	96.0091	0.0130574			96.0091	0.0124958	111.2	0.0227831	106.974	0.0218585
301.07	96.0091	0.0130403			96.0091	0.0124891	111.293	0.0228266	107.069	0.0218878
301.24	96.0091	0.0130765			96.0091	0.0124865	111.486	0.0228701	107.259	0.0219173
301.41	96.0091	0.0130493			96.0091	0.0124828	111.582	0.0229161	107.359	0.0219462
301.58	96.0091	0.0130508			96.0091	0.0124782	111.679	0.0229633	107.453	0.0219737
301.75	96.0091	0.0130604			96.0091	0.0124766	111.868	0.0230091	107.548	0.0220035
301.92	96.0091	0.0130413			96.0091	0.0124762	111.965	0.0230554	107.741	0.0220287
302.09	96.0091	0.0130579			96.0091	0.0124768	112.061	0.0230998	107.84	0.0220531
302.26	96.0091	0.0130136			96.0091	0.0124773	112.156	0.0231432	107.936	0.0220783
302.43	96.0091	0.0129874			96.0091	0.0124806	112.35	0.0231885	108.029	0.0221085
302.6	96.0091	0.0130443			96.0091	0.01248	112.448	0.0232356	108.221	0.022138
302.77	96.0091	0.0130086			96.0091	0.0124815	112.543	0.0232835	108.319	0.0221638
302.94	96.0091	0.012994			96.0091	0.0124805	112.734	0.0233328	108.413	0.0221909
303.11	96.0091	0.0130594			96.0091	0.0124805	112.829	0.0233823	108.602	0.0222176
303.28	96.0091	0.0130579			96.0091	0.0124801	112.925	0.0234317	108.703	0.0222448
303.45	96.0091	0.0130186			96.0091	0.0124812	113.021	0.0234816	108.797	0.0222722
303.62	96.0091	0.0129557			96.0091	0.0124816	113.213	0.0235315	108.893	0.0222968
303.79	96.0091	0.0129849			96.0091	0.0124845	113.308	0.0235805	109.086	0.0223231
303.96	96.0091	0.0129633			96.0091	0.0124862	113.406	0.0236298	109.182	0.0223496
304.13	96.0091	0.0129442			96.0091	0.0124858	113.503	0.0236822	109.277	0.0223755
304.3	96.0091	0.0129497			96.0091	0.0124798	113.695	0.0237333	109.468	0.0224027
304.47	96.0091	0.0129743			96.0091	0.0124785	113.79	0.0237846	109.566	0.022431
304.64	96.0091	0.0129114			96.0091	0.0124769	113.886	0.023835	109.661	0.0224584
304.81	96.0091	0.0130025			96.0091	0.0124752	114.075	0.0238872	109.754	0.022486
304.98	96.0091	0.0129819			96.0091	0.0124753	114.175	0.0239445	109.949	0.0225154
305.15	96.0091	0.0130413			96.0091	0.0124757	114.269	0.0240032	110.049	0.0225466
305.32	96.0091	0.0129814			96.0091	0.0124765	114.364	0.0240602	110.144	0.0225766
305.49	96.0091	0.0130141			96.0091	0.0124812	114.557	0.0241191	110.332	0.022608
305.66	96.0091	0.0129879			96.0091	0.0124813	114.655	0.0241784	110.43	0.0226402
305.83	96.0091	0.0129743			96.0091	0.0124813	114.752	0.024238	110.526	0.0226711
306	96.0091	0.0130071			96.0091	0.0124807	114.94	0.0243014	110.622	0.0227003
306.17	96.0091	0.0129804			96.0091	0.0124814	115.037	0.0243624	110.812	0.0227303
306.34	96.0091	0.0129683			96.0091	0.01248	115.132	0.0244233	110.908	0.0227571
306.51	96.0091	0.0130388			96.0091	0.0124778	115.226	0.0244843	111.006	0.022785
306.68	96.0091	0.0129537			96.0091	0.0124791	115.418	0.0245453	111.101	0.0228118
306.85	96.0091	0.0129849			96.0091	0.0124799	115.518	0.0246055	111.295	0.0228403
307.02	96.0091	0.0129834			96.0091	0.0124785	115.612	0.0246652	111.391	0.0228731
307.19	96.0091	0.0130523			96.0091	0.012473	115.806	0.0247236	111.486	0.0229068
307.36	96.0091	0.0130765			96.0091	0.0124734	115.909	0.0247836	111.677	0.0229398
307.53	96.0091	0.0130755			96.0091	0.0124711	115.998	0.0248415	111.774	0.0229677
307.7	96.0091	0.0130055			96.0091	0.0124669	116.093	0.0248997	111.868	0.0229946
307.87	96.0091	0.0130327			96.0091	0.0124643	116.285	0.0249574	111.964	0.0230252
308.04	96.0091	0.0129713			96.0091	0.0124642	116.382	0.0250164	112.156	0.0230544
308.21	96.0091	0.0130005			96.0091	0.0124617	116.477	0.0250751	112.254	0.0230833
308.38	96.0091	0.0129779			96.0091	0.012457	116.572	0.0251313	112.35	0.0231115
308.55	96.0091	0.0130055			96.0091	0.0124553	116.766	0.0251856	112.541	0.023138
308.72	96.0091	0.0130282			96.0091	0.0124523	116.866	0.0252435	112.638	0.0231655
308.89	96.0091	0.0128551			96.0091	0.0124499	116.957	0.0252986	112.734	0.0231937
309.06	96.0091	0.012928			96.0091	0.0124458	117.149	0.0253528	112.827	0.0232206
309.23	96.0091	0.0129909			96.0091	0.0124403	117.246	0.0254043	113.019	0.0232482
309.4	96.0091	0.0129764			96.0091	0.0124361	117.344	0.0254579	113.116	0.0232751
309.57	96.0091	0.0129311			96.0091	0.0124292	117.437	0.0255108	113.214	0.0233032
309.74	96.0091	0.012994			96.0091	0.0124264	117.627	0.0255642	113.404	0.0233278
309.91	96.0091	0.0130196			96.0091	0.0124248	117.727	0.0256172	113.504	0.023355
310.08	96.0091	0.0129603			96.0091	0.0124203	117.822	0.02567	113.598	0.0233826
310.25	96.0091	0.0129522			96.0091	0.0124141	118.013	0.0257207	113.694	0.0234055
310.42	96.0091	0.0129119			96.0091	0.0124103	118.11	0.0257704	113.884	0.0234309
310.59	96.0091	0.0129396			96.0091	0.0124031	118.208	0.0258183	113.979	0.023456
310.76	96.0091	0.012925			96.0091	0.0123998	118.302	0.0258621	114.076	0.0234827
310.93	96.0091	0.0129074			96.0091	0.0123963	118.493	0.0258963	114.171	0.0235087
311.1	96.0091	0.0128682			96.0091	0.0123912	118.592	0.0259197	114.364	0.0235336
311.27	96.0091	0.0129119			96.0091	0.0123843	118.685	0.0259392	114.459	0.0235564
311.44	96.0091	0.0129597			96.0091	0.012379	118.879	0.0259544	114.558	0.0235852
311.61	96.0091	0.0129935			96.0091	0.0123745	118.974	0.0259594	114.75	0.023611
311.78	96.0091	0.012925			96.0091	0.012364	119.072	0.0259561	114.846	0.0236361
311.95	96.0091	0.0129426			96.0091	0.0123548	119.165	0.025946	114.941	0.0236601
312.12	96.0091	0.0128828			96.0091	0.0123469	119.358	0.0259295	115.036	0.0236836
312.29	96.0091	0.0128823			96.0091	0.0123418	119.455	0.0259066	115.226	0.0237026
312.46	96.0091	0.0128485			96.0091	0.0123343	119.551	0.0258818	115.326	0.0237223
312.63	96.0091	0.0128516			96.0091	0.0123265	119.644	0.0258533	115.419	0.0237436
312.8	96.0091	0.0128108			96.0091	0.0123213	119.836	0.0258177	115.611	0.0237651
312.97	96.0091	0.0128767			96.0091	0.0123133	119.933	0.0257801	115.712	0.0237862
313.14	96.0091	0.0128355			96.0091	0.0123046	120.01	0.0257342	115.808	0.0238104
313.31	96.0091	0.0128682			96.0091	0.0122973	120.01	0.0256843	115.902	0.0238354
313.48	96.0091	0.0128123			96.0091	0.0122913	120.01	0.0256314	116.093	0.0238615
313.65	96.0091	0.0128651			96.0091	0.0122828	120.01	0.0255754	116.192	0.0238899
313.82	96.0091	0.0128958			96.0091	0.0122773	120.01	0.0255129	116.285	0.0239179
313.99	96.0091	0.0127353			96.0091	0.0122713	120.01	0.0254493	116.475	0.0239449
314.16	96.0091	0.0127917			96.0091	0.0122669	120.01	0.0253807	116.573	0.0239731
314.33	96.0091	0.0127892			96.0091	0.0122665	120.01	0.0253081	116.669	0.0239971
314.5	96.0091	0.01277			96.0091	0.0122652	120.01	0.0252302	116.765	0.0240219
314.67	96.0091	0.0127092			96.0091	0.0122647	120.01	0.0251497	116.956	0.0240484
314.84	96.0091	0.0127031			96.0091	0.0122629	120.01	0.0250622	117.055	0.0240761
315.01	96.0091	0.0127982			96.0091	0.012261	120.01	0.0249699	117.149	0.0240989
315.18	96.0091	0.0127248			96.0091	0.012259	120.01	0.024874	117.244	0.0241242
315.35	96.0091	0.0127253			96.0091	0.0122546	120.01	0.024776	117.436	0.0241503
[truncated: 57,245 more rows]

## Sheet: Panel b
Panel b					cycle1		cycle2		cycle3
Time	Strain	Gamma			eps1	gamma1	eps2	gamma2	eps3	gamma3
-3.876	0	0.00298351			0	0.0030891	-0.000708592	0.0030266	-0.000708592	-1.00022e-06
-3.774	0	0.00300116			0	0.00308544	-0.000708592	0.00302526	-0.000708592	-2.42443e-06
-3.672	0	0.00311751			0	0.0030831	-0.000708592	0.00302509	-0.000708592	-5.00265e-06
-3.57	0	0.00313877			0	0.00308225	-0.000708592	0.00302343	-0.000708592	-4.30778e-06
-3.468	0	0.00312914			0	0.00308001	-0.000708592	0.00302295	-0.000708592	-2.35581e-06
-3.366	0	0.00309584			0	0.00307863	-0.000708592	0.00302489	-0.000708592	-2.40437e-06
-3.264	0	0.00313155			0	0.00307573	-0.000708592	0.00302716	-0.000708592	-5.1611e-06
-3.162	0	0.00310748			0	0.0030741	-0.000708592	0.00303101	-0.000708592	-7.22956e-06
-3.06	0	0.00306615			0	0.00307128	-0.000708592	0.00303001	-0.000708592	-8.40299e-06
-2.958	0	0.00303727			0	0.00306826	-0.000708592	0.00302958	-0.000708592	-9.32819e-06
-2.856	0	0.0031163			0	0.00306643	-0.000708592	0.00303223	-0.000708592	-9.82633e-06
-2.754	0	0.00312834			0	0.00306347	-0.000708592	0.00303471	-0.000708592	-1.16132e-05
-2.652	0	0.00307819			0	0.00305923	-0.000708592	0.0030339	-0.000708592	-1.37431e-05
-2.55	0	0.00309303			0	0.00305283	-0.000708592	0.00303456	-0.000708592	-1.47036e-05
-2.448	0	0.00311229			0	0.00304878	-0.000708592	0.00303594	-0.000708592	-1.64971e-05
-2.346	0	0.00303045			0	0.00304569	-0.000708592	0.00303572	-0.000708592	-1.73018e-05
-2.244	0	0.00304569			0	0.00304361	-0.000708592	0.00303823	-0.000708592	-2.13939e-05
-2.142	0	0.00306776			0	0.00303996	-0.000708592	0.00304044	-0.000708592	-2.31725e-05
-2.04	0	0.00303968			0	0.00303283	-0.000708592	0.0030419	-0.000708592	-2.63686e-05
-1.938	0	0.00305251			0	0.00302575	-0.000708592	0.00304433	-0.000708592	-2.84013e-05
-1.836	0	0.00301761			0	0.00301726	-0.000708592	0.00304615	-0.000708592	-2.95915e-05
-1.734	0	0.00304008			0	0.00301051	-0.000708592	0.00304571	-0.000708592	-2.92438e-05
-1.632	0	0.00300919			0	0.00300198	-0.000708592	0.00304532	-0.000708592	-2.80937e-05
-1.53	0	0.00299875			0	0.0029951	-0.000708592	0.00304588	-0.000708592	-2.93374e-05
-1.428	0	0.00302242			0	0.00299282	-0.000708592	0.00304696	-0.000708592	-3.03136e-05
-1.326	0	0.00298953			0	0.00300097	-0.000708592	0.00304913	-0.000708592	-2.911e-05
-1.224	0	0.00294901			0	0.00301285	-0.000708592	0.00305072	-0.000708592	-2.95514e-05
-1.122	0	0.00288			0	0.00303183	-0.000708592	0.00305377	-0.000708592	-2.90164e-05
-1.02	0	0.00293537			0	0.00305969	-0.000708592	0.00305691	-0.000708592	-3.13834e-05
-0.918	0	0.00295623			0	0.00309067	-0.000708592	0.00306051	-0.000708592	-3.1798e-05
-0.816	0	0.00292092			0	0.00312627	-0.000708592	0.00306375	-0.000708592	-3.54889e-05
-0.714	0	0.00289164			0	0.00316922	-0.000708592	0.00306726	-0.000708592	-3.77489e-05
-0.612	0	0.00290367			0	0.00321499	-0.000708592	0.00306962	-0.000708592	-3.86717e-05
-0.51	0	0.00292654			0	0.00326377	-0.000708592	0.00307339	-0.000708592	-4.25097e-05
-0.408	0	0.00287439			0	0.00331537	-0.000708592	0.00307803	-0.000708592	-4.76315e-05
-0.306	0	0.00289324			0	0.00337147	-0.000708592	0.00307915	-0.000708592	-5.03061e-05
-0.204	0	0.00287559			0	0.00343073	-0.000708592	0.00307782	-0.000708592	-5.20446e-05
-0.102	0	0.00290127			0	0.00349327	-0.000708592	0.00307822	-0.000708592	-5.0734e-05
0	0.05155	0.00299755			0.05155	0.00356214	-0.000708592	0.00308068	-0.000708592	-5.06137e-05
0.102	0.151727	0.00328199			0.151727	0.00363107	-0.000708592	0.00308365	-0.000708592	-5.27533e-05
0.204	0.247298	0.00347256			0.247298	0.00370483	-0.000708592	0.00308457	-0.000708592	-5.60966e-05
0.306	0.342161	0.00369762			0.342161	0.00378519	-0.000708592	0.00308489	-0.000708592	-5.86374e-05
0.408	0.531887	0.00391426			0.531887	0.00387306	-0.000708592	0.00308727	-0.000708592	-5.85973e-05
0.51	0.632064	0.00402218			0.632064	0.00396392	-0.000708592	0.00308734	-0.000708592	-6.05765e-05
0.612	0.733658	0.00418025			0.733658	0.00405808	-0.000708592	0.00308691	-0.000708592	-6.2208e-05
0.714	0.91736	0.00431906			0.91736	0.00415619	-0.000708592	0.00308779	-0.000708592	-6.1419e-05
0.816	1.01603	0.00441896			1.01603	0.00425829	-0.000708592	0.00308692	-0.000708592	-6.1098e-05
0.918	1.10939	0.00453089			1.10939	0.00436187	-0.000708592	0.00308754	-0.000708592	-6.23417e-05
1.02	1.20425	0.00458786			1.20425	0.00446751	-0.000708592	0.00308908	-0.000708592	-6.29034e-05
1.122	1.39247	0.00473549			1.39247	0.00457621	-0.000708592	0.00308738	-0.000708592	-6.05765e-05
1.224	1.49336	0.00479527			1.49336	0.00469037	-0.000708592	0.0030881	-0.000708592	-6.27563e-05
1.326	1.58973	0.00491643			1.58973	0.00480569	-0.000708592	0.00309055	-0.000708592	-6.32377e-05
1.428	1.77422	0.0050753			1.77422	0.00492275	-0.000708592	0.00309166	-0.000708592	-6.23684e-05
1.53	1.87431	0.00506647			1.87431	0.00504068	-0.000708592	0.00308965	-0.000708592	-6.13922e-05
1.632	1.96918	0.00523537			1.96918	0.0051599	-0.000708592	0.00308764	-0.000708592	-6.07904e-05
1.734	2.06856	0.00540026			2.06856	0.00527258	-0.000708592	0.00308534	-0.000708592	-6.08707e-05
1.836	2.25306	0.00558521			2.25306	0.00538189	-0.000708592	0.00308361	-0.000708592	-6.19806e-05
1.938	2.35545	0.00560567			2.35545	0.00548349	-0.000708592	0.00308196	-0.000708592	-6.178e-05
2.04	2.45102	0.00576012			2.45102	0.00558079	-0.000708592	0.00307945	-0.000708592	-6.02689e-05
2.142	2.53924	0.00589974			2.53924	0.0056768	-0.000708592	0.00307581	-0.000708592	-5.85973e-05
2.244	2.7364	0.00598399			2.7364	0.00577089	-0.000708592	0.00307051	-0.000708592	-5.58024e-05
2.346	2.83127	0.00599883			2.83127	0.00586328	-0.000708592	0.00306829	-0.000708592	-5.22987e-05
2.448	2.92542	0.00607305			2.92542	0.00595253	-0.000708592	0.00306478	-0.000708592	-4.81397e-05
2.55	3.10992	0.00618739			3.10992	0.00603956	-0.000708592	0.00305907	-0.000708592	-4.37266e-05
2.652	3.21001	0.00629932			3.21001	0.00612706	-0.000708592	0.00305262	-0.000708592	-3.89926e-05
2.754	3.31089	0.00635268			3.31089	0.00621248	-0.000708592	0.00304723	-0.000708592	-3.6532e-05
2.856	3.40124	0.00638758			3.40124	0.00629857	-0.000708592	0.00304329	-0.000708592	-3.16509e-05
2.958	3.59849	0.00643893			3.59849	0.00638226	-0.000708592	0.00303679	-0.000708592	-2.96985e-05
3.06	3.69415	0.00657413			3.69415	0.00646339	-0.000708592	0.00303124	-0.000708592	-2.88961e-05
3.162	3.78521	0.00666239			3.78521	0.00654434	-0.000708592	0.00302494	-0.000708592	-2.5486e-05
3.264	3.97653	0.00675186			3.97653	0.00662198	-0.000708592	0.00301772	-0.000708592	-2.16079e-05
3.366	4.07582	0.00674584			4.07582	0.0066994	-0.000708592	0.00301163	-0.000708592	-1.62052e-05
3.468	4.16997	0.0068333			4.16997	0.0067701	-0.000708592	0.00300596	-0.000708592	-1.39987e-05
3.57	4.26182	0.0069023			4.26182	0.00684547	-0.000708592	0.00300152	-0.000708592	-9.10419e-06
3.672	4.45164	0.007003			4.45164	0.00691636	-0.000708592	0.00299577	-0.000708592	-4.03586e-06
3.774	4.54801	0.00709086			4.54801	0.0069876	-0.000708592	0.00299042	-0.000708592	-1.94969e-06
3.876	4.64207	0.00709648			4.64207	0.00705719	-0.000708592	0.00298521	-0.000708592	-1.17606e-07
3.978	4.83561	0.00714181			4.83561	0.00712683	-0.000708592	0.00298045	-0.000708592	4.93735e-06
4.08	4.9364	0.00721282			4.9364	0.00719851	-0.000708592	0.00297498	-0.000708592	9.10969e-06
4.182	5.03056	0.00729787			5.03056	0.00726646	-0.000708592	0.00296951	-0.000708592	1.18645e-05
4.284	5.1217	0.00737811			5.1217	0.00733304	-0.000708592	0.00296485	-0.000708592	1.64113e-05
4.386	5.31816	0.00742706			5.31816	0.00739888	-0.000708592	0.00295811	-0.000708592	1.76149e-05
4.488	5.41302	0.0075093			5.41302	0.00746585	-0.000708592	0.00295218	-0.000708592	1.72672e-05
4.59	5.50717	0.00749486			5.50717	0.00752921	-0.000708592	0.00294977	-0.000708592	1.69997e-05
4.692	5.60204	0.00756466			5.60204	0.00759276	-0.000708592	0.00294475	-0.000708592	1.77352e-05
4.794	5.79105	0.00772273			5.79105	0.007655	-0.000708592	0.00294378	-0.000708592	1.53816e-05
4.896	5.88893	0.00770628			5.88893	0.00771487	-0.000708592	0.00294223	-0.000708592	1.63578e-05
4.998	5.98078	0.00786676			5.98078	0.00777793	-0.000708592	0.00293966	-0.000708592	1.89521e-05
5.1	6.17573	0.00788682			6.17573	0.00783831	-0.000708592	0.00293888	-0.000708592	2.12523e-05
5.202	6.36324	0.00803686			6.36324	0.00789525	-0.000708592	0.00293775	-0.000708592	2.30309e-05
5.304	6.46262	0.00807176			6.46262	0.00795126	-0.000708592	0.0029412	-0.000708592	2.54113e-05
5.406	6.65235	0.00808821			6.65235	0.0080067	-0.000708592	0.00294054	-0.000708592	2.6909e-05
5.508	6.75244	0.00822341			6.75244	0.00806579	-0.000708592	0.00294303	-0.000708592	2.51171e-05
5.61	6.8473	0.00822582			6.8473	0.00812519	-0.000708592	0.00294772	-0.000708592	2.42211e-05
5.712	6.94074	0.00829683			6.94074	0.00818242	-0.000708592	0.00295107	-0.000708592	2.42746e-05
5.814	7.13047	0.00832772			7.13047	0.00823721	-0.000708592	0.00295548	-0.000708592	2.48362e-05
5.916	7.22533	0.00839672			7.22533	0.00828878	-0.000708592	0.00295858	-0.000708592	2.37664e-05
6.018	7.32099	0.00833976			7.32099	0.00834139	-0.000708592	0.00296215	-0.000708592	2.13459e-05
6.12	7.50992	0.00848057			7.50992	0.00839278	-0.000708592	0.00296588	-0.000708592	2.24692e-05
6.222	7.61081	0.00852952			7.61081	0.00844586	-0.000708592	0.00296798	-0.000708592	2.30977e-05
6.324	7.70416	0.00854797			7.70416	0.00849729	-0.000708592	0.00297376	-0.000708592	2.40472e-05
6.426	7.79752	0.00863784			7.79752	0.0085453	-0.000708592	0.00297848	-0.000708592	2.54781e-05
6.528	7.98955	0.00864466			7.98955	0.00859504	-0.000708592	0.00298268	-0.000708592	2.68823e-05
6.63	8.08813	0.00861056			8.08813	0.00863832	-0.000708592	0.00298515	-0.000708592	2.64543e-05
6.732	8.18379	0.00868317			8.18379	0.00868368	-0.000708592	0.00298911	-0.000708592	2.72701e-05
6.834	8.27786	0.00875418			8.27786	0.00872256	-0.000708592	0.00299246	-0.000708592	2.78585e-05
6.936	8.46838	0.00886892			8.46838	0.00876147	-0.000708592	0.00299726	-0.000708592	2.87679e-05
7.038	8.56776	0.00892388			8.56776	0.00879969	-0.000708592	0.0030014	-0.000708592	2.64009e-05
7.14	8.66041	0.0089299			8.66041	0.00883363	-0.000708592	0.00300576	-0.000708592	2.83934e-05
7.242	8.84934	0.00894154			8.84934	0.00887103	-0.000708592	0.00301068	-0.000708592	2.82864e-05
7.344	8.9457	0.00892509			8.9457	0.00890702	-0.000708592	0.00301578	-0.000708592	2.9704e-05
7.446	9.04136	0.00900533			9.04136	0.00894318	-0.000708592	0.00302193	-0.000708592	3.28065e-05
7.548	9.13552	0.00905106			9.13552	0.00897873	-0.000708592	0.0030307	-0.000708592	3.80754e-05
7.65	9.32524	0.00908717			9.32524	0.00901617	-0.000708592	0.00303804	-0.000708592	4.1539e-05
7.752	9.42383	0.00910763			9.42383	0.0090496	-0.000708592	0.00304604	-0.000708592	4.58718e-05
7.854	9.51949	0.00916299			9.51949	0.00908203	-0.000708592	0.00304873	-0.000708592	5.0325e-05
7.956	9.71143	0.0091987			9.71143	0.00911227	-0.000708592	0.00305078	-0.000708592	5.32536e-05
8.058	9.80859	0.009165			9.80859	0.00914054	-0.000708592	0.00305377	-0.000708592	5.36548e-05
8.16	9.90345	0.00924764			9.90345	0.00916971	-0.000708592	0.00305337	-0.000708592	5.45775e-05
8.262	9.9961	0.00920311			9.9961	0.00919959	-0.000708592	0.00305592	-0.000708592	5.63695e-05
8.364	10.188	0.00923922			10.188	0.00922978	-0.000708592	0.00305524	-0.000708592	5.61288e-05
8.466	10.2874	0.0092348			10.2874	0.0092571	-0.000708592	0.00305646	-0.000708592	5.72655e-05
8.568	10.3786	0.00924162			10.3786	0.00928158	-0.000708592	0.00305633	-0.000708592	6.0475e-05
8.67	10.5683	0.00934794			10.5683	0.00930378	-0.000708592	0.00305516	-0.000708592	6.45136e-05
8.772	10.6647	0.00937642			10.6647	0.00932729	-0.000708592	0.0030553	-0.000708592	6.57172e-05
8.874	10.7603	0.00941253			10.7603	0.00935037	-0.000708592	0.00305473	-0.000708592	6.65062e-05
8.976	10.8581	0.00946308			10.8581	0.00937489	-0.000708592	0.00305536	-0.000708592	6.84319e-05
9.078	11.0479	0.00946308			11.0479	0.0094	-0.000708592	0.00305681	-0.000708592	7.11599e-05
9.18	11.145	0.00948354			11.145	0.00942404	-0.000708592	0.00305749	-0.000708592	7.26844e-05
9.282	11.2399	0.0095024			11.2399	0.00944698	-0.000708592	0.0030578	-0.000708592	7.56265e-05
9.384	11.3347	0.00945506			11.3347	0.00947047	-0.000708592	0.00305436	-0.000708592	7.85017e-05
9.486	11.5275	0.00948595			11.5275	0.00949222	-0.000708592	0.00305483	-0.000708592	7.88226e-05
9.588	11.6223	0.00951965			11.6223	0.00951336	-0.000708592	0.00305526	-0.000708592	8.00395e-05
9.69	11.718	0.00950721			11.718	0.00953812	-0.000708592	0.00305519	-0.000708592	8.07082e-05
9.792	11.907	0.00958865			11.907	0.00956003	-0.000708592	0.00305678	-0.000708592	8.11896e-05
9.894	12.0056	0.00957381			12.0056	0.00958612	-0.000708592	0.00305992	-0.000708592	7.97587e-05
9.996	12.0982	0.0096035			12.0982	0.00961135	-0.000708592	0.00305984	-0.000708592	7.99727e-05
10.098	12.1938	0.00958985			12.1938	0.00963742	-0.000708592	0.00305841	-0.000708592	8.33025e-05
10.2	12.3858	0.00963519			12.3858	0.00966419	-0.000708592	0.00305852	-0.000708592	8.39043e-05
10.302	12.48	0.00963399			12.48	0.00968808	-0.000708592	0.00305876	-0.000708592	8.53352e-05
10.404	12.5786	0.00966046			12.5786	0.00971111	-0.000708592	0.00305868	-0.000708592	8.54957e-05
10.506	12.7691	0.00975875			12.7691	0.00973336	-0.000708592	0.00305697	-0.000708592	8.19385e-05
10.608	12.8655	0.00977239			12.8655	0.00975311	-0.000708592	0.00305531	-0.000708592	7.64289e-05
10.71	12.961	0.0097752			12.961	0.00977535	-0.000708592	0.00305505	-0.000708592	7.40886e-05
10.812	13.0567	0.00981251			13.0567	0.00979736	-0.000708592	0.00305591	-0.000708592	6.97157e-05
10.914	13.2456	0.00981532			13.2456	0.00981941	-0.000708592	0.00305669	-0.000708592	6.7469e-05
11.016	13.3398	0.00983297			13.3398	0.00984355	-0.000708592	0.00305929	-0.000708592	6.35909e-05
11.118	13.4399	0.00990759			13.4399	0.00986642	-0.000708592	0.0030619	-0.000708592	6.08227e-05
11.22	13.6289	0.00990519			13.6289	0.00988862	-0.000708592	0.00306443	-0.000708592	5.82952e-05
11.322	13.7252	0.00998583			13.7252	0.00991074	-0.000708592	0.00306494	-0.000708592	5.70917e-05
11.424	13.8209	0.00999586			13.8209	0.00993227	-0.000708592	0.00306819	-0.000708592	5.62625e-05
11.526	13.915	0.0100171			13.915	0.00995487	-0.000708592	0.00307112	-0.000708592	5.37752e-05
11.628	14.1062	0.0100448			14.1062	0.00997715	-0.000708592	0.00307138	-0.000708592	5.15018e-05
11.73	14.2041	0.0100645			14.2041	0.00999822	-0.000708592	0.00307301	-0.000708592	4.90144e-05
11.832	14.2997	0.0100673			14.2997	0.0100187	-0.000708592	0.00307708	-0.000708592	4.93621e-05
11.934	14.3946	0.0100801			14.3946	0.0100382	-0.000708592	0.00307918	-0.000708592	4.76504e-05
12.036	14.5828	0.0100556			14.5828	0.0100589	-0.000708592	0.00308013	-0.000708592	4.62195e-05
12.138	14.6815	0.0101303			14.6815	0.0100784	-0.000708592	0.00308187	-0.000708592	4.48688e-05
12.24	14.7764	0.0101439			14.7764	0.0100979	-0.000708592	0.00308613	-0.000708592	4.49357e-05
12.342	14.9654	0.010164			14.9654	0.0101181	-0.000708592	0.00308807	-0.000708592	4.26088e-05
12.444	15.0624	0.0101792			15.0624	0.0101367	-0.000708592	0.00309148	-0.000708592	4.17396e-05
12.546	15.1588	0.010172			15.1588	0.0101564	-0.000708592	0.00309462	-0.000708592	4.19669e-05
12.648	15.253	0.0101856			15.253	0.0101766	-0.000708592	0.00309582	-0.000708592	4.10977e-05
12.75	15.4419	0.0101708			15.4419	0.0101969	-0.000708592	0.00309774	-0.000708592	4.23012e-05
12.852	15.5428	0.0102346			15.5428	0.0102172	-0.000708592	0.00309993	-0.000708592	3.95464e-05
12.954	15.6384	0.0102518			15.6384	0.0102336	-0.000708592	0.00310047	-0.000708592	4.02151e-05
13.056	15.8267	0.0102719			15.8267	0.0102523	-0.000708592	0.00309993	-0.000708592	4.04424e-05
13.158	15.9245	0.0102221			15.9245	0.0102701	-0.000708592	0.00309702	-0.000708592	3.81155e-05
13.26	16.0186	0.0102486			16.0186	0.010288	-0.000708592	0.00309508	-0.000708592	3.30472e-05
13.362	16.1128	0.0102185			16.1128	0.0103047	-0.000708592	0.00309143	-0.000708592	2.69893e-05
13.464	16.3033	0.0102815			16.3033	0.0103219	-0.000708592	0.00308759	-0.000708592	2.33117e-05
13.566	16.4004	0.0103453			16.4004	0.0103411	-0.000708592	0.003085	-0.000708592	2.37263e-05
13.668	16.4952	0.0103577			16.4952	0.0103609	-0.000708592	0.00308098	-0.000708592	2.31512e-05
13.77	16.5887	0.010381			16.5887	0.0103789	-0.000708592	0.00307728	-0.000708592	2.31245e-05
13.872	16.7814	0.0103698			16.7814	0.010397	-0.000708592	0.00307038	-0.000708592	2.40205e-05
13.974	16.8778	0.0104079			16.8778	0.0104144	-0.000708592	0.0030661	-0.000708592	2.20413e-05
14.076	16.9748	0.0104364			16.9748	0.0104327	-0.000708592	0.00306004	-0.000708592	2.11587e-05
14.178	17.1654	0.0105186			17.1654	0.0104527	-0.000708592	0.00305423	-0.000708592	2.37263e-05
14.28	17.2624	0.010515			17.2624	0.0104732	-0.000708592	0.00305191	-0.000708592	2.43548e-05
14.382	17.3573	0.0104777			17.3573	0.0104944	-0.000708592	0.00304687	-0.000708592	2.3646e-05
14.484	17.45	0.0105559			17.45	0.0105144	-0.000708592	0.00303897	-0.000708592	2.34588e-05
14.586	17.6427	0.0105511			17.6427	0.0105345	-0.000708592	0.00303204	-0.000708592	2.497e-05
14.688	17.7383	0.0105824			17.7383	0.0105576	-0.000708592	0.0030283	-0.000708592	2.48095e-05
14.79	17.8339	0.0105651			17.8339	0.0105823	-0.000708592	0.00302349	-0.000708592	2.21082e-05
14.892	18.0229	0.0105828			18.0229	0.0106064	-0.000708592	0.00301794	-0.000708592	1.90056e-05
14.994	18.1223	0.0106574			18.1223	0.010633	-0.000708592	0.00301514	-0.000708592	1.9019e-05
15.096	18.2142	0.0106494			18.2142	0.0106584	-0.000708592	0.00301142	-0.000708592	1.8123e-05
15.198	18.309	0.0106698			18.309	0.0106821	-0.000708592	0.00300561	-0.000708592	1.85643e-05
15.3	18.5025	0.0106875			18.5025	0.0107039	-0.000708592	0.00299988	-0.000708592	1.82835e-05
15.402	18.5981	0.0106839			18.5981	0.0107245	-0.000708592	0.00299678	-0.000708592	1.65049e-05
15.504	18.6952	0.0107292			18.6952	0.0107454	-0.000708592	0.00299512	-0.000708592	1.27739e-05
15.606	18.7894	0.0107709			18.7894	0.0107676	-0.000708592	0.00299148	-0.000708592	8.28057e-06
15.708	18.9829	0.0108018			18.9829	0.0107883	-0.000708592	0.0029902	-0.000708592	5.05771e-06
15.81	19.0778	0.0108071			19.0778	0.0108052	-0.000708592	0.00298895	-0.000708592	2.26277e-06
15.912	19.1718	0.0108351			19.1718	0.0108246	-0.000708592	0.00298584	-0.000708592	1.96857e-06
16.014	19.3609	0.010854			19.3609	0.0108454	-0.000708592	0.00298252	-0.000708592	-1.77584e-06
16.116	19.4542	0.0109655			19.4542	0.0108603	-0.000708592	0.00298153	-0.000708592	-4.34344e-06
16.218	19.5521	0.0109623			19.5521	0.0108776	-0.000708592	0.00298429	-0.000708592	-8.28845e-06
16.32	19.6484	0.0109707			19.6484	0.0108972	-0.000708592	0.00298699	-0.000708592	-7.56631e-06
16.422	19.8405	0.0110181			19.8405	0.0109157	-0.000708592	0.00298942	-0.000708592	-8.44892e-06
16.524	19.936	0.0110426			19.936	0.0109344	-0.000708592	0.00298966	-0.000708592	-9.3449e-06
16.626	20.0324	0.011055			20.0324	0.0109522	-0.000708592	0.00299231	-0.000708592	-1.15782e-05
16.728	20.2229	0.0110125			20.2229	0.0109694	-0.000708592	0.00299359	-0.000708592	-1.09363e-05
16.83	20.3193	0.0110008			20.3193	0.0109854	-0.000708592	0.00299351	-0.000708592	-1.37713e-05
16.932	20.4164	0.010994			20.4164	0.0110025	-0.000708592	0.00299579	-0.000708592	-1.64727e-05
17.034	20.5112	0.0110738			20.5112	0.0110198	-0.000708592	0.00299809	-0.000708592	-1.46941e-05
17.136	20.6996	0.0110586			20.6996	0.0110363	-0.000708592	0.00300135	-0.000708592	-1.42795e-05
17.238	20.7959	0.0110261			20.7959	0.0110527	-0.000708592	0.00300409	-0.000708592	-1.75826e-05
17.34	20.8923	0.0110963			20.8923	0.0110681	-0.000708592	0.00300698	-0.000708592	-1.80373e-05
17.442	21.0813	0.0111027			21.0813	0.0110844	-0.000708592	0.00300973	-0.000708592	-1.85722e-05
17.544	21.1791	0.011002			21.1791	0.011102	-0.000708592	0.00301257	-0.000708592	-2.10997e-05
17.646	21.2763	0.0110694			21.2763	0.0111167	-0.000708592	0.00301393	-0.000708592	-2.40818e-05
17.748	21.3704	0.0111717			21.3704	0.0111291	-0.000708592	0.00301804	-0.000708592	-2.49778e-05
17.85	21.5609	0.0111184			21.5609	0.0111413	-0.000708592	0.00302185	-0.000708592	-2.3012e-05
17.952	21.6609	0.0111465			21.6609	0.0111544	-0.000708592	0.00302166	-0.000708592	-2.33731e-05
18.054	21.7558	0.0111906			21.7558	0.0111652	-0.000708592	0.00301871	-0.000708592	-2.50179e-05
18.156	21.8492	0.0111637			21.8492	0.0111761	-0.000708592	0.00302178	-0.000708592	-2.48976e-05
18.258	22.0375	0.0111509			22.0375	0.0111854	-0.000708592	0.0030241	-0.000708592	-2.63285e-05
18.36	22.1345	0.0112018			22.1345	0.0111987	-0.000708592	0.00302367	-0.000708592	-3.08084e-05
18.462	22.2317	0.0112022			22.2317	0.0112132	-0.000708592	0.00302514	-0.000708592	-3.2908e-05
18.564	22.4184	0.0112243			22.4184	0.0112277	-0.000708592	0.00302333	-0.000708592	-3.45528e-05
18.666	22.5163	0.0112636			22.5163	0.0112388	-0.000708592	0.00302185	-0.000708592	-3.50744e-05
18.768	22.6142	0.0112628			22.6142	0.011251	-0.000708592	0.00301764	-0.000708592	-3.7107e-05
18.87	22.7038	0.0112953			22.7038	0.0112658	-0.000708592	0.0030178	-0.000708592	-3.77356e-05
18.972	22.8973	0.0113623			22.8973	0.0112798	-0.000708592	0.00301764	-0.000708592	-3.67059e-05
19.074	22.9966	0.0112977			22.9966	0.0112917	-0.000708592	0.0030165	-0.000708592	-3.6425e-05
19.176	23.093	0.0113374			23.093	0.0113094	-0.000708592	0.00301682	-0.000708592	-3.57564e-05
19.278	23.282	0.0113266			23.282	0.0113254	-0.000708592	0.00301936	-0.000708592	-3.37103e-05
19.38	23.3784	0.0113651			23.3784	0.0113373	-0.000708592	0.00301844	-0.000708592	-3.54087e-05
19.482	23.474	0.0113418			23.474	0.0113526	-0.000708592	0.00301987	-0.000708592	-3.22661e-05
19.584	23.5674	0.0113683			23.5674	0.0113675	-0.000708592	0.0030216	-0.000708592	-3.10491e-05
19.686	23.7579	0.011335			23.7579	0.0113841	-0.000708592	0.00302162	-0.000708592	-3.08218e-05
19.788	23.8557	0.0114104			23.8557	0.0114003	-0.000708592	0.00302213	-0.000708592	-2.98857e-05
19.89	23.9507	0.0114361			23.9507	0.0114164	-0.000708592	0.00302272	-0.000708592	-2.63552e-05
19.992	24.0425	0.0114293			24.0425	0.0114352	-0.000708592	0.00302281	-0.000708592	-2.47906e-05
20.094	24.2383	0.011408			24.2383	0.0114552	-0.000708592	0.00302184	-0.000708592	-2.37475e-05
20.196	24.3323	0.0114229			24.3323	0.0114749	-0.000708592	0.00302095	-0.000708592	-2.22364e-05
20.298	24.4302	0.0114698			24.4302	0.0114948	-0.000708592	0.00301955	-0.000708592	-2.18352e-05
20.4	24.6199	0.011516			24.6199	0.0115147	-0.000708592	0.00301867	-0.000708592	-2.31324e-05
20.502	24.7156	0.0114602			24.7156	0.0115339	-0.000708592	0.00302158	-0.000708592	-2.4804e-05
20.604	24.812	0.0115328			24.812	0.0115516	-0.000708592	0.00302379	-0.000708592	-2.23166e-05
20.706	24.9046	0.0115501			24.9046	0.0115712	-0.000708592	0.00302681	-0.000708592	-1.94013e-05
20.808	25.0996	0.0115276			25.0996	0.0115878	-0.000708592	0.00302958	-0.000708592	-1.75291e-05
20.91	25.1922	0.0115789			25.1922	0.0116065	-0.000708592	0.00303159	-0.000708592	-1.53226e-05
21.012	25.2878	0.0115942			25.2878	0.0116242	-0.000708592	0.00303356	-0.000708592	-1.04014e-05
21.114	25.4776	0.0116877			25.4776	0.011643	-0.000708592	0.0030383	-0.000708592	-6.73719e-06
21.216	25.5732	0.0116504			25.5732	0.0116604	-0.000708592	0.00303748	-0.000708592	-4.758e-06
21.318	25.6703	0.0116339			25.6703	0.0116816	-0.000708592	0.00303865	-0.000708592	-1.76247e-06
21.42	25.7644	0.0117663			25.7644	0.0117005	-0.000708592	0.0030412	-0.000708592	2.93142e-06
21.522	25.9579	0.0118			25.9579	0.0117201	-0.000708592	0.00304462	-0.000708592	7.81252e-06
21.624	26.0535	0.0118176			26.0535	0.0117417	-0.000708592	0.00304894	-0.000708592	1.32018e-05
21.726	26.1484	0.0118606			26.1484	0.0117654	-0.000708592	0.00305159	-0.000708592	1.75079e-05
21.828	26.3404	0.0118594			26.3404	0.0117919	-0.000708592	0.00305836	-0.000708592	2.40338e-05
21.93	26.4353	0.0118702			26.4353	0.0118143	-0.000708592	0.0030627	-0.000708592	2.7016e-05
22.032	26.5301	0.0118943			26.5301	0.0118319	-0.000708592	0.00306586	-0.000708592	2.71631e-05
22.134	26.628	0.0118854			26.628	0.0118525	-0.000708592	0.00307066	-0.000708592	3.05732e-05
22.236	26.8155	0.0118365			26.8155	0.011871	-0.000708592	0.00307343	-0.000708592	3.1068e-05
22.338	26.9097	0.0118866			26.9097	0.0118899	-0.000708592	0.00307605	-0.000708592	3.29402e-05
22.44	27.006	0.0118955			27.006	0.0119112	-0.000708592	0.00307993	-0.000708592	3.76742e-05
22.542	27.1061	0.0119071			27.1061	0.0119313	-0.000708592	0.00308251	-0.000708592	4.01214e-05
22.644	27.2943	0.0118903			27.2943	0.0119513	-0.000708592	0.00308833	-0.000708592	4.32106e-05
22.746	27.3907	0.0119693			27.3907	0.0119713	-0.000708592	0.00309283	-0.000708592	4.75568e-05
22.848	27.4864	0.0119785			27.4864	0.0119929	-0.000708592	0.00309928	-0.000708592	4.98837e-05
22.95	27.6776	0.0120251			27.6776	0.0120142	-0.000708592	0.00310346	-0.000708592	5.17692e-05
23.052	27.7755	0.012076			27.7755	0.0120331	-0.000708592	0.00310726	-0.000708592	5.31333e-05
23.154	27.871	0.0121193			27.871	0.0120507	-0.000708592	0.00311184	-0.000708592	5.42967e-05
23.256	27.9681	0.0122168			27.9681	0.0120657	-0.000708592	0.00311586	-0.000708592	5.78004e-05
23.358	28.1527	0.0121438			28.1527	0.012079	-0.000708592	0.00312364	-0.000708592	6.32298e-05
23.46	28.2506	0.0120423			28.2506	0.0120947	-0.000708592	0.00312685	-0.000708592	6.92075e-05
23.562	28.3461	0.01208			28.3461	0.0121067	-0.000708592	0.0031298	-0.000708592	7.5359e-05
23.664	28.5359	0.0120868			28.5359	0.0121174	-0.000708592	0.00313353	-0.000708592	7.88494e-05
23.766	28.6322	0.0121161			28.6322	0.0121313	-0.000708592	0.00313708	-0.000708592	8.09088e-05
23.868	28.7286	0.0121659			28.7286	0.0121505	-0.000708592	0.00313912	-0.000708592	8.43055e-05
23.97	28.8243	0.0121843			28.8243	0.0121676	-0.000708592	0.0031406	-0.000708592	8.37037e-05
24.072	29.014	0.0121924			29.014	0.0121845	-0.000708592	0.00314114	-0.000708592	8.37572e-05
24.174	29.1164	0.012287			29.1164	0.0122035	-0.000708592	0.00314325	-0.000708592	8.73813e-05
24.276	29.212	0.0122999			29.212	0.0122217	-0.000708592	0.00314538	-0.000708592	8.98686e-05
24.378	29.3973	0.0122726			29.3973	0.0122386	-0.000708592	0.00314751	-0.000708592	9.06041e-05
24.48	29.4943	0.012332			29.4943	0.0122539	-0.000708592	0.0031482	-0.000708592	8.98954e-05
24.582	29.59	0.01233			29.59	0.0122687	-0.000708592	0.00314618	-0.000708592	9.09919e-05
24.684	29.6826	0.0122682			29.6826	0.0122839	-0.000708592	0.00314517	-0.000708592	9.06443e-05
24.786	29.8739	0.0122598			29.8739	0.012298	-0.000708592	0.00314303	-0.000708592	9.30514e-05
24.888	29.974	0.0123276			29.974	0.0123097	-0.000708592	0.00314106	-0.000708592	9.21286e-05
24.99	30.068	0.0122325			30.068	0.0123279	-0.000708592	0.00313975	-0.000708592	9.19949e-05
25.092	30.1578	0.0122156			30.1578	0.0123494	-0.000708592	0.00313969	-0.000708592	9.46026e-05
25.194	30.3527	0.0123019			30.3527	0.0123713	-0.000708592	0.00313807	-0.000708592	9.58196e-05
25.296	30.4506	0.0124106			30.4506	0.0123937	-0.000708592	0.00313912	-0.000708592	0.000100901
25.398	30.5461	0.0124002			30.5461	0.0124148	-0.000708592	0.00313916	-0.000708592	0.000104766
25.5	30.7367	0.0124034			30.7367	0.0124306	-0.000708592	0.00313896	-0.000708592	0.000105167
25.602	30.8337	0.0124756			30.8337	0.0124444	-0.000708592	0.00313898	-0.000708592	0.000105395
25.704	30.9286	0.0124383			30.9286	0.0124592	-0.000708592	0.00313749	-0.000708592	0.000109152
25.806	31.0198	0.0124744			31.0198	0.0124706	-0.000708592	0.00313699	-0.000708592	0.000113646
25.908	31.2155	0.0124383			31.2155	0.0124831	-0.000708592	0.003135	-0.000708592	0.000117457
26.01	31.3097	0.0124708			31.3097	0.0124965	-0.000708592	0.0031358	-0.000708592	0.000119677
26.112	31.403	0.0125294			31.403	0.0125081	-0.000708592	0.0031379	-0.000708592	0.000125909
26.214	31.5942	0.0125442			31.5942	0.0125191	-0.000708592	0.00313949	-0.000708592	0.000130027
26.316	31.6943	0.0125683			31.6943	0.0125334	-0.000708592	0.00313992	-0.000708592	0.000130255
26.418	31.7885	0.0126886			31.7885	0.0125481	-0.000708592	0.00313777	-0.000708592	0.000129586
26.52	31.8818	0.0126862			31.8818	0.0125626	-0.000708592	0.00313766	-0.000708592	0.000129038
26.622	32.0776	0.0127384			32.0776	0.0125824	-0.000708592	0.00313872	-0.000708592	0.000127299
26.724	32.1694	0.0127584			32.1694	0.0126017	-0.000708592	0.00313876	-0.000708592	0.000126925
26.826	32.2643	0.0127488			32.2643	0.0126186	-0.000708592	0.00313881	-0.000708592	0.00012742
26.928	32.3615	0.0126405			32.3615	0.0126326	-0.000708592	0.00313933	-0.000708592	0.000127687
27.03	32.5512	0.0125988			32.5512	0.0126478	-0.000708592	0.00314221	-0.000708592	0.000130709
27.132	32.6498	0.0126349			32.6498	0.0126654	-0.000708592	0.0031462	-0.000708592	0.000132328
27.234	32.7424	0.0126317			32.7424	0.0126827	-0.000708592	0.00314927	-0.000708592	0.000131218
27.336	32.9322	0.0126722			32.9322	0.0126985	-0.000708592	0.00315423	-0.000708592	0.000131806
27.438	33.0248	0.0126754			33.0248	0.0127123	-0.000708592	0.0031559	-0.000708592	0.00013325
27.54	33.122	0.0126818			33.122	0.0127295	-0.000708592	0.00316046	-0.000708592	0.000137449
27.642	33.2221	0.0126593			33.2221	0.012746	-0.000708592	0.00316687	-0.000708592	0.000136807
27.744	33.4111	0.0126958			33.4111	0.0127625	-0.000708592	0.00317066	-0.000708592	0.000137021
27.846	33.5104	0.0127011			33.5104	0.0127759	-0.000708592	0.0031745	-0.000708592	0.00013531
27.948	33.6045	0.0127632			33.6045	0.0127889	-0.000708592	0.00317672	-0.000708592	0.000134454
28.05	33.792	0.012825			33.792	0.0127994	-0.000708592	0.00317907	-0.000708592	0.000134721
28.152	33.8891	0.0127965			33.8891	0.0128122	-0.000708592	0.00318164	-0.000708592	0.000133304
28.254	33.9855	0.0128086			33.9855	0.0128251	-0.000708592	0.00318214	-0.000708592	0.000130188
28.356	34.0818	0.012829			34.0818	0.0128379	-0.000708592	0.00317972	-0.000708592	0.000124344
28.458	34.2656	0.0128583			34.2656	0.0128507	-0.000708592	0.00317748	-0.000708592	0.000121723
28.56	34.3665	0.0129293			34.3665	0.0128665	-0.000708592	0.00317494	-0.000708592	0.00011834
28.662	34.4614	0.0129955			34.4614	0.0128848	-0.000708592	0.0031707	-0.000708592	0.000115652
28.764	34.6518	0.0129133			34.6518	0.0129056	-0.000708592	0.00316779	-0.000708592	0.000110155
28.866	34.749	0.0128872			34.749	0.0129259	-0.000708592	0.00316296	-0.000708592	0.0001028
28.968	34.8438	0.0129538			34.8438	0.0129465	-0.000708592	0.00315746	-0.000708592	9.81866e-05
29.07	34.9439	0.0129666			34.9439	0.0129655	-0.000708592	0.00315242	-0.000708592	9.6515e-05
29.172	35.1314	0.0130252			35.1314	0.0129857	-0.000708592	0.00314628	-0.000708592	9.17809e-05
29.274	35.2345	0.0129458			35.2345	0.0130061	-0.000708592	0.00314051	-0.000708592	8.61108e-05
29.376	35.3264	0.0129574			35.3264	0.0130242	-0.000708592	0.00313601	-0.000708592	8.26606e-05
29.478	35.4198	0.0130032			35.4198	0.0130423	-0.000708592	0.00312866	-0.000708592	8.16443e-05
29.58	35.6081	0.0130718			35.6081	0.0130581	-0.000708592	0.00312132	-0.000708592	7.73783e-05
29.682	35.7029	0.0131259			35.7029	0.0130715	-0.000708592	0.00311305	-0.000708592	7.56399e-05
29.784	35.8023	0.0131416			35.8023	0.013086	-0.000708592	0.00310403	-0.000708592	7.34333e-05
29.886	35.989	0.0131335			35.989	0.0131025	-0.000708592	0.00309556	-0.000708592	6.91674e-05
29.988	36.0906	0.0131131			36.0906	0.0131197	-0.000708592	0.00308683	-0.000708592	6.29356e-05
30.09	36.1848	0.0131468			36.1848	0.013139	-0.000708592	0.00307847	-0.000708592	5.77068e-05
30.192	36.2744	0.0132599			36.2744	0.0131545	-0.000708592	0.00307145	-0.000708592	5.25984e-05
30.294	36.4702	0.0132415			36.4702	0.0131703	-0.000708592	0.00306352	-0.000708592	4.81719e-05
30.396	36.5687	0.0132888			36.5687	0.0131883	-0.000708592	0.00305805	-0.000708592	4.46415e-05
30.498	36.6636	0.0132475			36.6636	0.0132079	-0.000708592	0.00305563	-0.000708592	4.10709e-05
30.6	36.8518	0.0132868			36.8518	0.0132249	-0.000708592	0.00304644	-0.000708592	3.83161e-05
30.702	36.9505	0.0132695			36.9505	0.0132407	-0.000708592	0.0030381	-0.000708592	3.54142e-05
30.804	37.0484	0.0132411			37.0484	0.0132551	-0.000708592	0.00302994	-0.000708592	3.19372e-05
30.906	37.1372	0.0132435			37.1372	0.0132725	-0.000708592	0.00302539	-0.000708592	2.67619e-05
31.008	37.3277	0.0132378			37.3277	0.0132895	-0.000708592	0.0030214	-0.000708592	2.61735e-05
31.11	37.4263	0.0132274			37.4263	0.0133069	-0.000708592	0.00301336	-0.000708592	2.17872e-05
31.212	37.519	0.0132298			37.519	0.013323	-0.000708592	0.00300782	-0.000708592	1.89254e-05
31.314	37.6116	0.013304			37.6116	0.0133384	-0.000708592	0.00300876	-0.000708592	2.06639e-05
31.416	37.8088	0.0133442			37.8088	0.0133543	-0.000708592	0.00300812	-0.000708592	2.25495e-05
31.518	37.9066	0.013438			37.9066	0.0133703	-0.000708592	0.003006	-0.000708592	2.12924e-05
31.62	37.9978	0.0133947			37.9978	0.0133866	-0.000708592	0.0030056	-0.000708592	2.22954e-05
31.722	38.195	0.0134697			38.195	0.0134052	-0.000708592	0.00300503	-0.000708592	2.59997e-05
31.824	38.2891	0.0134541			38.2891	0.0134202	-0.000708592	0.00300207	-0.000708592	2.55985e-05
31.926	38.3818	0.0134745			38.3818	0.0134355	-0.000708592	0.00300065	-0.000708592	2.49298e-05
32.028	38.4759	0.0134641			38.4759	0.0134523	-0.000708592	0.00300025	-0.000708592	2.43414e-05
32.13	38.6709	0.0134392			38.6709	0.0134687	-0.000708592	0.00299999	-0.000708592	2.36594e-05
32.232	38.765	0.0134569			38.765	0.0134858	-0.000708592	0.0029994	-0.000708592	2.19343e-05
32.334	38.8584	0.0134693			38.8584	0.0135036	-0.000708592	0.00299441	-0.000708592	2.05168e-05
32.436	39.0511	0.0134673			39.0511	0.0135236	-0.000708592	0.00299165	-0.000708592	2.12523e-05
32.538	39.1407	0.0135243			39.1407	0.0135433	-0.000708592	0.00299048	-0.000708592	1.94336e-05
32.64	39.2386	0.013556			39.2386	0.0135652	-0.000708592	0.00298996	-0.000708592	1.88184e-05
32.742	39.3395	0.0135869			39.3395	0.0135862	-0.000708592	0.00298994	-0.000708592	1.71201e-05
32.844	39.5284	0.0136178			39.5284	0.0136091	-0.000708592	0.00299383	-0.000708592	1.65584e-05
32.946	39.6271	0.0136142			39.6271	0.0136306	-0.000708592	0.0029951	-0.000708592	1.76683e-05
33.048	39.7205	0.0136013			39.7205	0.0136501	-0.000708592	0.00299397	-0.000708592	1.9915e-05
33.15	39.9147	0.0137072			39.9147	0.0136661	-0.000708592	0.0029926	-0.000708592	2.11186e-05
33.252	40.0081	0.0137092			40.0081	0.0136861	-0.000708592	0.00299373	-0.000708592	2.24692e-05
33.354	40.1014	0.0137			40.1014	0.0137032	-0.000708592	0.00299448	-0.000708592	2.47292e-05
33.456	40.2001	0.0137911			40.2001	0.0137211	-0.000708592	0.00299464	-0.000708592	2.72701e-05
33.558	40.3838	0.0137417			40.3838	0.0137374	-0.000708592	0.00299216	-0.000708592	3.00517e-05
33.66	40.4839	0.0137979			40.4839	0.013755	-0.000708592	0.00299383	-0.000708592	2.95034e-05
33.762	40.578	0.0138047			40.578	0.0137723	-0.000708592	0.00299209	-0.000708592	3.39432e-05
33.864	40.6752	0.0138412			40.6752	0.0137878	-0.000708592	0.00299054	-0.000708592	3.86638e-05
33.966	40.8641	0.0138348			40.8641	0.0138028	-0.000708592	0.00298711	-0.000708592	4.54037e-05
34.068	40.962	0.0138946			40.962	0.0138209	-0.000708592	0.00298455	-0.000708592	4.85865e-05
34.17	41.0592	0.0138569			41.0592	0.0138361	-0.000708592	0.00298084	-0.000708592	5.39089e-05
34.272	41.2474	0.0139179			41.2474	0.0138474	-0.000708592	0.00297492	-0.000708592	5.86697e-05
34.374	41.3475	0.0139483			41.3475	0.0138554	-0.000708592	0.00296832	-0.000708592	6.13442e-05
34.476	41.4423	0.0139279			41.4423	0.0138609	-0.000708592	0.00296435	-0.000708592	6.39386e-05
34.578	41.5387	0.0139187			41.5387	0.0138686	-0.000708592	0.00296005	-0.000708592	6.68539e-05
34.68	41.7232	0.0139957			41.7232	0.0138786	-0.000708592	0.00295416	-0.000708592	7.07855e-05
34.782	41.8182	0.0139833			41.8182	0.0138848	-0.000708592	0.00295024	-0.000708592	6.93279e-05
34.884	41.919	0.0139889			41.919	0.0138939	-0.000708592	0.00294719	-0.000708592	7.15745e-05
34.986	42.1043	0.0139652			42.1043	0.0139046	-0.000708592	0.00294393	-0.000708592	7.60277e-05
35.088	42.205	0.0139909			42.205	0.0139109	-0.000708592	0.00294023	-0.000708592	7.82743e-05
35.19	42.3007	0.01396			42.3007	0.0139188	-0.000708592	0.00293658	-0.000708592	7.97721e-05
35.292	42.3934	0.0139199			42.3934	0.0139234	-0.000708592	0.00293317	-0.000708592	8.20856e-05
35.394	42.5853	0.0139211			42.5853	0.0139269	-0.000708592	0.00293575	-0.000708592	8.60573e-05
35.496	42.6847	0.0140105			42.6847	0.0139293	-0.000708592	0.00293586	-0.000708592	8.74481e-05
35.598	42.7841	0.0139804			42.7841	0.0139315	-0.000708592	0.00293695	-0.000708592	8.87052e-05
35.7	42.8737	0.0138934			42.8737	0.0139306	-0.000708592	0.00293748	-0.000708592	9.37601e-05
35.802	43.0679	0.013826			43.0679	0.0139315	-0.000708592	0.00293601	-0.000708592	9.90291e-05
35.904	43.1628	0.0137839			43.1628	0.0139313	-0.000708592	0.00293252	-0.000708592	0.000101169
36.006	43.2539	0.0138452			43.2539	0.013932	-0.000708592	0.00293097	-0.000708592	0.000104097
36.108	43.4452	0.0139006			43.4452	0.013935	-0.000708592	0.00293023	-0.000708592	0.000107628
36.21	43.543	0.013893			43.543	0.0139383	-0.000708592	0.00293101	-0.000708592	0.000110262
36.312	43.6371	0.0139841			43.6371	0.0139411	-0.000708592	0.00293058	-0.000708592	0.000110931
36.414	43.7306	0.0140214			43.7306	0.0139458	-0.000708592	0.00293023	-0.000708592	0.000111854
36.516	43.9247	0.0139792			43.9247	0.0139511	-0.000708592	0.00292841	-0.000708592	0.00011069
36.618	44.0271	0.0139784			44.0271	0.0139586	-0.000708592	0.00292698	-0.000708592	0.00010938
36.72	44.1174	0.0139355			44.1174	0.0139667	-0.000708592	0.00292519	-0.000708592	0.000108912
36.822	44.308	0.0139094			44.308	0.0139777	-0.000708592	0.00292359	-0.000708592	0.000107802
36.924	44.4036	0.0139155			44.4036	0.0139902	-0.000708592	0.00292786	-0.000708592	0.000107334
37.026	44.4977	0.013899			44.4977	0.0140036	-0.000708592	0.00293458	-0.000708592	0.000105903
37.128	44.5926	0.0138673			44.5926	0.0140166	-0.000708592	0.00293478	-0.000708592	0.000105087
37.23	44.7831	0.0138854			44.7831	0.0140322	-0.000708592	0.00293735	-0.000708592	0.000103643
37.332	44.881	0.0139122			44.881	0.0140514	-0.000708592	0.00294159	-0.000708592	0.00010256
37.434	44.9728	0.0139668			44.9728	0.0140721	-0.000708592	0.00294463	-0.000708592	0.000104499
37.536	45.1663	0.014019			45.1663	0.0140958	-0.000708592	0.00294545	-0.000708592	0.000107066
37.638	45.2627	0.014017			45.2627	0.0141177	-0.000708592	0.0029473	-0.000708592	0.000108551
37.74	45.3583	0.0140815			45.3583	0.0141389	-0.000708592	0.00294907	-0.000708592	0.000111345
37.842	45.4539	0.0141225			45.4539	0.0141621	-0.000708592	0.00294905	-0.000708592	0.000113873
37.944	45.6467	0.0141493			45.6467	0.0141855	-0.000708592	0.00294873	-0.000708592	0.00011521
38.046	45.7422	0.0141911			45.7422	0.0142079	-0.000708592	0.00295151	-0.000708592	0.000114756
38.148	45.8364	0.014232			45.8364	0.0142316	-0.000708592	0.0029549	-0.000708592	0.000116668
38.25	45.9313	0.0142914			45.9313	0.0142569	-0.000708592	0.00295793	-0.000708592	0.000118313
38.352	46.1225	0.0142946			46.1225	0.0142832	-0.000708592	0.00296075	-0.000708592	0.000119396
38.454	46.2189	0.0143239			46.2189	0.0143107	-0.000708592	0.00296013	-0.000708592	0.000118393
38.556	46.3152	0.0143977			46.3152	0.0143351	-0.000708592	0.00296148	-0.000708592	0.000115772
38.658	46.5043	0.0144486			46.5043	0.0143526	-0.000708592	0.00296242	-0.000708592	0.000114368
38.76	46.5984	0.0144715			46.5984	0.0143635	-0.000708592	0.00296534	-0.000708592	0.000111319
38.862	46.6925	0.0144462			46.6925	0.014368	-0.000708592	0.00296764	-0.000708592	0.000107548
38.964	46.7896	0.0144936			46.7896	0.0143671	-0.000708592	0.00296784	-0.000708592	0.00010712
39.066	46.9824	0.014502			46.9824	0.0143602	-0.000708592	0.00296982	-0.000708592	0.0001028
39.168	47.0772	0.0145369			47.0772	0.0143491	-0.000708592	0.00297167	-0.000708592	9.58864e-05
39.27	47.1766	0.0145906			47.1766	0.0143325	-0.000708592	0.00297038	-0.000708592	9.24897e-05
39.372	47.3633	0.0146857			47.3633	0.0143098	-0.000708592	0.0029674	-0.000708592	9.11257e-05
39.474	47.4634	0.014693			47.4634	0.0142815	-0.000708592	0.00296812	-0.000708592	8.8986e-05
39.576	47.5576	0.0146909			47.5576	0.0142498	-0.000708592	0.00296749	-0.000708592	8.81435e-05
39.678	47.6517	0.0147383			47.6517	0.0142119	-0.000708592	0.00296625	-0.000708592	8.75551e-05
39.78	47.8399	0.0147222			47.8399	0.0141705	-0.000708592	0.00296773	-0.000708592	8.87186e-05
39.882	47.937	0.0147363			47.937	0.0141217	-0.000708592	0.00297372	-0.000708592	8.66056e-05
39.984	48.0133	0.0146472			48.0133	0.0140725	-0.000708592	0.00297289	-0.000708592	8.47869e-05
40.086	48.0133	0.0144242			48.0133	0.0140195	-0.000708592	0.00296923	-0.000708592	8.35432e-05
40.188	48.0133	0.0141939			48.0133	0.0139621	-0.000708592	0.00297244	-0.000708592	8.14036e-05
40.29	48.0133	0.014021			48.0133	0.0138995	-0.000708592	0.00297542	-0.000708592	7.7833e-05
40.392	48.0133	0.0138842			48.0133	0.0138358	-0.000708592	0.00297359	-0.000708592	7.75656e-05
40.494	48.0133	0.0137614			48.0133	0.0137703	-0.000708592	0.00297133	-0.000708592	7.44764e-05
40.596	48.0133	0.013684			48.0133	0.0137027	-0.000708592	0.00297198	-0.000708592	7.01436e-05
40.698	48.0133	0.0135187			48.0133	0.0136326	-0.000708592	0.00297114	-0.000708592	6.67603e-05
40.8	48.0133	0.0133999			48.0133	0.0135579	-0.000708592	0.00297087	-0.000708592	6.11169e-05
40.902	48.0133	0.0132752			48.0133	0.0134813	-0.000708592	0.00297087	-0.000708592	5.75463e-05
41.004	48.0133	0.0131969			48.0133	0.0133982	-0.000708592	0.00297085	-0.000708592	5.28926e-05
41.106	48.0133	0.0130549			48.0133	0.013311	-0.000708592	0.00297151	-0.000708592	4.90144e-05
41.208	48.0133	0.0129899			48.0133	0.0132239	-0.000708592	0.00296991	-0.000708592	4.37188e-05
41.31	48.0133	0.012827			48.0133	0.0131324	-0.000708592	0.0029679	-0.000708592	3.79952e-05
41.412	48.0133	0.0128186			48.0133	0.0130385	-0.000708592	0.00296802	-0.000708592	3.401e-05
41.514	48.0133	0.012736			48.0133	0.012943	-0.000708592	0.00296923	-0.000708592	3.33681e-05
41.616	48.0133	0.0126746			48.0133	0.0128492	-0.000708592	0.00296616	-0.000708592	3.53473e-05
41.718	48.0133	0.0125695			48.0133	0.0127612	-0.000708592	0.0029617	-0.000708592	3.65375e-05
41.82	48.0133	0.0125614			48.0133	0.0126783	-0.000708592	0.00296011	-0.000708592	3.68183e-05
41.922	48.0133	0.0124804			48.0133	0.0126004	-0.000708592	0.00295983	-0.000708592	3.91452e-05
42.024	48.0133	0.0124664			48.0133	0.0125253	-0.000708592	0.00295846	-0.000708592	3.98941e-05
42.126	48.0133	0.0123998			48.0133	0.0124549	-0.000708592	0.00295493	-0.000708592	4.23413e-05
42.228	48.0133	0.0122939			48.0133	0.0123839	-0.000708592	0.00295726	-0.000708592	4.75033e-05
42.33	48.0133	0.0122931			48.0133	0.0123153	-0.000708592	0.00295912	-0.000708592	4.81452e-05
42.432	48.0133	0.0121948			48.0133	0.0122498	-0.000708592	0.00295765	-0.000708592	5.01645e-05
42.534	48.0133	0.012076			48.0133	0.0121869	-0.000708592	0.00295408	-0.000708592	5.29327e-05
42.636	48.0133	0.0120764			48.0133	0.0121234	-0.000708592	0.00295632	-0.000708592	5.47915e-05
42.738	48.0133	0.0119934			48.0133	0.012063	-0.000708592	0.00295639	-0.000708592	5.69713e-05
42.84	48.0133	0.0119059			48.0133	0.0120039	-0.000708592	0.00295503	-0.000708592	5.81481e-05
42.942	48.0133	0.011871			48.0133	0.0119502	-0.000708592	0.00295246	-0.000708592	6.05419e-05
43.044	48.0133	0.0118353			48.0133	0.0118953	-0.000708592	0.00295079	-0.000708592	6.28687e-05
43.146	48.0133	0.0117827			48.0133	0.011843	-0.000708592	0.00295006	-0.000708592	6.49282e-05
43.248	48.0133	0.0117069			48.0133	0.0117912	-0.000708592	0.00294933	-0.000708592	6.90871e-05
43.35	48.0133	0.0116841			48.0133	0.0117425	-0.000708592	0.00295155	-0.000708592	7.42491e-05
43.452	48.0133	0.0116307			48.0133	0.0116939	-0.000708592	0.00295497	-0.000708592	7.64556e-05
43.554	48.0133	0.0116491			48.0133	0.0116474	-0.000708592	0.00295711	-0.000708592	7.88494e-05
43.656	48.0133	0.0115549			48.0133	0.011602	-0.000708592	0.00295837	-0.000708592	8.26874e-05
43.758	48.0133	0.0114606			48.0133	0.0115578	-0.000708592	0.00296108	-0.000708592	8.57498e-05
43.86	48.0133	0.0114361			48.0133	0.0115153	-0.000708592	0.00296416	-0.000708592	8.79162e-05
43.962	48.0133	0.011386			48.0133	0.0114713	-0.000708592	0.00296531	-0.000708592	9.02966e-05
44.064	48.0133	0.0112925			48.0133	0.0114294	-0.000708592	0.00296643	-0.000708592	9.51777e-05
44.166	48.0133	0.0112419			48.0133	0.011391	-0.000708592	0.0029667	-0.000708592	9.98983e-05
44.268	48.0133	0.0112183			48.0133	0.0113532	-0.000708592	0.00297319	-0.000708592	0.000104258
44.37	48.0133	0.0112171			48.0133	0.011319	-0.000708592	0.00297717	-0.000708592	0.000106478
44.472	48.0133	0.0111709			48.0133	0.0112868	-0.000708592	0.00297938	-0.000708592	0.000109353
44.574	48.0133	0.0111673			48.0133	0.0112566	-0.000708592	0.00298217	-0.000708592	0.000109968
44.676	48.0133	0.0111204			48.0133	0.0112263	-0.000708592	0.00298403	-0.000708592	0.000112375
44.778	48.0133	0.0111091			48.0133	0.0111973	-0.000708592	0.00299016	-0.000708592	0.0001139
44.88	48.0133	0.0111027			48.0133	0.0111689	-0.000708592	0.00299157	-0.000708592	0.000114943
44.982	48.0133	0.0110843			48.0133	0.0111424	-0.000708592	0.00299316	-0.000708592	0.000115852
45.084	48.0133	0.0111043			48.0133	0.0111158	-0.000708592	0.00299849	-0.000708592	0.000115852
45.186	48.0133	0.0110738			48.0133	0.0110884	-0.000708592	0.00300603	-0.000708592	0.000115919
45.288	48.0133	0.0110189			48.0133	0.0110642	-0.000708592	0.00300521	-0.000708592	0.000116186
45.39	48.0133	0.0109748			48.0133	0.0110435	-0.000708592	0.00300495	-0.000708592	0.000118005
45.492	48.0133	0.0109354			48.0133	0.0110233	-0.000708592	0.00301234	-0.000708592	0.000118941
45.594	48.0133	0.0109258			48.0133	0.0110018	-0.000708592	0.00301453	-0.000708592	0.000120185
45.696	48.0133	0.0109415			48.0133	0.010982	-0.000708592	0.00300959	-0.000708592	0.00011961
45.798	48.0133	0.0109679			48.0133	0.0109622	-0.000708592	0.00301044	-0.000708592	0.000119329
45.9	48.0133	0.0109402			48.0133	0.0109436	-0.000708592	0.00301179	-0.000708592	0.00011846
46.002	48.0133	0.0109647			48.0133	0.0109247	-0.000708592	0.00301102	-0.000708592	0.000119316
46.104	48.0133	0.0109262			48.0133	0.0109072	-0.000708592	0.00301138	-0.000708592	0.000119476
46.206	48.0133	0.0109122			48.0133	0.0108866	-0.000708592	0.00301233	-0.000708592	0.000121576
46.308	48.0133	0.010854			48.0133	0.010866	-0.000708592	0.00301123	-0.000708592	0.000121429
46.41	48.0133	0.0108897			48.0133	0.0108436	-0.000708592	0.0030092	-0.000708592	0.0001206
46.512	48.0133	0.0108339			48.0133	0.0108184	-0.000708592	0.00300759	-0.000708592	0.000121041
46.614	48.0133	0.0108271			48.0133	0.0107949	-0.000708592	0.00300797	-0.000708592	0.000118594
46.716	48.0133	0.0108283			48.0133	0.0107691	-0.000708592	0.00300703	-0.000708592	0.000114715
46.818	48.0133	0.0108392			48.0133	0.0107435	-0.000708592	0.00300586	-0.000708592	0.000113151
46.92	48.0133	0.0108307			48.0133	0.0107215	-0.000708592	0.00300361	-0.000708592	0.000113231
47.022	48.0133	0.0107409			48.0133	0.0107	-0.000708592	0.00300257	-0.000708592	0.000111452
47.124	48.0133	0.0106991			48.0133	0.0106798	-0.000708592	0.00300321	-0.000708592	0.000110864
47.226	48.0133	0.0106466			48.0133	0.0106612	-0.000708592	0.00300151	-0.000708592	0.000107895
47.328	48.0133	0.0106606			48.0133	0.010643	-0.000708592	0.00299375	-0.000708592	0.000106611
47.43	48.0133	0.0106502			48.0133	0.0106229	-0.000708592	0.00299088	-0.000708592	0.000106143
47.532	48.0133	0.0106454			48.0133	0.0106015	-0.000708592	0.00298959	-0.000708592	0.000103522
47.634	48.0133	0.0105511			48.0133	0.0105787	-0.000708592	0.00298811	-0.000708592	0.000100888
47.736	48.0133	0.0105014			48.0133	0.0105569	-0.000708592	0.00298586	-0.000708592	9.60335e-05
47.838	48.0133	0.0104372			48.0133	0.0105341	-0.000708592	0.00298216	-0.000708592	9.28775e-05
47.94	48.0133	0.0103453			48.0133	0.0105139	-0.000708592	0.00298073	-0.000708592	9.26101e-05
48.042	48.0133	0.010381			48.0133	0.0104941	-0.000708592	0.00298003	-0.000708592	8.87453e-05
48.144	48.0133	0.0103312			48.0133	0.0104772	-0.000708592	0.00297863	-0.000708592	8.55893e-05
48.246	48.0133	0.0103048			48.0133	0.0104598	-0.000708592	0.00297427	-0.000708592	8.47869e-05
48.348	48.0133	0.0103593			48.0133	0.0104391	-0.000708592	0.00297099	-0.000708592	8.18048e-05
48.45	48.0133	0.010328			48.0133	0.0104179	-0.000708592	0.00297257	-0.000708592	8.07483e-05
48.552	48.0133	0.0103316			48.0133	0.0103953	-0.000708592	0.00297036	-0.000708592	8.00395e-05
48.654	48.0133	0.0103666			48.0133	0.0103763	-0.000708592	0.00297086	-0.000708592	7.74719e-05
48.756	48.0133	0.0103966			48.0133	0.0103576	-0.000708592	0.00297615	-0.000708592	7.76592e-05
48.858	48.0133	0.0103649			48.0133	0.0103397	-0.000708592	0.00297837	-0.000708592	7.75522e-05
48.96	48.0133	0.0102975			48.0133	0.0103203	-0.000708592	0.00298027	-0.000708592	7.6362e-05
49.062	48.0133	0.0102791			48.0133	0.0102992	-0.000708592	0.00298383	-0.000708592	7.50381e-05
49.164	48.0133	0.0102731			48.0133	0.0102785	-0.000708592	0.00298786	-0.000708592	7.38479e-05
49.266	48.0133	0.0102277			48.0133	0.0102599	-0.000708592	0.00298846	-0.000708592	7.12803e-05
49.368	48.0133	0.010249			48.0133	0.010241	-0.000708592	0.00299298	-0.000708592	6.779e-05
49.47	48.0133	0.0102951			48.0133	0.0102227	-0.000708592	0.00299573	-0.000708592	6.55968e-05
49.572	48.0133	0.010328			48.0133	0.0102073	-0.000708592	0.00299552	-0.000708592	6.03546e-05
49.674	48.0133	0.0103056			48.0133	0.0101918	-0.000708592	0.00299841	-0.000708592	5.69178e-05
49.776	48.0133	0.0102069			48.0133	0.0101796	-0.000708592	0.00300283	-0.000708592	5.26385e-05
49.878	48.0133	0.0102033			48.0133	0.0101656	-0.000708592	0.00300442	-0.000708592	4.86667e-05
49.98	48.0133	0.0101531			48.0133	0.0101496	-0.000708592	0.00300588	-0.000708592	4.53101e-05
50.082	48.0133	0.0101704			48.0133	0.0101324	-0.000708592	0.00300937	-0.000708592	4.4013e-05
50.184	48.0133	0.0101379			48.0133	0.0101161	-0.000708592	0.00301412	-0.000708592	4.11913e-05
50.286	48.0133	0.0101082			48.0133	0.0100968	-0.000708592	0.00301637	-0.000708592	4.12849e-05
50.388	48.0133	0.0100809			48.0133	0.010077	-0.000708592	0.00302016	-0.000708592	3.97203e-05
50.49	48.0133	0.0100171			48.0133	0.0100585	-0.000708592	0.00302129	-0.000708592	3.95732e-05
50.592	48.0133	0.0100227			48.0133	0.0100424	-0.000708592	0.00301948	-0.000708592	4.14052e-05
50.694	48.0133	0.00999385			48.0133	0.0100269	-0.000708592	0.00301988	-0.000708592	4.21408e-05
50.796	48.0133	0.00993327			48.0133	0.0100099	-0.000708592	0.00302743	-0.000708592	4.17529e-05
50.898	48.0133	0.00988794			48.0133	0.00999305	-0.000708592	0.00303386	-0.000708592	4.08436e-05
51	48.0133	0.00988513			48.0133	0.00997681	-0.000708592	0.00303641	-0.000708592	3.95999e-05
51.102	48.0133	0.00991602			48.0133	0.00995979	-0.000708592	0.00303754	-0.000708592	4.13651e-05
51.204	48.0133	0.00996456			48.0133	0.00994111	-0.000708592	0.00303811	-0.000708592	4.32373e-05
51.306	48.0133	0.00988513			48.0133	0.00992098	-0.000708592	0.00303847	-0.000708592	4.4374e-05
51.408	48.0133	0.0098771			48.0133	0.00990209	-0.000708592	0.00304149	-0.000708592	4.71823e-05
51.51	48.0133	0.00981412			48.0133	0.00988233	-0.000708592	0.00304263	-0.000708592	4.82655e-05
51.612	48.0133	0.009841			48.0133	0.00986444	-0.000708592	0.00304119	-0.000708592	4.90813e-05
51.714	48.0133	0.00978764			48.0133	0.0098464	-0.000708592	0.003041	-0.000708592	5.08866e-05
51.816	48.0133	0.00980489			48.0133	0.0098296	-0.000708592	0.00303989	-0.000708592	5.04186e-05
51.918	48.0133	0.0098077			48.0133	0.00981496	-0.000708592	0.00303819	-0.000708592	4.92418e-05
52.02	48.0133	0.00981572			48.0133	0.00979992	-0.000708592	0.00303661	-0.000708592	5.14082e-05
52.122	48.0133	0.00981332			48.0133	0.00978704	-0.000708592	0.003035	-0.000708592	5.29193e-05
52.224	48.0133	0.00976317			48.0133	0.00977304	-0.000708592	0.00303322	-0.000708592	5.48851e-05
52.326	48.0133	0.00972265			48.0133	0.00975985	-0.000708592	0.00303433	-0.000708592	5.52194e-05
52.428	48.0133	0.00976196			48.0133	0.0097479	-0.000708592	0.00302963	-0.000708592	5.73725e-05
52.53	48.0133	0.00978443			48.0133	0.00973527	-0.000708592	0.00302767	-0.000708592	6.27216e-05
52.632	48.0133	0.00976758			48.0133	0.00972481	-0.000708592	0.00303204	-0.000708592	6.65597e-05
52.734	48.0133	0.00970179			48.0133	0.00971345	-0.000708592	0.00303129	-0.000708592	7.08925e-05
52.836	48.0133	0.00964			48.0133	0.00969904	-0.000708592	0.00302725	-0.000708592	7.74586e-05
52.938	48.0133	0.00961072			48.0133	0.00968702	-0.000708592	0.00302978	-0.000708592	8.12164e-05
53.04	48.0133	0.00961633			48.0133	0.00967267	-0.000708592	0.0030339	-0.000708592	8.36903e-05
53.142	48.0133	0.00962917			48.0133	0.00965971	-0.000708592	0.00303378	-0.000708592	8.35834e-05
53.244	48.0133	0.00963399			48.0133	0.00964641	-0.000708592	0.00302884	-0.000708592	8.43857e-05
53.346	48.0133	0.00966889			48.0133	0.00963353	-0.000708592	0.00302958	-0.000708592	8.54021e-05
53.448	48.0133	0.00962957			48.0133	0.00962092	-0.000708592	0.00303176	-0.000708592	8.52951e-05
53.55	48.0133	0.00963078			48.0133	0.00960796	-0.000708592	0.00303145	-0.000708592	8.62178e-05
53.652	48.0133	0.00960269			48.0133	0.00959395	-0.000708592	0.00303265	-0.000708592	8.85447e-05
53.754	48.0133	0.00959828			48.0133	0.00957831	-0.000708592	0.00303045	-0.000708592	9.14734e-05
53.856	48.0133	0.00957461			48.0133	0.00956598	-0.000708592	0.00302494	-0.000708592	9.55387e-05
53.958	48.0133	0.00950922			48.0133	0.00955426	-0.000708592	0.00301947	-0.000708592	0.000100259
54.06	48.0133	0.0095714			48.0133	0.00954032	-0.000708592	0.00301738	-0.000708592	0.000104111
54.162	48.0133	0.00957501			48.0133	0.00952755	-0.000708592	0.00301506	-0.000708592	0.000105341
54.264	48.0133	0.00953249			48.0133	0.00951351	-0.000708592	0.00301009	-0.000708592	0.000104779
54.366	48.0133	0.00952446			48.0133	0.00950078	-0.000708592	0.00300837	-0.000708592	0.000105274
54.468	48.0133	0.00944663			48.0133	0.0094896	-0.000708592	0.00300723	-0.000708592	0.000105929
54.57	48.0133	0.00942537			48.0133	0.00947966	-0.000708592	0.00300203	-0.000708592	0.000106237
54.672	48.0133	0.00944182			48.0133	0.00946934	-0.000708592	0.00299978	-0.000708592	0.000104953
54.774	48.0133	0.0094013			48.0133	0.0094574	-0.000708592	0.0029969	-0.000708592	0.00010383
54.876	48.0133	0.00942657			48.0133	0.00944742	-0.000708592	0.00299323	-0.000708592	0.000104913
54.978	48.0133	0.00941895			48.0133	0.00943554	-0.000708592	0.00298941	-0.000708592	0.000105301
55.08	48.0133	0.00939528			48.0133	0.00942382	-0.000708592	0.0029859	-0.000708592	0.000104017
55.182	48.0133	0.00934433			48.0133	0.00941158	-0.000708592	0.00298245	-0.000708592	0.000103375
55.284	48.0133	0.00939327			48.0133	0.00939921	-0.000708592	0.00297737	-0.000708592	0.000101316
55.386	48.0133	0.00937081			48.0133	0.0093852	-0.000708592	0.00296968	-0.000708592	0.000101704
55.488	48.0133	0.00934393			48.0133	0.00937328	-0.000708592	0.00296615	-0.000708592	0.00010264
55.59	48.0133	0.0094013			48.0133	0.00936134	-0.000708592	0.0029632	-0.000708592	9.9457e-05
55.692	48.0133	0.00934633			48.0133	0.00934655	-0.000708592	0.00295785	-0.000708592	0.000101396
55.794	48.0133	0.00931986			48.0133	0.00933299	-0.000708592	0.00295168	-0.000708592	0.000102145
55.896	48.0133	0.00930461			48.0133	0.00932214	-0.000708592	0.00295385	-0.000708592	0.000102573
55.998	48.0133	0.00931263			48.0133	0.00930898	-0.000708592	0.00294986	-0.000708592	0.000104071
56.1	48.0133	0.00930662			48.0133	0.00929858	-0.000708592	0.00294233	-0.000708592	0.000105435
56.202	48.0133	0.00927091			48.0133	0.00928931	-0.000708592	0.00293929	-0.000708592	0.000107641
56.304	48.0133	0.0093347			48.0133	0.00928029	-0.000708592	0.00294485	-0.000708592	0.000108765
56.406	48.0133	0.00931263			48.0133	0.00927222	-0.000708592	0.00295038	-0.000708592	0.00010942
56.508	48.0133	0.00927773			48.0133	0.00926085	-0.000708592	0.0029569	-0.000708592	0.000110476
56.61	48.0133	0.00926369			48.0133	0.00924962	-0.000708592	0.00297968	-0.000708592	0.000112108
56.712	48.0133	0.00923159			48.0133	0.00923772	-0.000708592	0.00300734	-0.000708592	0.000110918
56.814	48.0133	0.00917784			48.0133	0.00922879	-0.000708592	0.00303685	-0.000708592	0.000110503
56.916	48.0133	0.00921715			48.0133	0.0092187	-0.000708592	0.00307059	-0.000708592	0.000110129
57.018	48.0133	0.00915096			48.0133	0.00920869	-0.000708592	0.00311157	-0.000708592	0.000108818
57.12	48.0133	0.00912769			48.0133	0.0091983	-0.000708592	0.00315442	-0.000708592	0.000107815
57.222	48.0133	0.00916821			48.0133	0.00918538	-0.000708592	0.00320039	-0.000708592	0.000108791
57.324	48.0133	0.00920712			48.0133	0.00917471	-0.000708592	0.00325247	-0.000708592	0.000111025
57.426	48.0133	0.00912969			48.0133	0.00916365	0.0478299	0.00330927	0.0478299	0.000112308
57.528	48.0133	0.00913451			48.0133	0.00915308	0.240567	0.00336924	0.240567	0.000111787
57.63	48.0133	0.00914735			48.0133	0.00914206	0.343667	0.00343341	0.343667	0.000111653
57.732	48.0133	0.00917102			48.0133	0.00913104	0.443047	0.00350036	0.443047	0.000112161
57.834	48.0133	0.00915938			48.0133	0.00912135	0.531887	0.00357347	0.531887	0.000114996
57.936	48.0133	0.00908556			48.0133	0.00910832	0.729141	0.00364948	0.729141	0.000116481
58.038	48.0133	0.00908195			48.0133	0.00909557	0.828521	0.00372945	0.828521	0.000118767
58.14	48.0133	0.00903822			48.0133	0.00908417	0.920372	0.0038124	0.920372	0.00012199
58.242	48.0133	0.00907634			48.0133	0.00907212	1.10788	0.00389683	1.10788	0.000124304
58.344	48.0133	0.00909078			48.0133	0.00906159	1.20877	0.00398771	1.20877	0.000125039
58.446	48.0133	0.00907032			48.0133	0.00905356	1.30062	0.00408414	1.30062	0.000124932
58.548	48.0133	0.0090322			48.0133	0.00904321	1.39247	0.00417915	1.39247	0.000125521
58.65	48.0133	0.00901375			48.0133	0.00903421	1.58822	0.00427496	1.58822	0.000126724
58.752	48.0133	0.00902619			48.0133	0.00902811	1.6868	0.00437107	1.6868	0.000124411
58.854	48.0133	0.00898807			48.0133	0.00901823	1.78025	0.00447122	1.78025	0.000124946
58.956	48.0133	0.00898767			48.0133	0.00900964	1.96918	0.00457137	1.96918	0.000125641
59.058	48.0133	0.00898206			48.0133	0.00900228	2.07006	0.00467208	2.07006	0.000124986
59.16	48.0133	0.00897604			48.0133	0.00899507	2.16492	0.00478073	2.16492	0.000124331
59.262	48.0133	0.00898005			48.0133	0.00898996	2.25456	0.00489075	2.25456	0.00012413
59.364	48.0133	0.00894394			48.0133	0.00898238	2.45031	0.00499523	2.45031	0.000124799
59.466	48.0133	0.0089299			48.0133	0.00897356	2.54216	0.00509909	2.54216	0.000125066
59.568	48.0133	0.00893592			48.0133	0.00896772	2.64376	0.00520254	2.64376	0.000126377
59.67	48.0133	0.00890222			48.0133	0.00896404	2.82976	0.00529381	2.82976	0.000126644
59.772	48.0133	0.00891546			48.0133	0.00896019	2.92693	0.00538287	2.92693	0.000125975
59.874	48.0133	0.00893712			48.0133	0.00895492	3.02028	0.00547453	3.02028	0.000127072
59.976	48.0133	0.00890663			48.0133	0.00894832	3.11072	0.00556313	3.11072	0.000126002
60.078	48.0133	0.00888096			48.0133	0.00894231	3.31089	0.00564524	3.31089	0.00012429
60.18	48.0133	0.00894475			48.0133	0.00893739	3.40425	0.00572764	3.40425	0.000121282
60.282	48.0133	0.00887173			48.0133	0.00893424	3.49991	0.00581189	3.49991	0.000118259
60.384	48.0133	0.00894956			48.0133	0.00892982	3.69114	0.00589201	3.69114	0.000116106
60.486	48.0133	0.00890864			48.0133	0.00892564	3.78751	0.00596473	3.78751	0.000113819
60.588	48.0133	0.00891827			48.0133	0.00892041	3.88388	0.00603566	3.88388	0.000112429
60.69	48.0133	0.00899409			48.0133	0.00891483	3.97795	0.00610809	3.97795	0.000110088
60.792	48.0133	0.00894354			48.0133	0.00890828	4.16926	0.00617702	4.16926	0.000108123
60.894	48.0133	0.008895			48.0133	0.00890075	4.26333	0.00624022	4.26333	0.000103589
60.996	48.0133	0.00891024			48.0133	0.00889647	4.35819	0.00630042	4.35819	0.000100941
61.098	48.0133	0.00897163			48.0133	0.00889107	4.45235	0.0063601	4.45235	9.68493e-05
61.2	48.0133	0.00892268			48.0133	0.00888453	4.64358	0.00641633	4.64358	9.33055e-05
61.302	48.0133	0.00891827			48.0133	0.00888057	4.74145	0.00646992	4.74145	8.83842e-05
61.404	48.0133	0.00889259			48.0133	0.00887654	4.83782	0.00652036	4.83782	8.60172e-05
61.506	48.0133	0.00889018			48.0133	0.00887078	5.02985	0.00657072	5.02985	8.46933e-05
61.608	48.0133	0.00888457			48.0133	0.00886405	5.12471	0.00662088	5.12471	8.13635e-05
61.71	48.0133	0.00891907			48.0133	0.00885885	5.2225	0.00667071	5.2225	7.67364e-05
61.812	48.0133	0.0088938			48.0133	0.00885012	5.31816	0.00672313	5.31816	7.31258e-05
61.914	48.0133	0.0088625			48.0133	0.00884313	5.50638	0.00677447	5.50638	6.95953e-05
62.016	48.0133	0.00883081			48.0133	0.00883482	5.60354	0.00682068	5.60354	6.49817e-05
62.118	48.0133	0.00881476			48.0133	0.00882533	5.69911	0.00686836	5.69911	6.10768e-05
62.22	48.0133	0.00877946			48.0133	0.00881718	5.88592	0.00691097	5.88592	5.64899e-05
62.322	48.0133	0.00875418			48.0133	0.00880705	5.98229	0.0069534	5.98229	5.41229e-05
62.424	48.0133	0.00881556			48.0133	0.00879861	6.07936	0.00699363	6.07936	5.12477e-05
62.526	48.0133	0.00876782			48.0133	0.00879151	6.17724	0.00703308	6.17724	4.7958e-05
62.628	48.0133	0.00873974			48.0133	0.00878518	6.36404	0.00707124	6.36404	4.36251e-05
62.73	48.0133	0.00878347			48.0133	0.00877712	6.46333	0.00711218	6.46333	4.11378e-05
62.832	48.0133	0.0087947			48.0133	0.00877265	6.55899	0.00714779	6.55899	3.8276e-05
62.934	48.0133	0.00876421			48.0133	0.00876808	6.75093	0.00717887	6.75093	3.57084e-05
63.036	48.0133	0.00870484			48.0133	0.00876253	6.8488	0.00721131	6.8488	3.34216e-05
63.138	48.0133	0.0087249			48.0133	0.0087602	6.94296	0.00724394	6.94296	3.28733e-05
63.24	48.0133	0.00868277			48.0133	0.00875557	7.03711	0.00727275	7.03711	3.28065e-05
63.342	48.0133	0.00866191			48.0133	0.00875057	7.22533	0.00729485	7.22533	3.15227e-05
63.444	48.0133	0.00870042			48.0133	0.00874502	7.3217	0.00732021	7.3217	3.18302e-05
63.546	48.0133	0.0086238			48.0133	0.00874261	7.41957	0.00734771	7.41957	3.20175e-05
63.648	48.0133	0.00867395			48.0133	0.00874129	7.60779	0.00737233	7.60779	3.29268e-05
63.75	48.0133	0.00868999			48.0133	0.00873819	7.70496	0.00739205	7.70496	3.6805e-05
63.852	48.0133	0.00869039			48.0133	0.00873661	7.79982	0.00741588	7.79982	3.87307e-05
63.954	48.0133	0.00868197			48.0133	0.00873526	7.89318	0.00743852	7.89318	4.00145e-05
64.056	48.0133	0.00872048			48.0133	0.00873061	8.08742	0.00746137	8.08742	3.8851e-05
64.158	48.0133	0.00872971			48.0133	0.00872863	8.1853	0.00748183	8.1853	4.02017e-05
64.26	48.0133	0.00878868			48.0133	0.00872705	8.28167	0.00750272	8.28167	3.99476e-05
64.362	48.0133	0.00878106			48.0133	0.00872269	8.46767	0.00752476	8.46767	3.98406e-05
64.464	48.0133	0.0087261			48.0133	0.00871816	8.56696	0.00754616	8.56696	4.00412e-05
64.566	48.0133	0.00882038			48.0133	0.0087144	8.66112	0.00756409	8.66112	3.84097e-05
64.668	48.0133	0.00874576			48.0133	0.00871329	8.75447	0.00758059	8.75447	3.88911e-05
64.77	48.0133	0.00876903			48.0133	0.00871186	8.9457	0.00759526	8.9457	4.11512e-05
64.872	48.0133	0.0087273			48.0133	0.00871004	9.04207	0.00761191	9.04207	4.41199e-05
64.974	48.0133	0.00879029			48.0133	0.0087067	9.13773	0.00762575	9.13773	4.47886e-05
65.076	48.0133	0.00879109			48.0133	0.0087041	9.32595	0.00763985	9.32595	4.74097e-05
65.178	48.0133	0.00872169			48.0133	0.00870076	9.42462	0.00765492	9.42462	5.06994e-05
65.28	48.0133	0.00873212			48.0133	0.00869525	9.52019	0.00767364	9.52019	5.63294e-05
65.382	48.0133	0.00871366			48.0133	0.00869137	9.61506	0.00768759	9.61506	5.96058e-05
65.484	48.0133	0.00867595			48.0133	0.00868845	9.80779	0.00770071	9.80779	6.08093e-05
65.586	48.0133	0.00870845			48.0133	0.0086834	9.90496	0.00771599	9.90496	6.40723e-05
65.688	48.0133	0.0086924			48.0133	0.00867591	9.99832	0.00773215	9.99832	6.84452e-05
65.79	48.0133	0.00865268			48.0133	0.00866953	10.0917	0.00774223	10.0917	6.95017e-05
65.892	48.0133	0.0086587			48.0133	0.00865957	10.2866	0.00775453	10.2866	7.29787e-05
65.994	48.0133	0.00865148			48.0133	0.00864933	10.3816	0.00777173	10.3816	7.75923e-05
66.096	48.0133	0.00867154			48.0133	0.00864149	10.4734	0.0077889	10.4734	8.29147e-05
66.198	48.0133	0.00868197			48.0133	0.00863108	10.664	0.00780233	10.664	8.52149e-05
66.3	48.0133	0.00862821			48.0133	0.00862143	10.761	0.00781504	10.761	8.89459e-05
66.402	48.0133	0.00856161			48.0133	0.00861235	10.8596	0.00783302	10.8596	9.32787e-05
66.504	48.0133	0.00862259			48.0133	0.00860165	10.9523	0.00785186	10.9523	9.63144e-05
66.606	48.0133	0.0085235			48.0133	0.00858806	11.145	0.00786694	11.145	9.96576e-05
66.708	48.0133	0.00850866			48.0133	0.00857351	11.2407	0.00788185	11.2407	0.000102359
66.81	48.0133	0.00857365			48.0133	0.00856221	11.337	0.00789916	11.337	0.000101784
66.912	48.0133	0.00860293			48.0133	0.00855077	11.5283	0.00791424	11.5283	0.000102867
67.014	48.0133	0.00853032			48.0133	0.00853713	11.6238	0.00793073	11.6238	0.000105341
67.116	48.0133	0.00849582			48.0133	0.0085275	11.7202	0.00794547	11.7202	0.000106745
67.218	48.0133	0.00853834			48.0133	0.00851874	11.8128	0.00796396	11.8128	0.00010732
67.32	48.0133	0.0084898			48.0133	0.00850878	12.0026	0.0079806	12.0026	0.00011049
67.422	48.0133	0.00847375			48.0133	0.00849772	12.0997	0.00799464	12.0997	0.00011402
67.524	48.0133	0.008491			48.0133	0.00848694	12.1953	0.00800902	12.1953	0.000116842
67.626	48.0133	0.00850825			48.0133	0.00847704	12.3873	0.00802357	12.3873	0.000121001
67.728	48.0133	0.0084561			48.0133	0.00846558	12.4807	0.00804002	12.4807	0.000123221
67.83	48.0133	0.00849662			48.0133	0.00845463	12.5793	0.0080568	12.5793	0.000126524
67.932	48.0133	0.00840635			48.0133	0.00844453	12.6741	0.00806859	12.6741	0.000128048
68.034	48.0133	0.00838268			48.0133	0.00843783	12.8655	0.00808225	12.8655	0.000129279
68.136	48.0133	0.0083546			48.0133	0.00842723	12.964	0.00809761	12.964	0.000129292
68.238	48.0133	0.00838268			48.0133	0.00841876	13.0582	0.00811235	13.0582	0.00012984
68.34	48.0133	0.0083887			48.0133	0.00841463	13.2464	0.00812322	13.2464	0.000128677
68.442	48.0133	0.00830445			48.0133	0.00840798	13.3413	0.00813817	13.3413	0.000129519
68.544	48.0133	0.0083871			48.0133	0.00839758	13.4384	0.0081546	13.4384	0.000131699
68.646	48.0133	0.00844567			48.0133	0.00839254	13.5347	0.00816795	13.5347	0.000132047
68.748	48.0133	0.00839352			48.0133	0.00838764	13.7245	0.00817967	13.7245	0.000132903
68.85	48.0133	0.0083209			48.0133	0.00838028	13.8216	0.00819554	13.8216	0.000135738
68.952	48.0133	0.00833534			48.0133	0.0083741	13.9165	0.00821413	13.9165	0.000136473
69.054	48.0133	0.0083546			48.0133	0.00836741	14.0113	0.0082274	14.0113	0.000134962
69.156	48.0133	0.00832772			48.0133	0.00836117	14.2041	0.00823945	14.2041	0.000134681
69.258	48.0133	0.0083534			48.0133	0.00835662	14.3012	0.00825531	14.3012	0.000135644
69.36	48.0133	0.00832531			48.0133	0.00835424	14.3968	0.00827249	14.3968	0.000134561
69.462	48.0133	0.00836062			48.0133	0.00835191	14.5836	0.0082859	14.5836	0.000131592
69.564	48.0133	0.00830445			48.0133	0.00835202	14.6829	0.00829604	14.6829	0.000130121
69.666	48.0133	0.00826955			48.0133	0.00835027	14.7779	0.00830968	14.7779	0.000129078
69.768	48.0133	0.00838469			48.0133	0.00834757	14.8719	0.00832455	14.8719	0.000130255
69.87	48.0133	0.00837426			48.0133	0.0083445	15.0624	0.0083373	15.0624	0.000131926
69.972	48.0133	0.00829081			48.0133	0.00834116	15.1595	0.00835167	15.1595	0.000133638
70.074	48.0133	0.00837907			48.0133	0.00833699	15.2552	0.00836392	15.2552	0.000134895
70.176	48.0133	0.00834898			48.0133	0.00833094	15.4427	0.00837798	15.4427	0.000138372
70.278	48.0133	0.00831729			48.0133	0.00832486	15.5465	0.00839009	15.5465	0.000142879
70.38	48.0133	0.00830445			48.0133	0.00832034	15.6384	0.00840631	15.6384	0.000145179
70.482	48.0133	0.00827316			48.0133	0.00831544	15.7318	0.00842592	15.7318	0.000147894
70.584	48.0133	0.00830365			48.0133	0.00830957	15.923	0.00844255	15.923	0.000151424
70.686	48.0133	0.00837185			48.0133	0.00830535	16.0194	0.00845859	16.0194	0.000155142
70.788	48.0133	0.00838469			48.0133	0.0083023	16.115	0.00847422	16.115	0.000156693
70.89	48.0133	0.00842681			48.0133	0.00829707	16.304	0.00848932	16.304	0.000158793
70.992	48.0133	0.00840956			48.0133	0.00829188	16.4019	0.00850444	16.4019	0.000164102
71.094	48.0133	0.00833013			48.0133	0.00828731	16.4975	0.00851752	16.4975	0.000169812
71.196	48.0133	0.00827356			48.0133	0.0082818	16.5894	0.0085332	16.5894	0.00017369
71.298	48.0133	0.00829081			48.0133	0.0082765	16.7814	0.00854911	16.7814	0.000177688
71.4	48.0133	0.0082884			48.0133	0.0082695	16.8785	0.00856377	16.8785	0.000182021
71.502	48.0133	0.00817928			48.0133	0.00826416	16.9756	0.00857828	16.9756	0.000186715
71.604	48.0133	0.00820576			48.0133	0.00826304	17.1661	0.00859387	17.1661	0.000190058
71.706	48.0133	0.00826313			48.0133	0.00825577	17.2632	0.00861093	17.2632	0.000193589
71.808	48.0133	0.00825791			48.0133	0.00825039	17.3581	0.00862854	17.3581	0.000195488
71.91	48.0133	0.00817407			48.0133	0.00824577	17.4515	0.00864533	17.4515	0.000196063
72.012	48.0133	0.00815922			48.0133	0.00824255	17.6434	0.00865964	17.6434	0.000199419
72.114	48.0133	0.00822783			48.0133	0.00823867	17.7398	0.00867774	17.7398	0.00020069
72.216	48.0133	0.00823625			48.0133	0.00823622	17.8361	0.00869446	17.8361	0.000201024
72.318	48.0133	0.00819653			48.0133	0.00823225	18.0236	0.00871103	18.0236	0.000203431
72.42	48.0133	0.00816965			48.0133	0.00822512	18.1223	0.00872651	18.1223	0.000207189
72.522	48.0133	0.00822341			48.0133	0.0082179	18.2142	0.00874302	18.2142	0.000212779
72.624	48.0133	0.00813916			48.0133	0.00820992	18.309	0.00875934	18.309	0.000216965
72.726	48.0133	0.00811068			48.0133	0.0082039	18.5033	0.00877416	18.5033	0.000219358
72.828	48.0133	0.00817447			48.0133	0.00819795	18.5988	0.00878831	18.5988	0.000219425
72.93	48.0133	0.00821418			48.0133	0.00819053	18.6982	0.00880254	18.6982	0.000220883
73.032	48.0133	0.00825711			48.0133	0.0081841	18.7902	0.00881542	18.7902	0.000220495
73.134	48.0133	0.00816123			48.0133	0.00818398	18.9829	0.00883019	18.9829	0.000219118
73.236	48.0133	0.00818731			48.0133	0.008184	19.0792	0.00884462	19.0792	0.000218823
73.338	48.0133	0.00817888			48.0133	0.00818129	19.1726	0.00885895	19.1726	0.000217192
73.44	48.0133	0.00820777			48.0133	0.00817912	19.3616	0.00887089	19.3616	0.000217339
73.542	48.0133	0.00815682			48.0133	0.00818011	19.4557	0.00888026	19.4557	0.000217245
73.644	48.0133	0.00823023			48.0133	0.00818213	19.5529	0.00889474	19.5529	0.000217834
73.746	48.0133	0.0082527			48.0133	0.00817913	19.6492	0.00890831	19.6492	0.000217299
73.848	48.0133	0.00817086			48.0133	0.00817401	19.8412	0.00892252	19.8412	0.00021889
73.95	48.0133	0.00821017			48.0133	0.00817246	19.936	0.00893722	19.936	0.000219974
74.052	48.0133	0.00817005			48.0133	0.00817179	20.0332	0.00895179	20.0332	0.000218516
74.154	48.0133	0.00814959			48.0133	0.00816802	20.2236	0.00896767	20.2236	0.000218021
74.256	48.0133	0.00809503			48.0133	0.0081679	20.3208	0.00897982	20.3208	0.00021778
74.358	48.0133	0.00806815			48.0133	0.00817058	20.4172	0.00899156	20.4172	0.000218289
74.46	48.0133	0.00809543			48.0133	0.00817289	20.512	0.00900311	20.512	0.000218462
74.562	48.0133	0.00817567			48.0133	0.00817063	20.7003	0.00901572	20.7003	0.000215708
74.664	48.0133	0.00820656			48.0133	0.00816869	20.7966	0.0090283	20.7966	0.00021524
74.766	48.0133	0.00818169			48.0133	0.0081706	20.8945	0.00903916	20.8945	0.000214611
74.868	48.0133	0.00819292			48.0133	0.00817016	21.082	0.00904781	21.082	0.000212939
74.97	48.0133	0.00820375			48.0133	0.00817151	21.1791	0.00905652	21.1791	0.000211629
75.072	48.0133	0.0082198			48.0133	0.00817153	21.277	0.00906562	21.277	0.000210171
75.174	48.0133	0.00813796			48.0133	0.00817358	21.3726	0.00907203	21.3726	0.000210987
75.276	48.0133	0.0080826			48.0133	0.00817241	21.5616	0.00908041	21.5616	0.000210278
75.378	48.0133	0.00814999			48.0133	0.00816956	21.6617	0.00908723	21.6617	0.000208379
75.48	48.0133	0.00814959			48.0133	0.00817111	21.7566	0.00909531	21.7566	0.000207216
75.582	48.0133	0.00811028			48.0133	0.00817034	21.85	0.00910309	21.85	0.000205838
75.684	48.0133	0.00813555			48.0133	0.00816983	22.0383	0.0091107	22.0383	0.00020184
75.786	48.0133	0.00819092			48.0133	0.00816858	22.1353	0.00911942	22.1353	0.000198978
75.888	48.0133	0.00824387			48.0133	0.008171	22.2332	0.00913056	22.2332	0.00019744
75.99	48.0133	0.00814638			48.0133	0.00817539	22.4192	0.00914213	22.4192	0.00019752
76.092	48.0133	0.00819894			48.0133	0.00817698	22.5171	0.0091528	22.5171	0.000198644
76.194	48.0133	0.0082186			48.0133	0.00817659	22.615	0.00916343	22.615	0.000200142
76.296	48.0133	0.00817407			48.0133	0.00817465	22.7046	0.00917512	22.7046	0.000198162
76.398	48.0133	0.0082194			48.0133	0.00817375	22.8981	0.00918649	22.8981	0.000197708
76.5	48.0133	0.00820817			48.0133	0.00817226	22.9981	0.0091965	22.9981	0.000193669
76.602	48.0133	0.0082186			48.0133	0.00817094	23.0938	0.0092054	23.0938	0.000191048
76.704	48.0133	0.00819493			48.0133	0.00817088	23.2828	0.00921253	23.2828	0.000185966
76.806	48.0133	0.00816725			48.0133	0.00817012	23.3799	0.00922142	23.3799	0.000183532
76.908	48.0133	0.00821739			48.0133	0.0081707	23.4748	0.00922895	23.4748	0.000182035
77.01	48.0133	0.0081869			48.0133	0.00817162	23.5681	0.00923768	23.5681	0.000179052
77.112	48.0133	0.00815481			48.0133	0.00817004	23.7586	0.00924783	23.7586	0.000177033
77.214	48.0133	0.00811228			48.0133	0.00817	23.8565	0.00926245	23.8565	0.000174145
77.316	48.0133	0.00816765			48.0133	0.00816803	23.9521	0.00927653	23.9521	0.000173222
77.418	48.0133	0.00819974			48.0133	0.00816624	24.1396	0.00928848	24.1396	0.000170414
77.52	48.0133	0.00814317			48.0133	0.00816186	24.239	0.00930563	24.239	0.000167137
77.622	48.0133	0.00816404			48.0133	0.00816002	24.3338	0.00932273	24.3338	0.000166642
77.724	48.0133	0.00814839			48.0133	0.00815792	24.431	0.00933739	24.431	0.000164489
77.826	48.0133	0.00815441			48.0133	0.00815679	24.6207	0.00935422	24.6207	0.00016259
77.928	48.0133	0.00814839			48.0133	0.00815421	24.7186	0.00937404	24.7186	0.000164449
78.03	48.0133	0.00816404			48.0133	0.00815016	24.8127	0.00939468	24.8127	0.000166108
78.132	48.0133	0.0082182			48.0133	0.00814787	24.9053	0.00941232	24.9053	0.000166188
78.234	48.0133	0.00811509			48.0133	0.00814449	25.1011	0.00943137	25.1011	0.00016457
78.336	48.0133	0.00809985			48.0133	0.00814043	25.1929	0.00945131	25.1929	0.000166749
78.438	48.0133	0.00817768			48.0133	0.00813713	25.2893	0.00946945	25.2893	0.000169852
78.54	48.0133	0.00810225			48.0133	0.00813091	25.4783	0.00948783	25.4783	0.00017135
78.642	48.0133	0.00810907			48.0133	0.00812497	25.574	0.00951152	25.574	0.00017385
78.744	48.0133	0.00807658			48.0133	0.00811892	25.671	0.00953533	25.671	0.000178825
78.846	48.0133	0.00813716			48.0133	0.00811497	25.7652	0.00955827	25.7652	0.0001815
78.948	48.0133	0.00811228			48.0133	0.00810883	25.9594	0.00957748	25.9594	0.000183666
79.05	48.0133	0.00809142			48.0133	0.00810271	26.0535	0.00959887	26.0535	0.000183519
79.152	48.0133	0.00813595			48.0133	0.00809858	26.1492	0.00962001	26.1492	0.000184482
79.254	48.0133	0.0081845			48.0133	0.00809403	26.3441	0.00964071	26.3441	0.000184482
79.356	48.0133	0.00809664			48.0133	0.00808654	26.4368	0.0096602	26.4368	0.000186956
79.458	48.0133	0.00809784			48.0133	0.00807987	26.5316	0.00968138	26.5316	0.000188293
79.56	48.0133	0.00813956			48.0133	0.00807774	26.6265	0.00970397	26.6265	0.000192091
79.662	48.0133	0.0081171			48.0133	0.00807123	26.8162	0.0097279	26.8162	0.000193014
79.764	48.0133	0.00807337			48.0133	0.00806239	26.9111	0.00975084	26.9111	0.000195969
79.866	48.0133	0.00806815			48.0133	0.00805772	27.0067	0.00977435	27.0067	0.000196785
79.968	48.0133	0.00803084			48.0133	0.00805268	27.1068	0.0098022	27.1068	0.000198791
80.07	48.0133	0.00800878			48.0133	0.00804741	27.295	0.00982789	27.295	0.000203164
80.172	48.0133	0.00797307			48.0133	0.00804562	27.3929	0.00985081	27.3929	0.000205745
80.274	48.0133	0.00799393			48.0133	0.00804319	27.4871	0.00987305	27.4871	0.00021088
80.376	48.0133	0.0079835			48.0133	0.00804304	27.6783	0.00989605	27.6783	0.00021441
80.478	48.0133	0.008016			48.0133	0.00803722	27.7762	0.00991823	27.7762	0.000219719
80.58	48.0133	0.00801921			48.0133	0.00803071	27.8718	0.00993665	27.8718	0.000225349
80.682	48.0133	0.00802763			48.0133	0.00802464	27.9681	0.00995459	27.9681	0.000229602
80.784	48.0133	0.00792373			48.0133	0.00801394	28.1534	0.00997669	28.1534	0.000233494
80.886	48.0133	0.00795422			48.0133	0.00800216	28.252	0.00999509	28.252	0.000236262
80.988	48.0133	0.0080846			48.0133	0.00799605	28.3469	0.0100104	28.3469	0.000237693
81.09	48.0133	0.00796866			48.0133	0.00798963	28.5367	0.0100251	28.5367	0.000238401
81.192	48.0133	0.00795301			48.0133	0.00798198	28.633	0.0100433	28.633	0.000240514
81.294	48.0133	0.00797508			48.0133	0.00797307	28.7301	0.0100598	28.7301	0.000243777
81.396	48.0133	0.0079486			48.0133	0.00796989	28.8258	0.010072	28.8258	0.000242761
81.498	48.0133	0.00801961			48.0133	0.00796554	29.0148	0.0100885	29.0148	0.000241196
81.6	48.0133	0.00804849			48.0133	0.00796203	29.1171	0.0101045	29.1171	0.000240167
81.702	48.0133	0.00803606			48.0133	0.00795734	29.2128	0.0101139	29.2128	0.000238401
81.804	48.0133	0.00807216			48.0133	0.00795855	29.398	0.010123	29.398	0.000235018
81.906	48.0133	0.00796264			48.0133	0.00795776	29.4951	0.0101317	29.4951	0.000235045
82.008	48.0133	0.00791691			48.0133	0.00796043	29.5907	0.0101428	29.5907	0.000233881
82.11	48.0133	0.00790928			48.0133	0.00796316	29.6818	0.0101515	29.6818	0.00023225
82.212	48.0133	0.007815			48.0133	0.00796491	29.8746	0.0101605	29.8746	0.000229843
82.314	48.0133	0.00783105			48.0133	0.00796652	29.9747	0.0101709	29.9747	0.000229803
82.416	48.0133	0.00791329			48.0133	0.00797129	30.0695	0.0101829	30.0695	0.000229722
82.518	48.0133	0.00790527			48.0133	0.0079754	30.2533	0.0101942	30.2533	0.000230324
82.62	48.0133	0.00791009			48.0133	0.00797454	30.3549	0.0102051	30.3549	0.000229669
82.722	48.0133	0.00784991			48.0133	0.00797889	30.4513	0.0102163	30.4513	0.000231675
82.824	48.0133	0.00797789			48.0133	0.00798251	30.5477	0.010229	30.5477	0.000233467
82.926	48.0133	0.00793777			48.0133	0.00798476	30.7374	0.0102425	30.7374	0.000232985
83.028	48.0133	0.00792533			48.0133	0.00798755	30.8345	0.0102526	30.8345	0.000230685
83.13	48.0133	0.00786836			48.0133	0.00798915	30.9286	0.0102624	30.9286	0.000227155
83.232	48.0133	0.00800918			48.0133	0.00798895	31.0198	0.0102767	31.0198	0.000222822
83.334	48.0133	0.00797026			48.0133	0.00799038	31.2155	0.0102895	31.2155	0.000217687
83.436	48.0133	0.00806374			48.0133	0.00798997	31.3112	0.0103007	31.3112	0.000214277
83.538	48.0133	0.00809784			48.0133	0.00799186	31.4037	0.0103161	31.4037	0.000210051
83.64	48.0133	0.00807176			48.0133	0.00799769	31.5965	0.0103302	31.5965	0.00020624
83.742	48.0133	0.00807578			48.0133	0.00800141	31.6951	0.0103449	31.6951	0.000203017
83.844	48.0133	0.00806695			48.0133	0.00800862	31.79	0.0103587	31.79	0.000199874
83.946	48.0133	0.00807738			48.0133	0.00801566	31.8826	0.0103751	31.8826	0.000199205
84.048	48.0133	0.00805893			48.0133	0.00802294	32.0783	0.0103924	32.0783	0.000198644
84.15	48.0133	0.00809904			48.0133	0.00802876	32.1702	0.0104115	32.1702	0.00019946
84.252	48.0133	0.00806173			48.0133	0.00803543	32.2651	0.010428	32.2651	0.000198831
84.354	48.0133	0.00804248			48.0133	0.00804379	32.457	0.0104466	32.457	0.000197815
84.456	48.0133	0.00803245			48.0133	0.008047	32.5534	0.0104647	32.5534	0.000200222
84.558	48.0133	0.00806735			48.0133	0.00805216	32.6498	0.0104821	32.6498	0.000201171
84.66	48.0133	0.00804248			48.0133	0.00805632	32.7417	0.0105006	32.7417	0.000203231
84.762	48.0133	0.00807898			48.0133	0.00806353	32.9329	0.0105214	32.9329	0.000204862
84.864	48.0133	0.00806013			48.0133	0.00806161	33.0256	0.0105416	33.0256	0.000204902
84.966	48.0133	0.00801921			48.0133	0.0080635	33.1227	0.010563	33.1227	0.000203057
85.068	48.0133	0.00809182			48.0133	0.00806029	33.2228	0.0105838	33.2228	0.0002041
85.17	48.0133	0.00802081			48.0133	0.00805709	33.4148	0.0106046	33.4148	0.000207015
85.272	48.0133	0.00803124			48.0133	0.00805354	33.5112	0.0106267	33.5112	0.000208352
85.374	48.0133	0.00804248			48.0133	0.00804883	33.606	0.010649	33.606	0.000210091
85.476	48.0133	0.00813154			48.0133	0.00804646	33.7935	0.0106683	33.7935	0.000212244
85.578	48.0133	0.00807979			48.0133	0.00804464	33.8899	0.010687	33.8899	0.000213514
85.68	48.0133	0.00811028			48.0133	0.00804264	33.9863	0.010705	33.9863	0.000212324
85.782	48.0133	0.00810065			48.0133	0.00803649	34.0818	0.0107243	34.0818	0.000212873
85.884	48.0133	0.00807417			48.0133	0.0080327	34.2663	0.0107408	34.2663	0.000214384
85.986	48.0133	0.00809263			48.0133	0.00802806	34.3657	0.010754	34.3657	0.000217807
86.088	48.0133	0.0080501			48.0133	0.00802298	34.4621	0.0107678	34.4621	0.000221351
86.19	48.0133	0.0080846			48.0133	0.00801549	34.6526	0.0107826	34.6526	0.000225804
86.292	48.0133	0.00795181			48.0133	0.00800704	34.7497	0.010794	34.7497	0.000232089
86.394	48.0133	0.00802683			48.0133	0.00799753	34.8453	0.0108057	34.8453	0.000237131
86.496	48.0133	0.00796745			48.0133	0.00798721	34.9439	0.0108179	34.9439	0.000241865
86.598	48.0133	0.00800196			48.0133	0.00797687	35.1322	0.0108291	35.1322	0.000245235
86.7	48.0133	0.00796505			48.0133	0.00796581	35.2353	0.0108405	35.2353	0.000251333
86.802	48.0133	0.00793456			48.0133	0.00795793	35.3264	0.0108498	35.3264	0.000257244
86.904	48.0133	0.00799594			48.0133	0.00795078	35.5161	0.0108566	35.5161	0.00026496
87.006	48.0133	0.00802282			48.0133	0.00794108	35.6096	0.0108626	35.6096	0.000267942
87.108	48.0133	0.00799875			48.0133	0.00792936	35.7036	0.0108716	35.7036	0.000270456
87.21	48.0133	0.0079145			48.0133	0.00792505	35.8023	0.0108803	35.8023	0.00026944
87.312	48.0133	0.0079482			48.0133	0.00791756	35.9898	0.0108903	35.9898	0.000268517
87.414	48.0133	0.00790326			48.0133	0.0079069	36.0914	0.0109014	36.0914	0.000269747
87.516	48.0133	0.00788			48.0133	0.00789857	36.1855	0.0109163	36.1855	0.000269253
87.618	48.0133	0.00784269			48.0133	0.00789124	36.3701	0.0109319	36.3701	0.000267996
87.72	48.0133	0.00778893			48.0133	0.00788441	36.4717	0.0109457	36.4717	0.000264733
87.822	48.0133	0.00779374			48.0133	0.00787963	36.5694	0.0109601	36.5694	0.000261135
87.924	48.0133	0.00775041			48.0133	0.00787865	36.6636	0.0109754	36.6636	0.000260453
88.026	48.0133	0.00770909			48.0133	0.00787643	36.8526	0.0109909	36.8526	0.000258929
88.128	48.0133	0.00776004			48.0133	0.00787156	36.9512	0.0110043	36.9512	0.000257485
88.23	48.0133	0.00778451			48.0133	0.00786399	37.0491	0.0110204	37.0491	0.000253753
88.332	48.0133	0.00781661			48.0133	0.00785877	37.2329	0.0110346	37.2329	0.000251734
88.434	48.0133	0.00775162			48.0133	0.00785578	37.3307	0.0110472	37.3307	0.000248284
88.536	48.0133	0.0077797			48.0133	0.00785039	37.4271	0.0110633	37.4271	0.00024355
88.638	48.0133	0.0079506			48.0133	0.00784325	37.5197	0.0110788	37.5197	0.000239124
88.74	48.0133	0.00788561			48.0133	0.00783756	37.7095	0.0110947	37.7095	0.000238147
88.842	48.0133	0.0077809			48.0133	0.00783607	37.8103	0.0111096	37.8103	0.000233574
88.944	48.0133	0.00782423			48.0133	0.00783351	37.9081	0.0111259	37.9081	0.000228185
89.046	48.0133	0.00787277			48.0133	0.00783088	37.9978	0.011144	37.9978	0.000223798
89.148	48.0133	0.00784509			48.0133	0.00782987	38.195	0.0111625	38.195	0.000218369
89.25	48.0133	0.00794138			48.0133	0.00783098	38.2906	0.0111784	38.2906	0.000212284
89.352	48.0133	0.00792212			48.0133	0.00783216	38.3826	0.0111961	38.3826	0.00020759
89.454	48.0133	0.00796023			48.0133	0.00783189	38.5738	0.0112126	38.5738	0.000202482
89.556	48.0133	0.00782142			48.0133	0.00783442	38.6739	0.0112314	38.6739	0.000196691
89.658	48.0133	0.00777489			48.0133	0.00783998	38.7665	0.0112494	38.7665	0.000191971
89.76	48.0133	0.00780858			48.0133	0.00784032	38.8569	0.0112702	38.8569	0.000184295
89.862	48.0133	0.00784469			48.0133	0.00784079	39.0519	0.0112924	39.0519	0.000177006
89.964	48.0133	0.00783426			48.0133	0.00784182	39.1422	0.0113156	39.1422	0.000169999
90.066	48.0133	0.00780858			48.0133	0.00784508	39.2401	0.0113375	39.2401	0.00016596
90.168	48.0133	0.00782824			48.0133	0.00784837	39.4344	0.0113568	39.4344	0.000162858
90.27	48.0133	0.00786957			48.0133	0.00784295	39.5307	0.011376	39.5307	0.000164891
90.372	48.0133	0.00787157			48.0133	0.00784219	39.6278	0.0113964	39.6278	0.000165265
90.474	48.0133	0.00782423			48.0133	0.00784278	39.7205	0.0114142	39.7205	0.000164142
90.576	48.0133	0.00784991			48.0133	0.00784331	39.9154	0.0114308	39.9154	0.000164289
90.678	48.0133	0.00787598			48.0133	0.00784464	40.0088	0.011446	40.0088	0.000165586
90.78	48.0133	0.00782423			48.0133	0.0078458	40.1022	0.0114621	40.1022	0.000166081
90.882	48.0133	0.00778572			48.0133	0.00784543	40.1993	0.011479	40.1993	0.000169491
90.984	48.0133	0.00782624			48.0133	0.00784255	40.3853	0.0114956	40.3853	0.00017496
91.086	48.0133	0.00787598			48.0133	0.00784053	40.4847	0.0115106	40.4847	0.000180162
91.188	48.0133	0.00777007			48.0133	0.00784389	40.5788	0.0115262	40.5788	0.000182957
91.29	48.0133	0.00779856			48.0133	0.00784854	40.7716	0.011541	40.7716	0.000187344
91.392	48.0133	0.0078475			48.0133	0.00785107	40.8656	0.0115542	40.8656	0.000192385
91.494	48.0133	0.00784951			48.0133	0.00785062	40.9643	0.0115677	40.9643	0.000197079
91.596	48.0133	0.00787839			48.0133	0.00785035	41.0584	0.0115787	41.0584	0.000201947
91.698	48.0133	0.00778812			48.0133	0.00784981	41.2481	0.0115902	41.2481	0.000207804
91.8	48.0133	0.00786275			48.0133	0.00784873	41.349	0.0116025	41.349	0.000212391
91.902	48.0133	0.00779856			48.0133	0.00784718	41.4431	0.0116121	41.4431	0.000218797
92.004	48.0133	0.00784028			48.0133	0.0078464	41.6314	0.0116222	41.6314	0.000224748
92.106	48.0133	0.00791249			48.0133	0.00784414	41.7247	0.0116327	41.7247	0.000228158
92.208	48.0133	0.00788			48.0133	0.00784258	41.8189	0.0116418	41.8189	0.000235219
92.31	48.0133	0.00793014			48.0133	0.00784136	41.9182	0.0116545	41.9182	0.000240768
92.412	48.0133	0.00783587			48.0133	0.00784212	42.1058	0.0116649	42.1058	0.000246077
92.514	48.0133	0.00789965			48.0133	0.00784345	42.2066	0.0116752	42.2066	0.000251427
92.616	48.0133	0.00792212			48.0133	0.00784187	42.3014	0.0116854	42.3014	0.000257204
92.718	48.0133	0.0079145			48.0133	0.00783743	42.4912	0.0116942	42.4912	0.000259959
92.82	48.0133	0.00788441			48.0133	0.00783942	42.5868	0.0116987	42.5868	0.000263917
92.922	48.0133	0.00783105			48.0133	0.00783867	42.6854	0.0117031	42.6854	0.000268718
93.024	48.0133	0.00782624			48.0133	0.00783613	42.7841	0.0117074	42.7841	0.00027281
93.126	48.0133	0.00779254			48.0133	0.00783319	42.9678	0.0117128	42.9678	0.000276314
93.228	48.0133	0.00779575			48.0133	0.00782951	43.0694	0.0117182	43.0694	0.000279831
93.33	48.0133	0.00782303			48.0133	0.00782648	43.1665	0.0117208	43.1665	0.00028173
93.432	48.0133	0.0078483			48.0133	0.00782126	43.351	0.0117239	43.351	0.000284832
93.534	48.0133	0.00775643			48.0133	0.00781641	43.4474	0.0117288	43.4474	0.000286744
93.636	48.0133	0.00780297			48.0133	0.00781105	43.5438	0.0117327	43.5438	0.00028756
93.738	48.0133	0.00783948			48.0133	0.00780394	43.6386	0.0117363	43.6386	0.000291692
93.84	48.0133	0.0078471			48.0133	0.00780007	43.8246	0.0117423	43.8246	0.000295918
93.942	48.0133	0.00782543			48.0133	0.00779347	43.9292	0.0117474	43.9292	0.000299422
94.044	48.0133	0.0077789			48.0133	0.00778994	44.0263	0.0117553	44.0263	0.000299422
94.146	48.0133	0.00774279			48.0133	0.00778276	44.116	0.0117649	44.116	0.000299489
94.248	48.0133	0.00782985			48.0133	0.00777444	44.3087	0.0117751	44.3087	0.000298994
94.35	48.0133	0.00777609			48.0133	0.00776649	44.4043	0.0117864	44.4043	0.000296868
94.452	48.0133	0.00777127			48.0133	0.00775953	44.4977	0.0117982	44.4977	0.000294889
94.554	48.0133	0.00776124			48.0133	0.00775552	44.6889	0.0118106	44.6889	0.000294059
94.656	48.0133	0.00776806			48.0133	0.0077513	44.7853	0.0118242	44.7853	0.000293016
94.758	48.0133	0.00769705			48.0133	0.00774691	44.8825	0.0118388	44.8825	0.000289325
94.86	48.0133	0.00770628			48.0133	0.00774417	44.9728	0.0118531	44.9728	0.00028756
94.962	48.0133	0.00765292			48.0133	0.00774196	45.1678	0.0118702	45.1678	0.000286811
95.064	48.0133	0.0076794			48.0133	0.00773847	45.2642	0.0118883	45.2642	0.000287239
95.166	48.0133	0.00769946			48.0133	0.00773913	45.3598	0.0119071	45.3598	0.000287426
95.268	48.0133	0.00776365			48.0133	0.00773739	45.5518	0.0119256	45.5518	0.000285675
95.37	48.0133	0.00773236			48.0133	0.00773636	45.6504	0.0119425	45.6504	0.000285474
95.472	48.0133	0.00772995			48.0133	0.00773511	45.7422	0.0119627	45.7422	0.00028304
95.574	48.0133	0.00768422			48.0133	0.00773363	45.8357	0.0119835	45.8357	0.000278854
95.676	48.0133	0.00767258			48.0133	0.00773482	46.0306	0.0120019	46.0306	0.000276661
95.778	48.0133	0.00767579			48.0133	0.00773594	46.1255	0.0120221	46.1255	0.000277785
95.88	48.0133	0.00767579			48.0133	0.00773431	46.2204	0.0120457	46.2204	0.000277517
95.982	48.0133	0.0077107			48.0133	0.00773219	46.4094	0.0120699	46.4094	0.000273412
96.084	48.0133	0.00769946			48.0133	0.00773153	46.5065	0.0120956	46.5065	0.000271794
96.186	48.0133	0.00766095			48.0133	0.00773129	46.5991	0.0121225	46.5991	0.000271165
96.288	48.0133	0.0077135			48.0133	0.00773117	46.6925	0.0121531	46.6925	0.000269186
96.39	48.0133	0.00775683			48.0133	0.00773145	46.8912	0.0121842	46.8912	0.000266565
96.492	48.0133	0.00774359			48.0133	0.00773457	46.9846	0.0122145	46.9846	0.000267086
96.594	48.0133	0.00777609			48.0133	0.0077391	47.0795	0.0122414	47.0795	0.000266658
96.696	48.0133	0.00775081			48.0133	0.00774444	47.2707	0.012271	47.2707	0.000265147
96.798	48.0133	0.00780858			48.0133	0.00774684	47.3663	0.0123004	47.3663	0.000260975
96.9	48.0133	0.00780979			48.0133	0.00774554	47.4664	0.0123296	47.4664	0.000257137
97.002	48.0133	0.0077809			48.0133	0.00774675	47.5576	0.0123571	47.5576	0.000250571
97.104	48.0133	0.0078146			48.0133	0.00775031	47.7488	0.0123827	47.7488	0.000246291
97.206	48.0133	0.00777649			48.0133	0.00775608	47.8422	0.0124076	47.8422	0.000243817
97.308	48.0133	0.0077809			48.0133	0.00776436	47.9385	0.012433	47.9385	0.000242761
97.41	48.0133	0.0077123			48.0133	0.00777035	48.1298	0.0124582	48.1298	0.00024236
97.512	48.0133	0.00775162			48.0133	0.00777816	48.2261	0.012485	48.2261	0.000239444
97.614	48.0133	0.00775402			48.0133	0.00778346	48.3233	0.0125113	48.3233	0.000236997
97.716	48.0133	0.00776445			48.0133	0.00779025	48.4167	0.0125384	48.4167	0.000235954
97.818	48.0133	0.00770548			48.0133	0.00779643	48.6079	0.0125642	48.6079	0.00023693
97.92	48.0133	0.00779976			48.0133	0.0078	48.7043	0.0125914	48.7043	0.000238335
98.022	48.0133	0.00778893			48.0133	0.00780146	48.8006	0.0126173	48.8006	0.000238963
98.124	48.0133	0.00783948			48.0133	0.00780282	48.8955	0.0126404	48.8955	0.000236489
98.226	48.0133	0.00777168			48.0133	0.00780245	49.0852	0.0126614	49.0852	0.000236101
98.328	48.0133	0.00772474			48.0133	0.0078039	49.1816	0.012686	49.1816	0.000234443
98.43	48.0133	0.00776847			48.0133	0.00780329	49.2787	0.0127096	49.2787	0.000232584
98.532	48.0133	0.00783667			48.0133	0.00780259	49.4678	0.0127312	49.4678	0.000232972
98.634	48.0133	0.00785753			48.0133	0.00780465	49.5655	0.0127514	49.5655	0.000236101
98.736	48.0133	0.00792092			48.0133	0.00780532	49.6605	0.012774	49.6605	0.000236703
98.838	48.0133	0.00785552			48.0133	0.00780892	49.7561	0.0127983	49.7561	0.000235847
98.94	48.0133	0.00791009			48.0133	0.00781023	49.9436	0.012819	49.9436	0.00023911
99.042	48.0133	0.00786957			48.0133	0.00781491	50.0452	0.0128407	50.0452	0.000244259
99.144	48.0133	0.00790326			48.0133	0.00781852	50.14	0.0128617	50.14	0.00024593
99.246	48.0133	0.0078463			48.0133	0.00782411	50.3291	0.0128826	50.3291	0.000246064
99.348	48.0133	0.00782062			48.0133	0.00782935	50.4247	0.0129027	50.4247	0.000247441
99.45	48.0133	0.00780056			48.0133	0.00783482	50.5196	0.0129237	50.5196	0.000249501
99.552	48.0133	0.00778451			48.0133	0.00783536	50.6151	0.0129463	50.6151	0.000250303
99.654	48.0133	0.00776486			48.0133	0.00783958	50.8035	0.0129707	50.8035	0.000252389
99.756	48.0133	0.00779454			48.0133	0.00784152	50.9035	0.0129918	50.9035	0.000257779
99.858	48.0133	0.00779013			48.0133	0.00784547	51.0014	0.0130143	51.0014	0.000263369
99.96	48.0133	0.00778893			48.0133	0.0078484	51.1866	0.0130364	51.1866	0.000267474
100.062	48.0133	0.00784269			48.0133	0.00784828	51.2852	0.013058	51.2852	0.000272716
100.164	48.0133	0.00783466			48.0133	0.00784905	51.3794	0.01308	51.3794	0.000277731
100.266	48.0133	0.00788441			48.0133	0.0078494	51.4765	0.0131021	51.4765	0.000282853
100.368	48.0133	0.00782022			48.0133	0.00784717	51.6678	0.0131258	51.6678	0.000288055
100.47	48.0133	0.00785272			48.0133	0.0078469	51.7641	0.0131487	51.7641	0.000292762
100.572	48.0133	0.00785994			48.0133	0.00784473	51.859	0.0131687	51.859	0.000299368
100.674	48.0133	0.00792172			48.0133	0.0078433	51.9508	0.0131885	51.9508	0.000302979
100.776	48.0133	0.00792172			48.0133	0.00783912	52.1436	0.0132095	52.1436	0.000304731
100.878	48.0133	0.00786957			48.0133	0.00783657	52.2415	0.0132308	52.2415	0.000306215
100.98	48.0133	0.00781581			48.0133	0.00783316	52.3348	0.0132482	52.3348	0.000304784
101.082	48.0133	0.0079157			48.0133	0.0078312	52.5253	0.0132687	52.5253	0.000302725
101.184	48.0133	0.00789765			48.0133	0.00783132	52.6224	0.0132887	52.6224	0.000303073
101.286	48.0133	0.00789003			48.0133	0.00783243	52.7181	0.0133108	52.7181	0.000303233
101.388	48.0133	0.0078126			48.0133	0.00783399	52.8114	0.0133317	52.8114	0.000305627
101.49	48.0133	0.00776486			48.0133	0.00783564	53.0064	0.0133538	53.0064	0.000306523
101.592	48.0133	0.00785994			48.0133	0.00783746	53.1035	0.013374	53.1035	0.000307673
101.694	48.0133	0.00786796			48.0133	0.00783688	53.1969	0.0133953	53.1969	0.000306242
101.796	48.0133	0.00785392			48.0133	0.00783501	53.3859	0.0134158	53.3859	0.000306296
101.898	48.0133	0.0078475			48.0133	0.0078325	53.4838	0.0134339	53.4838	0.000307994
102	48.0133	0.00784509			48.0133	0.00783235	53.5794	0.013457	53.5794	0.000305627
102.102	48.0133	0.00782664			48.0133	0.0078282	53.672	0.0134782	53.672	0.000305359
102.204	48.0133	0.00777769			48.0133	0.00782495	53.864	0.0134961	53.864	0.000305039
102.306	48.0133	0.00777007			48.0133	0.00782192	53.9581	0.0135126	53.9581	0.000305373
102.408	48.0133	0.00771832			48.0133	0.00781676	54.0538	0.0135286	54.0538	0.000306015
102.51	48.0133	0.00774159			48.0133	0.00781408	54.2472	0.0135434	54.2472	0.000304517
102.612	48.0133	0.00778812			48.0133	0.0078132	54.3436	0.0135572	54.3436	0.000301094
102.714	48.0133	0.00779815			48.0133	0.00780881	54.4407	0.0135701	54.4407	0.000299007
102.816	48.0133	0.00784148			48.0133	0.00780615	54.5363	0.0135858	54.5363	0.00029668
102.918	48.0133	0.00783948			48.0133	0.00780138	54.7253	0.0136009	54.7253	0.000295196
103.02	48.0133	0.00784349			48.0133	0.00779912	54.8202	0.0136161	54.8202	0.000293605
103.122	48.0133	0.00782543			48.0133	0.00779965	54.9143	0.0136332	54.9143	0.000293605
103.224	48.0133	0.0077785			48.0133	0.00779884	55.0114	0.0136517	55.0114	0.000294367
103.326	48.0133	0.00780899			48.0133	0.00779703	55.1997	0.0136701	55.1997	0.000293926
103.428	48.0133	0.00781581			48.0133	0.00779553	55.2961	0.0136853	55.2961	0.00029089
103.53	48.0133	0.00772835			48.0133	0.00779584	55.391	0.0137003	55.391	0.000290034
103.632	48.0133	0.00776245			48.0133	0.00779609	55.5859	0.0137176	55.5859	0.000289606
103.734	48.0133	0.00783065			48.0133	0.00779716	55.6808	0.013737	55.6808	0.000291398
103.836	48.0133	0.00776686			48.0133	0.00779957	55.7764	0.0137529	55.7764	0.000294608
103.938	48.0133	0.00778933			48.0133	0.00780052	55.872	0.0137683	55.872	0.000297523
104.04	48.0133	0.00778933			48.0133	0.00780536	56.0617	0.0137865	56.0617	0.00030322
104.142	48.0133	0.00778411			48.0133	0.00780936	56.1604	0.0138022	56.1604	0.000308422
104.244	48.0133	0.00781781			48.0133	0.00781246	56.256	0.0138182	56.256	0.000314854
104.346	48.0133	0.0077468			48.0133	0.00781462	56.445	0.013833	56.445	0.000319134
104.448	48.0133	0.0077448			48.0133	0.00781641	56.5414	0.0138474	56.5414	0.000322597
104.55	48.0133	0.0077809			48.0133	0.00781721	56.6355	0.0138626	56.6355	0.000325285
104.652	48.0133	0.00783546			48.0133	0.00781733	56.7304	0.013881	56.7304	0.000327398
104.754	48.0133	0.0078138			48.0133	0.00781647	56.9201	0.0138967	56.9201	0.000331624
104.856	48.0133	0.00780899			48.0133	0.00781998	57.0187	0.0139133	57.0187	0.000337401
104.958	48.0133	0.00785673			48.0133	0.00782043	57.1166	0.0139294	57.1166	0.000342884
105.06	48.0133	0.00785272			48.0133	0.00781895	57.2085	0.0139455	57.2085	0.000346909
105.162	48.0133	0.00785873			48.0133	0.00781927	57.4004	0.0139619	57.4004	0.000349864
105.264	48.0133	0.00784991			48.0133	0.00781853	57.4983	0.0139813	57.4983	0.000353448
105.366	48.0133	0.00779856			48.0133	0.00781508	57.5947	0.0139998	57.5947	0.000357674
105.468	48.0133	0.00786355			48.0133	0.00781494	57.7829	0.0140175	57.7829	0.000361753
105.57	48.0133	0.00786154			48.0133	0.00781388	57.8801	0.0140354	57.8801	0.000364494
105.672	48.0133	0.0078812			48.0133	0.00781123	57.9756	0.0140542	57.9756	0.000371341
105.774	48.0133	0.00786275			48.0133	0.00781102	58.0668	0.0140745	58.0668	0.00037665
105.876	48.0133	0.00789524			48.0133	0.00780921	58.2595	0.0140907	58.2595	0.000381692
105.978	48.0133	0.00786355			48.0133	0.0078088	58.3567	0.0141061	58.3567	0.000385503
106.08	48.0133	0.0078471			48.0133	0.00780768	58.4523	0.0141233	58.4523	0.000393781
106.182	48.0133	0.00779976			48.0133	0.00780531	58.6398	0.0141375	58.6398	0.000398047
106.284	48.0133	0.00788361			48.0133	0.00780135	58.7391	0.0141505	58.7391	0.00040119
106.386	48.0133	0.00782263			48.0133	0.00779747	58.8355	0.014163	58.8355	0.000402687
106.488	48.0133	0.00777127			48.0133	0.00779358	58.9296	0.0141789	58.9296	0.000407756
106.59	48.0133	0.00773798			48.0133	0.0077897	59.1231	0.014195	59.1231	0.000410965
106.692	48.0133	0.00774038			48.0133	0.00778778	59.2187	0.0142105	59.2187	0.000414068
106.794	48.0133	0.00772714			48.0133	0.00778549	59.3121	0.0142262	59.3121	0.000415164
106.896	48.0133	0.00776245			48.0133	0.00778219	59.5026	0.0142428	59.5026	0.000416729
106.998	48.0133	0.00775763			48.0133	0.00778021	59.5997	0.0142604	59.5997	0.000416569
107.1	48.0133	0.00770989			48.0133	0.00777613	59.6953	0.0142778	59.6953	0.000414095
107.202	48.0133	0.00777769			48.0133	0.00777313	59.7872	0.014295	59.7872	0.000414135
107.304	48.0133	0.00776365			48.0133	0.00776889	59.98	0.0143138	59.98	0.000412236
107.406	48.0133	0.00773437			48.0133	0.0077627	60.0771	0.0143307	60.0771	0.00041134
107.508	48.0133	0.0077111			48.0133	0.00775671	60.1704	0.0143477	60.1704	0.000411647
107.61	48.0133	0.00770989			48.0133	0.00775251	60.364	0.0143647	60.364	0.000413025
107.712	48.0133	0.00771671			48.0133	0.00774929	60.461	0.0143828	60.461	0.000414148
107.814	48.0133	0.00769746			48.0133	0.00774617	60.5574	0.0144009	60.5574	0.00041479
107.916	48.0133	0.00769224			48.0133	0.00774028	60.6493	0.0144176	60.6493	0.00041146
108.018	48.0133	0.00774038			48.0133	0.00773699	60.8413	0.0144372	60.8413	0.00041015
108.12	48.0133	0.00779494			48.0133	0.00773521	60.9369	0.0144542	60.9369	0.000412115
108.222	48.0133	0.00779013			48.0133	0.00773614	61.0325	0.0144693	61.0325	0.000412155
108.324	48.0133	0.00775081			48.0133	0.00773644	61.1274	0.014485	61.1274	0.000411019
108.426	48.0133	0.00773918			48.0133	0.00773971	61.3179	0.0145027	61.3179	0.000411848
108.528	48.0133	0.00774119			48.0133	0.00774119	61.4128	0.0145191	61.4128	0.000412944
108.63	48.0133	0.00777168			48.0133	0.00773953	61.5076	0.0145366	61.5076	0.000414242
108.732	48.0133	0.00775402			48.0133	0.00773926	61.7026	0.0145516	61.7026	0.000409895
108.834	48.0133	0.007677			48.0133	0.00773703	61.7967	0.0145673	61.7967	0.000408572
108.936	48.0133	0.00771551			48.0133	0.00773542	61.8939	0.0145863	61.8939	0.000405282
109.038	48.0133	0.00773757			48.0133	0.00773632	61.9895	0.0146026	61.9895	0.000399772
109.14	48.0133	0.00775041			48.0133	0.00773923	62.1777	0.0146158	62.1777	0.000394998
109.242	48.0133	0.00770628			48.0133	0.00774066	62.2764	0.0146334	62.2764	0.000392618
109.344	48.0133	0.00770668			48.0133	0.00774506	62.3719	0.0146506	62.3719	0.000389997
109.446	48.0133	0.00772393			48.0133	0.0077498	62.5617	0.0146679	62.5617	0.00038898
109.548	48.0133	0.00771792			48.0133	0.00775485	62.6558	0.0146828	62.6558	0.000387335
109.65	48.0133	0.00776606			48.0133	0.00775737	62.7507	0.0146996	62.7507	0.000387563
109.752	48.0133	0.00774921			48.0133	0.00775533	62.847	0.0147163	62.847	0.000385584
109.854	48.0133	0.00782543			48.0133	0.00775484	63.036	0.0147301	63.036	0.000382387
109.956	48.0133	0.00780658			48.0133	0.00775521	63.1346	0.0147443	63.1346	0.000378616
110.058	48.0133	0.00770789			48.0133	0.00775567	63.2303	0.0147591	63.2303	0.000377065
110.16	48.0133	0.00770187			48.0133	0.00775723	63.4208	0.0147708	63.4208	0.00037649
110.262	48.0133	0.0077107			48.0133	0.00775868	63.5194	0.0147818	63.5194	0.000373976
110.364	48.0133	0.00771551			48.0133	0.00775911	63.6165	0.0147944	63.6165	0.000374457
110.466	48.0133	0.00776124			48.0133	0.00776276	63.7099	0.0148086	63.7099	0.000374685
110.568	48.0133	0.00779856			48.0133	0.00776556	63.8988	0.0148199	63.8988	0.00037304
110.67	48.0133	0.00775282			48.0133	0.00776401	63.9952	0.0148323	63.9952	0.000373428
110.772	48.0133	0.0078487			48.0133	0.00776305	64.0924	0.014841	64.0924	0.000373842
110.874	48.0133	0.00783948			48.0133	0.0077636	64.2791	0.01485	64.2791	0.000372505
110.976	48.0133	0.00784389			48.0133	0.00776468	64.377	0.0148586	64.377	0.00037098
111.078	48.0133	0.00781581			48.0133	0.00776348	64.4733	0.0148665	64.4733	0.000369844
111.18	48.0133	0.00773396			48.0133	0.00776582	64.4733	0.0148738	64.4733	0.000368306
111.282	48.0133	0.00777529			48.0133	0.0077665	64.7385	0.0148839	64.7385	0.000369536
111.384	48.0133	0.00776205			48.0133	0.00776782	64.8364	0.0148941	64.8364	0.000371355
111.486	48.0133	0.00775282			48.0133	0.00776572	64.9313	0.0149046	64.9313	0.000373013
111.588	48.0133	0.00778812			48.0133	0.00776364	65.1225	0.0149145	65.1225	0.000373561
111.69	48.0133	0.007815			48.0133	0.0077663	65.2234	0.014922	65.2234	0.000374805
111.792	48.0133	0.00776686			48.0133	0.00776848	65.3152	0.0149316	65.3152	0.000377052
111.894	48.0133	0.00778652			48.0133	0.00776678	65.502	0.0149392	65.502	0.000376089
111.996	48.0133	0.00779976			48.0133	0.00776431	65.5991	0.0149466	65.5991	0.000377038
112.098	48.0133	0.00769104			48.0133	0.00776004	65.6963	0.0149575	65.6963	0.000379699
112.2	48.0133	0.00772153			48.0133	0.00775643	65.7911	0.0149676	65.7911	0.000379633
112.302	48.0133	0.00772273			48.0133	0.00775528	65.9816	0.0149743	65.9816	0.000381933
112.404	48.0133	0.00773918			48.0133	0.00774875	66.0795	0.0149824	66.0795	0.000382321
112.506	48.0133	0.00768783			48.0133	0.00774439	66.1736	0.0149929	66.1736	0.000383243
112.608	48.0133	0.00778812			48.0133	0.00773973	66.3648	0.0150041	66.3648	0.000381545
112.71	48.0133	0.00778652			48.0133	0.00773507	66.4619	0.015011	66.4619	0.000379178
112.812	48.0133	0.00778893			48.0133	0.0077326	66.5576	0.0150217	66.5576	0.000377546
112.914	48.0133	0.00776245			48.0133	0.00772855	66.6517	0.0150377	66.6517	0.000380435
113.016	48.0133	0.00774399			48.0133	0.0077274	66.8422	0.0150501	66.8422	0.00038327
113.118	48.0133	0.00778772			48.0133	0.00772748	66.9415	0.0150577	66.9415	0.000384808
113.22	48.0133	0.00776726			48.0133	0.00772355	67.0334	0.0150716	67.0334	0.000385838
113.322	48.0133	0.00765974			48.0133	0.00772004	67.1275	0.0150909	67.1275	0.000387951
113.424	48.0133	0.00764129			48.0133	0.00771899	67.3218	0.0151068	67.3218	0.000387683
113.526	48.0133	0.00763327			48.0133	0.00771499	67.4167	0.0151218	67.4167	0.000390585
113.628	48.0133	0.00769023			48.0133	0.00770909	67.5115	0.0151388	67.5115	0.000390839
113.73	48.0133	0.00771832			48.0133	0.00770922	67.702	0.0151536	67.702	0.000389943
113.832	48.0133	0.00765292			48.0133	0.00770904	67.8013	0.0151706	67.8013	0.000386907
113.934	48.0133	0.00770869			48.0133	0.00770896	67.8948	0.0151869	67.8948	0.000385931
114.036	48.0133	0.00770388			48.0133	0.007707	67.9881	0.0152045	67.9881	0.000386787
114.138	48.0133	0.00767619			48.0133	0.00770719	68.1809	0.0152181	68.1809	0.000382789
114.24	48.0133	0.00765974			48.0133	0.00770494	68.275	0.0152322	68.275	0.00037887
114.342	48.0133	0.00765373			48.0133	0.00770426	68.3721	0.0152463	68.3721	0.000374096
114.444	48.0133	0.00772755			48.0133	0.00770167	68.5633	0.0152624	68.5633	0.000368332
114.546	48.0133	0.00775523			48.0133	0.00770092	68.6597	0.0152777	68.6597	0.000363264
114.648	48.0133	0.00767018			48.0133	0.00770199	68.7531	0.0152965	68.7531	0.000357741
114.75	48.0133	0.00770989			48.0133	0.00770103	68.8465	0.0153178	68.8465	0.00035508
114.852	48.0133	0.00773517			48.0133	0.0077006	69.0392	0.0153375	69.0392	0.000352673
114.954	48.0133	0.00766656			48.0133	0.00770433	69.1356	0.0153569	69.1356	0.000352098
115.056	48.0133	0.00762284			48.0133	0.00770666	69.2327	0.0153769	69.2327	0.000349343
115.158	48.0133	0.00769505			48.0133	0.00771162	69.4232	0.0153975	69.4232	0.00034715
115.26	48.0133	0.00771591			48.0133	0.00771302	69.5196	0.015417	69.5196	0.000345264
115.362	48.0133	0.00772032			48.0133	0.00771496	69.6144	0.0154393	69.6144	0.000342041
115.464	48.0133	0.00768061			48.0133	0.00771701	69.7108	0.01546	69.7108	0.000340396
115.566	48.0133	0.00769344			48.0133	0.00771766	69.9005	0.0154826	69.9005	0.000337909
115.668	48.0133	0.00772072			48.0133	0.00771941	69.9969	0.0155035	69.9969	0.000335876
115.77	48.0133	0.00776606			48.0133	0.00772134	70.0918	0.0155275	70.0918	0.000335649
115.872	48.0133	0.0077111			48.0133	0.00772526	70.1844	0.015548	70.1844	0.000339246
115.974	48.0133	0.00773998			48.0133	0.00773034	70.3787	0.0155588	70.3787	0.000340517
116.076	48.0133	0.00777609			48.0133	0.00773271	70.4757	0.0155632	70.4757	0.000340196
116.178	48.0133	0.00775884			48.0133	0.00773368	70.5706	0.015562	70.5706	0.000341787
116.28	48.0133	0.00775442			48.0133	0.00773582	70.7604	0.0155531	70.7604	0.000342683
116.382	48.0133	0.00777168			48.0133	0.00773482	70.8553	0.0155353	70.8553	0.000340597
116.484	48.0133	0.0077111			48.0133	0.00773267	70.9554	0.0155142	70.9554	0.000337093
116.586	48.0133	0.00778211			48.0133	0.00773418	71.0494	0.0154884	71.0494	0.000333523
116.688	48.0133	0.00773236			48.0133	0.00773765	71.2392	0.0154575	71.2392	0.000332654
116.79	48.0133	0.00777649			48.0133	0.00773905	71.3356	0.0154237	71.3356	0.000331664
116.892	48.0133	0.00771431			48.0133	0.00773744	71.4305	0.0153872	71.4305	0.000331022
116.994	48.0133	0.00772835			48.0133	0.00773644	71.6187	0.0153468	71.6187	0.000330487
117.096	48.0133	0.00775643			48.0133	0.00773529	71.7143	0.0153008	71.7143	0.000329083
117.198	48.0133	0.00773396			48.0133	0.00773374	71.8136	0.0152556	71.8136	0.000328923
117.3	48.0133	0.00777729			48.0133	0.0077314	71.9086	0.0152092	71.9086	0.000327799
117.402	48.0133	0.00780618			48.0133	0.00772955	72.0146	0.0151565	72.0146	0.000326382
117.504	48.0133	0.00779856			48.0133	0.00772772	72.0146	0.0150988	72.0146	0.00032483
117.606	48.0133	0.00778451			48.0133	0.00772672	72.0146	0.0150376	72.0146	0.000324509
117.708	48.0133	0.00773437			48.0133	0.00772159	72.0146	0.0149727	72.0146	0.000324871
117.81	48.0133	0.0076798			48.0133	0.0077184	72.0146	0.0149005	72.0146	0.000325232
117.912	48.0133	0.00767058			48.0133	0.00771669	72.0146	0.0148275	72.0146	0.000326342
118.014	48.0133	0.0077119			48.0133	0.00771328	72.0146	0.0147553	72.0146	0.000328013
118.116	48.0133	0.00772714			48.0133	0.00771203	72.0146	0.0146785	72.0146	0.000331557
118.218	48.0133	0.00773677			48.0133	0.00770987	72.0146	0.014596	72.0146	0.00033605
118.32	48.0133	0.00766777			48.0133	0.00770884	72.0146	0.0145134	72.0146	0.000341506
118.422	48.0133	0.00769023			48.0133	0.00770759	72.0146	0.0144268	72.0146	0.000343446
118.524	48.0133	0.0076461			48.0133	0.00770771	72.0146	0.0143376	72.0146	0.000345037
118.626	48.0133	0.00764691			48.0133	0.00770858	72.0146	0.0142419	72.0146	0.000350373
118.728	48.0133	0.00765052			48.0133	0.0077087	72.0146	0.0141448	72.0146	0.000357527
118.83	48.0133	0.0077107			48.0133	0.00771076	72.0146	0.0140461	72.0146	0.000360844
118.932	48.0133	0.00765613			48.0133	0.007711	72.0146	0.0139429	72.0146	0.000361044
119.034	48.0133	0.00770989			48.0133	0.00770747	72.0146	0.0138457	72.0146	0.00036194
119.136	48.0133	0.00762243			48.0133	0.00770371	72.0146	0.0137553	72.0146	0.00036424
119.238	48.0133	0.00766295			48.0133	0.00770223	72.0146	0.013671	72.0146	0.000362769
119.34	48.0133	0.00770307			48.0133	0.00770068	72.0146	0.013591	72.0146	0.000363077
119.442	48.0133	0.00766937			48.0133	0.00770192	72.0146	0.013514	72.0146	0.000365136
119.544	48.0133	0.00767379			48.0133	0.00770355	72.0146	0.0134379	72.0146	0.000370619
119.646	48.0133	0.00771711			48.0133	0.00770751	72.0146	0.0133676	72.0146	0.000373454
119.748	48.0133	0.00770147			48.0133	0.00771066	72.0146	0.0133005	72.0146	0.000375086
119.85	48.0133	0.00773918			48.0133	0.00771138	72.0146	0.0132338	72.0146	0.000378563
119.952	48.0133	0.00771792			48.0133	0.00771479	72.0146	0.0131689	72.0146	0.000382588
120.054	48.0133	0.00775442			48.0133	0.00772042	72.0146	0.0131067	72.0146	0.000385878
120.156	48.0133	0.00776004			48.0133	0.00772545	72.0146	0.0130492	72.0146	0.000388378
120.258	48.0133	0.00779575			48.0133	0.00772835	72.0146	0.0129937	72.0146	0.000394289
120.36	48.0133	0.00778451			48.0133	0.00773374	72.0146	0.0129364	72.0146	0.000400521
120.462	48.0133	0.00770026			48.0133	0.00773677	72.0146	0.0128837	72.0146	0.000404653
120.564	48.0133	0.00768582			48.0133	0.00774238	72.0146	0.0128315	72.0146	0.000412597
120.666	48.0133	0.00773998			48.0133	0.00774537	72.0146	0.0127797	72.0146	0.000416569
120.768	48.0133	0.00768783			48.0133	0.00775283	72.0146	0.0127263	72.0146	0.000420393
120.87	48.0133	0.00771711			48.0133	0.0077567	72.0146	0.0126782	72.0146	0.000421396
120.972	48.0133	0.00771952			48.0133	0.00775727	72.0146	0.0126309	72.0146	0.000422894
121.074	48.0133	0.00783065			48.0133	0.00775917	72.0146	0.0125814	72.0146	0.000422974
121.176	48.0133	0.00782142			48.0133	0.00776207	72.0146	0.0125339	72.0146	0.000422747
121.278	48.0133	0.00775844			48.0133	0.00776413	72.0146	0.012491	72.0146	0.000419684
121.38	48.0133	0.00777007			48.0133	0.00776764	72.0146	0.0124485	72.0146	0.000415472
121.482	48.0133	0.00785913			48.0133	0.00777019	72.0146	0.0124053	72.0146	0.000412985
121.584	48.0133	0.00779695			48.0133	0.00777109	72.0146	0.0123647	72.0146	0.000412262
121.686	48.0133	0.00773396			48.0133	0.00776987	72.0146	0.0123238	72.0146	0.00040916
121.788	48.0133	0.0078122			48.0133	0.00776781	72.0146	0.0122863	72.0146	0.000404105
121.89	48.0133	0.00780176			48.0133	0.0077651	72.0146	0.0122472	72.0146	0.00040119
121.992	48.0133	0.00782423			48.0133	0.00776369	72.0146	0.0122112	72.0146	0.000398916
122.094	48.0133	0.00779976			48.0133	0.0077646	72.0146	0.0121769	72.0146	0.000398141
122.196	48.0133	0.0078463			48.0133	0.00776677	72.0146	0.0121428	72.0146	0.000396188
122.298	48.0133	0.0077789			48.0133	0.00776895	72.0146	0.0121101	72.0146	0.00039667
122.4	48.0133	0.00772032			48.0133	0.00777093	72.0146	0.0120758	72.0146	0.000394222
122.502	48.0133	0.00772634			48.0133	0.00777038	72.0146	0.0120415	72.0146	0.000392631
122.604	48.0133	0.00776084			48.0133	0.00777296	72.0146	0.0120103	72.0146	0.000389702
122.706	48.0133	0.0077789			48.0133	0.00777226	72.0146	0.0119773	72.0146	0.000388031
122.808	48.0133	0.00780658			48.0133	0.00776847	72.0146	0.011946	72.0146	0.000386453
122.91	48.0133	0.00781581			48.0133	0.00776859	72.0146	0.0119163	72.0146	0.00038331
123.012	48.0133	0.0077448			48.0133	0.00777103	72.0146	0.0118839	72.0146	0.000380127
123.114	48.0133	0.00771792			48.0133	0.00777045	72.0146	0.0118546	72.0146	0.000380422
123.216	48.0133	0.00769826			48.0133	0.00776809	72.0146	0.0118238	72.0146	0.000379566
123.318	48.0133	0.00771431			48.0133	0.0077686	72.0146	0.0117908	72.0146	0.000375447
123.42	48.0133	0.00774239			48.0133	0.00776883	72.0146	0.0117625	72.0146	0.000371074
123.522	48.0133	0.00772755			48.0133	0.00776562	72.0146	0.0117341	72.0146	0.000370699
123.624	48.0133	0.00775081			48.0133	0.00776409	72.0146	0.011705	72.0146	0.000365578
123.726	48.0133	0.00780538			48.0133	0.00776173	72.0146	0.0116774	72.0146	0.000362355
123.828	48.0133	0.0077472			48.0133	0.00775531	72.0146	0.0116511	72.0146	0.000361231
123.93	48.0133	0.00770067			48.0133	0.00775168	72.0146	0.0116253	72.0146	0.00036313
124.032	48.0133	0.00779695			48.0133	0.00775072	72.0146	0.0116001	72.0146	0.000366754
124.134	48.0133	0.00780979			48.0133	0.00774886	72.0146	0.0115742	72.0146	0.000369255
124.236	48.0133	0.00770749			48.0133	0.0077458	72.0146	0.0115483	72.0146	0.000371181
124.338	48.0133	0.00776205			48.0133	0.00774423	72.0146	0.0115218	72.0146	0.000373494
124.44	48.0133	0.00784349			48.0133	0.00774164	72.0146	0.0114961	72.0146	0.000376343
124.542	48.0133	0.00784148			48.0133	0.00773749	72.0146	0.0114703	72.0146	0.000379954
124.644	48.0133	0.00772634			48.0133	0.00773704	72.0146	0.0114471	72.0146	0.000383778
124.746	48.0133	0.00774921			48.0133	0.00773628	72.0146	0.0114245	72.0146	0.000387442
124.848	48.0133	0.00781902			48.0133	0.00773638	72.0146	0.0114013	72.0146	0.000391748
124.95	48.0133	0.00770548			48.0133	0.00773705	72.0146	0.011381	72.0146	0.000394771
125.052	48.0133	0.0077785			48.0133	0.0077359	72.0146	0.0113595	72.0146	0.000398609
125.154	48.0133	0.00772875			48.0133	0.0077338	72.0146	0.0113369	72.0146	0.000401243
125.256	48.0133	0.00765373			48.0133	0.00773392	72.0146	0.0113159	72.0146	0.00040587
125.358	48.0133	0.00767018			48.0133	0.0077316	72.0146	0.011296	72.0146	0.000409628
125.46	48.0133	0.00769144			48.0133	0.00772864	72.0146	0.0112751	72.0146	0.000413947
125.562	48.0133	0.00767058			48.0133	0.0077272	72.0146	0.0112545	72.0146	0.000417545
125.664	48.0133	0.00766897			48.0133	0.00772131	72.0146	0.011233	72.0146	0.000422051
125.766	48.0133	0.00773196			48.0133	0.00771476	72.0146	0.0112121	72.0146	0.000423536
125.868	48.0133	0.00772875			48.0133	0.00771294	72.0146	0.0111905	72.0146	0.000425007
125.97	48.0133	0.00769144			48.0133	0.00771063	72.0146	0.0111713	72.0146	0.000427334
126.072	48.0133	0.00773116			48.0133	0.00770422	72.0146	0.0111519	72.0146	0.00043045
126.174	48.0133	0.00769505			48.0133	0.00769697	72.0146	0.0111338	72.0146	0.000431172
126.276	48.0133	0.00770147			48.0133	0.00769751	72.0146	0.0111151	72.0146	0.000432643
126.378	48.0133	0.00773437			48.0133	0.007696	72.0146	0.0110979	72.0146	0.000435558
126.48	48.0133	0.00770789			48.0133	0.00769171	72.0146	0.0110806	72.0146	0.000436601
126.582	48.0133	0.00766456			48.0133	0.00769157	72.0146	0.0110613	72.0146	0.000437216
126.684	48.0133	0.00775442			48.0133	0.00769034	72.0146	0.0110438	72.0146	0.000441603
126.786	48.0133	0.00773557			48.0133	0.00769049	72.0146	0.0110249	72.0146	0.000443689
126.888	48.0133	0.00765854			48.0133	0.00769287	72.0146	0.0110088	72.0146	0.000445053
126.99	48.0133	0.00765734			48.0133	0.00769389	72.0146	0.0109922	72.0146	0.000443729
127.092	48.0133	0.00762043			48.0133	0.00769255	72.0146	0.0109731	72.0146	0.00044068
127.194	48.0133	0.00761321			48.0133	0.007693	72.0146	0.0109554	72.0146	0.000437551
127.296	48.0133	0.00765292			48.0133	0.00769394	72.0146	0.0109375	72.0146	0.000433565
127.398	48.0133	0.00769264			48.0133	0.00769294	72.0146	0.010919	72.0146	0.00043069
127.5	48.0133	0.00765132			48.0133	0.00769378	72.0146	0.0109007	72.0146	0.000426772
127.602	48.0133	0.00762404			48.0133	0.0076952	72.0146	0.0108838	72.0146	0.00042367
127.704	48.0133	0.00774239			48.0133	0.00769403	72.0146	0.0108619	72.0146	0.000418748
127.806	48.0133	0.00770388			48.0133	0.00769316	72.0146	0.0108455	72.0146	0.000414148
127.908	48.0133	0.00769023			48.0133	0.00769149	72.0146	0.0108283	72.0146	0.000411473
128.01	48.0133	0.00770147			48.0133	0.00768923	72.0146	0.0108094	72.0146	0.000410805
128.112	48.0133	0.00774159			48.0133	0.00768732	72.0146	0.010791	72.0146	0.000407836
128.214	48.0133	0.00773316			48.0133	0.00768735	72.0146	0.0107719	72.0146	0.000404961
128.316	48.0133	0.00772514			48.0133	0.0076849	72.0146	0.0107514	72.0146	0.000402647
128.418	48.0133	0.00770067			48.0133	0.00768152	72.0146	0.0107311	72.0146	0.000400361
128.52	48.0133	0.00765132			48.0133	0.00768118	72.0146	0.010712	72.0146	0.000399237
128.622	48.0133	0.00768422			48.0133	0.0076796	72.0146	0.0106979	72.0146	0.000398047
128.724	48.0133	0.00769705			48.0133	0.00768007	72.0146	0.0106824	72.0146	0.000393634
128.826	48.0133	0.00770187			48.0133	0.0076816	72.0146	0.0106673	72.0146	0.000393781
128.928	48.0133	0.00775402			48.0133	0.00768144	72.0146	0.0106489	72.0146	0.000394583
129.03	48.0133	0.00773396			48.0133	0.00767926	72.0146	0.0106309	72.0146	0.000393594
129.132	48.0133	0.00769625			48.0133	0.00767788	72.0146	0.010614	72.0146	0.000391334
129.234	48.0133	0.00766897			48.0133	0.00767982	72.0146	0.0105951	72.0146	0.000389047
129.336	48.0133	0.00765132			48.0133	0.00767733	72.0146	0.0105781	72.0146	0.00038882
129.438	48.0133	0.00766656			48.0133	0.00767647	72.0146	0.01056	72.0146	0.000387509
129.54	48.0133	0.00765052			48.0133	0.00767698	72.0146	0.010542	72.0146	0.000388485
129.642	48.0133	0.00766536			48.0133	0.00767618	72.0146	0.0105277	72.0146	0.000386814
129.744	48.0133	0.00768101			48.0133	0.00767333	72.0146	0.0105112	72.0146	0.000383952
129.846	48.0133	0.00763407			48.0133	0.00767068	72.0146	0.010497	72.0146	0.000380061
129.948	48.0133	0.00764851			48.0133	0.00766921	72.0146	0.0104818	72.0146	0.000375527
130.05	48.0133	0.00761			48.0133	0.00766677	72.0146	0.010468	72.0146	0.000371662
130.152	48.0133	0.00763447			48.0133	0.00766869	72.0146	0.0104551	72.0146	0.000367584
130.254	48.0133	0.00765894			48.0133	0.00766767	72.0146	0.0104418	72.0146	0.000365979
130.356	48.0133	0.00764811			48.0133	0.00766763	72.0146	0.0104286	72.0146	0.000365925
130.458	48.0133	0.00762725			48.0133	0.00766725	72.0146	0.0104173	72.0146	0.000365016
130.56	48.0133	0.00761			48.0133	0.00766575	72.0146	0.0104047	72.0146	0.000366634
130.662	48.0133	0.00768221			48.0133	0.0076656	72.0146	0.0103926	72.0146	0.000367771
130.764	48.0133	0.00766777			48.0133	0.0076642	72.0146	0.010383	72.0146	0.000368546
130.866	48.0133	0.0076782			48.0133	0.00766563	72.0146	0.0103687	72.0146	0.000369269
130.968	48.0133	0.00770548			48.0133	0.00766778	72.0146	0.0103541	72.0146	0.000370673
131.07	48.0133	0.0076774			48.0133	0.00766877	72.0146	0.0103428	72.0146	0.000369563
131.172	48.0133	0.00765613			48.0133	0.00767047	72.0146	0.0103283	72.0146	0.000369416
131.274	48.0133	0.00765373			48.0133	0.00767257	72.0146	0.0103188	72.0146	0.00036848
131.376	48.0133	0.00768101			48.0133	0.00767563	72.0146	0.0103113	72.0146	0.000366728
131.478	48.0133	0.00762725			48.0133	0.00768141	72.0146	0.010299	72.0146	0.00036535
131.58	48.0133	0.00770909			48.0133	0.00768672	72.0146	0.0102873	72.0146	0.000363919
131.682	48.0133	0.00765373			48.0133	0.00769219	72.0146	0.0102756	72.0146	0.000361579
131.784	48.0133	0.00769585			48.0133	0.00769537	72.0146	0.0102667	72.0146	0.000361071
131.886	48.0133	0.00769023			48.0133	0.00769894	72.0146	0.0102549	72.0146	0.000357353
131.988	48.0133	0.00770909			48.0133	0.00770224	72.0146	0.0102475	72.0146	0.000355428
132.09	48.0133	0.00772955			48.0133	0.00770575	72.0146	0.0102377	72.0146	0.000351496
132.192	48.0133	0.00765413			48.0133	0.00770977	72.0146	0.0102309	72.0146	0.000349129
132.294	48.0133	0.0077119			48.0133	0.0077142	72.0146	0.0102225	72.0146	0.000344007
132.396	48.0133	0.00771591			48.0133	0.00771738	72.0146	0.0102144	72.0146	0.000337294
132.498	48.0133	0.00769625			48.0133	0.00772147	72.0146	0.0102078	72.0146	0.00033256
132.6	48.0133	0.00770147			48.0133	0.00772248	72.0146	0.0102005	72.0146	0.000327706
132.702	48.0133	0.00772835			48.0133	0.00772332	72.0146	0.0101883	72.0146	0.000324844
132.804	48.0133	0.00777288			48.0133	0.0077255	72.0146	0.0101794	72.0146	0.000320966
132.906	48.0133	0.00780738			48.0133	0.00772698	72.0146	0.0101723	72.0146	0.000319388
133.008	48.0133	0.00780778			48.0133	0.00772603	72.0146	0.010165	72.0146	0.000317903
133.11	48.0133	0.00777408			48.0133	0.00772859	72.0146	0.0101537	72.0146	0.000318358
133.212	48.0133	0.00772995			48.0133	0.00772733	72.0146	0.0101418	72.0146	0.000318666
133.314	48.0133	0.00776606			48.0133	0.00772777	72.0146	0.0101354	72.0146	0.000319134
133.416	48.0133	0.0077472			48.0133	0.00772502	72.0146	0.0101304	72.0146	0.000319334
133.518	48.0133	0.00773236			48.0133	0.00772428	72.0146	0.0101211	72.0146	0.000321019
133.62	48.0133	0.00773075			48.0133	0.00772385	72.0146	0.0101129	72.0146	0.000320952
133.722	48.0133	0.007815			48.0133	0.00772115	72.0146	0.0101064	72.0146	0.000318505
133.824	48.0133	0.00776325			48.0133	0.00771952	72.0146	0.0101023	72.0146	0.000319093
133.926	48.0133	0.00780096			48.0133	0.00771576	72.0146	0.0100997	72.0146	0.00031805
134.028	48.0133	0.00773557			48.0133	0.00771447	72.0146	0.0100952	72.0146	0.00031468
134.13	48.0133	0.00770267			48.0133	0.00771266	72.0146	0.0100879	72.0146	0.000314707
134.232	48.0133	0.00772153			48.0133	0.00771221	72.0146	0.010085	72.0146	0.000313116
134.334	48.0133	0.00769826			48.0133	0.00770926	72.0146	0.0100777	72.0146	0.000314747
134.436	48.0133	0.00765252			48.0133	0.00770651	72.0146	0.010071	72.0146	0.000316419
134.538	48.0133	0.00770388			48.0133	0.00770087	72.0146	0.0100661	72.0146	0.000318679
134.64	48.0133	0.00767138			48.0133	0.00769334	72.0146	0.0100627	72.0146	0.000321434
134.742	48.0133	0.00766697			48.0133	0.00768763	72.0146	0.0100564	72.0146	0.000325178
134.844	48.0133	0.00761321			48.0133	0.00768316	72.0146	0.0100487	72.0146	0.000327746
134.946	48.0133	0.00766817			48.0133	0.00767516	72.0146	0.010044	72.0146	0.000334339
135.048	48.0133	0.00769625			48.0133	0.00766894	72.0146	0.0100369	72.0146	0.000339888
135.15	48.0133	0.00764851			48.0133	0.00766619	72.0146	0.0100294	72.0146	0.000346187
135.252	48.0133	0.00760518			48.0133	0.00766302	72.0146	0.0100197	72.0146	0.000352138
135.354	48.0133	0.00759917			48.0133	0.00765476	72.0146	0.0100116	72.0146	0.000360362
135.456	48.0133	0.007677			48.0133	0.00764971	72.0146	0.00999969	72.0146	0.000370245
135.558	48.0133	0.00764209			48.0133	0.00764117	72.0146	0.00998936	72.0146	0.000379325
135.66	48.0133	0.00768783			48.0133	0.00763491	72.0146	0.00997945	72.0146	0.000389729
135.762	48.0133	0.00764009			48.0133	0.00763297	72.0146	0.00997098	72.0146	0.000397552
135.864	48.0133	0.00769023			48.0133	0.00762986	72.0146	0.00996166	72.0146	0.000406512
135.966	48.0133	0.00763808			48.0133	0.00762579	72.0146	0.00995091	72.0146	0.0004138
136.068	48.0133	0.00758191			48.0133	0.00762222	72.0146	0.00993893	72.0146	0.000420781
136.17	48.0133	0.00760278			48.0133	0.00761638	72.0146	0.0099291	72.0146	0.000425876
136.272	48.0133	0.00759596			48.0133	0.00761088	72.0146	0.00992103	72.0146	0.000431693
136.374	48.0133	0.00752615			48.0133	0.00760578	72.0146	0.009911	72.0146	0.000437337
136.476	48.0133	0.00756065			48.0133	0.00760462	72.0146	0.00990147	72.0146	0.000442606
136.578	48.0133	0.00764971			48.0133	0.00759918	72.0146	0.00989377	72.0146	0.000448129
136.68	48.0133	0.00763567			48.0133	0.00759347	72.0146	0.00988701	72.0146	0.000451699
136.782	48.0133	0.00756707			48.0133	0.0075911	72.0146	0.00987948	72.0146	0.000457784
136.884	48.0133	0.007612			48.0133	0.00758971	72.0146	0.00986919	72.0146	0.00045987
136.986	48.0133	0.0075446			48.0133	0.00758758	72.0146	0.00985845	72.0146	0.000465808
137.088	48.0133	0.00754781			48.0133	0.00758182	72.0146	0.00984679	72.0146	0.000469686
137.19	48.0133	0.0076445			48.0133	0.00757931	72.0146	0.00983675	72.0146	0.000474848
137.292	48.0133	0.00762805			48.0133	0.00757576	72.0146	0.00982578	72.0146	0.000480357
137.394	48.0133	0.0075763			48.0133	0.00757084	72.0146	0.00981321	72.0146	0.000482497
137.496	48.0133	0.00754541			48.0133	0.00756335	72.0146	0.00979914	72.0146	0.000482925
137.598	48.0133	0.00752856			48.0133	0.00755787	72.0146	0.00979163	72.0146	0.000481173
137.7	48.0133	0.00750649			48.0133	0.00755565	72.0146	0.00978192	72.0146	0.000479929
137.802	48.0133	0.00751411			48.0133	0.0075524	72.0146	0.0097692	72.0146	0.000479836
137.904	48.0133	0.0075783			48.0133	0.00755269	72.0146	0.00975612	72.0146	0.000479541
138.006	48.0133	0.00750489			48.0133	0.00755431	72.0146	0.00974509	72.0146	0.000476319
138.108	48.0133	0.00752495			48.0133	0.00755497	72.0146	0.00973539	72.0146	0.000473136
138.21	48.0133	0.0075775			48.0133	0.00755269	72.0146	0.00972523	72.0146	0.000471638
138.312	48.0133	0.00756346			48.0133	0.007552	72.0146	0.00971498	72.0146	0.000471865
138.414	48.0133	0.00753538			48.0133	0.00755229	72.0146	0.00970568	72.0146	0.000471919
138.516	48.0133	0.00750408			48.0133	0.00755089	72.0146	0.00969757	72.0146	0.000469793
138.618	48.0133	0.00756667			48.0133	0.00755138	72.0146	0.00968627	72.0146	0.000467987
138.72	48.0133	0.00758151			48.0133	0.00755306	72.0146	0.00967539	72.0146	0.000462424
138.822	48.0133	0.00749245			48.0133	0.0075524	72.0146	0.00966557	72.0146	0.000458212
138.924	48.0133	0.00746557			48.0133	0.0075514	72.0146	0.00965412	72.0146	0.000453932
139.026	48.0133	0.00747359			48.0133	0.00755187	72.0146	0.00964431	72.0146	0.000449934
139.128	48.0133	0.00751532			48.0133	0.00755311	72.0146	0.00963596	72.0146	0.000446109
139.23	48.0133	0.00750529			48.0133	0.00755647	72.0146	0.00962759	72.0146	0.000442351
139.332	48.0133	0.00760478			48.0133	0.00755913	72.0146	0.00961874	72.0146	0.000438059
139.434	48.0133	0.00757469			48.0133	0.00756056	72.0146	0.00960807	72.0146	0.000433967
139.536	48.0133	0.00758031			48.0133	0.00756028	72.0146	0.00959785	72.0146	0.000428323
139.638	48.0133	0.00758151			48.0133	0.00756226	72.0146	0.00958801	72.0146	0.000420326
139.74	48.0133	0.00761481			48.0133	0.00756512	72.0146	0.00957595	72.0146	0.000413346
139.842	48.0133	0.0075759			48.0133	0.0075656	72.0146	0.00956275	72.0146	0.000406098
139.944	48.0133	0.00756988			48.0133	0.00756548	72.0146	0.00955232	72.0146	0.000401096
140.046	48.0133	0.00755945			48.0133	0.00756659	72.0146	0.00954102	72.0146	0.000394008
140.148	48.0133	0.00759796			48.0133	0.00757061	72.0146	0.00953311	72.0146	0.000388566
140.25	48.0133	0.00762484			48.0133	0.00757357	72.0146	0.00952216	72.0146	0.000379285
140.352	48.0133	0.00759796			48.0133	0.00757792	72.0146	0.0095111	72.0146	0.000370205
140.454	48.0133	0.00759034			48.0133	0.00758339	72.0146	0.0095031	72.0146	0.00036408
140.556	48.0133	0.00758272			48.0133	0.00759021	72.0146	0.0094953	72.0146	0.000357233
140.658	48.0133	0.00762925			48.0133	0.00759776	72.0146	0.0094844	72.0146	0.000355802
140.76	48.0133	0.00758633			48.0133	0.00760192	72.0146	0.00947558	72.0146	0.000354705
140.862	48.0133	0.00755704			48.0133	0.0076068	72.0146	0.00946808	72.0146	0.000351643
140.964	48.0133	0.00756988			48.0133	0.00760867	72.0146	0.00946091	72.0146	0.000349356
141.066	48.0133	0.00756426			48.0133	0.00760926	72.0146	0.00945189	72.0146	0.000346147
141.168	48.0133	0.0076108			48.0133	0.0076099	72.0146	0.0094469	72.0146	0.000345492
141.27	48.0133	0.00759194			48.0133	0.00761302	72.0146	0.00944432	72.0146	0.000344716
141.372	48.0133	0.00755985			48.0133	0.00761448	72.0146	0.00944232	72.0146	0.000340865
141.474	48.0133	0.00756868			48.0133	0.00761674	72.0146	0.00943708	72.0146	0.000338136
141.576	48.0133	0.00762484			48.0133	0.00761738	72.0146	0.00943498	72.0146	0.000335382
141.678	48.0133	0.00765533			48.0133	0.00761886	72.0146	0.00943484	72.0146	0.000332399
141.78	48.0133	0.0077119			48.0133	0.00761886	72.0146	0.00943141	72.0146	0.000331276
141.882	48.0133	0.00765653			48.0133	0.00761523	72.0146	0.00942739	72.0146	0.000328401
141.984	48.0133	0.00767018			48.0133	0.00761322	72.0146	0.00942312	72.0146	0.000327786
142.086	48.0133	0.00770026			48.0133	0.00761112	72.0146	0.00941886	72.0146	0.000326315
142.188	48.0133	0.00764009			48.0133	0.00760722	72.0146	0.00941284	72.0146	0.000325847
142.29	48.0133	0.00765172			48.0133	0.00760199	72.0146	0.00940596	72.0146	0.000327264
142.392	48.0133	0.00766095			48.0133	0.00760117	72.0146	0.00940057	72.0146	0.000329671
142.494	48.0133	0.00759235			48.0133	0.00760069	72.0146	0.00939738	72.0146	0.000329752
142.596	48.0133	0.00759957			48.0133	0.0075995	72.0146	0.00939256	72.0146	0.000332346
142.698	48.0133	0.00767499			48.0133	0.00759919	72.0146	0.00938573	72.0146	0.000335917
142.8	48.0133	0.00765854			48.0133	0.00759666	72.0146	0.009381	72.0146	0.000339394
142.902	48.0133	0.0076437			48.0133	0.00759509	72.0146	0.00937658	72.0146	0.000344422
143.004	48.0133	0.00758914			48.0133	0.00759422	72.0146	0.00936928	72.0146	0.0003485
143.106	48.0133	0.00760398			48.0133	0.0075945	72.0146	0.00936154	72.0146	0.000351549
143.208	48.0133	0.00759796			48.0133	0.00759051	72.0146	0.00935374	72.0146	0.000355655
143.31	48.0133	0.00751572			48.0133	0.00758637	72.0146	0.00934658	72.0146	0.00036063
143.412	48.0133	0.00753778			48.0133	0.00758002	72.0146	0.00933938	72.0146	0.000365444
143.514	48.0133	0.00752735			48.0133	0.00757551	72.0146	0.00933021	72.0146	0.000369349
143.616	48.0133	0.00746557			48.0133	0.00757079	72.0146	0.00932055	72.0146	0.000373655
143.718	48.0133	0.00747239			48.0133	0.00756373	72.0146	0.00931249	72.0146	0.000373962
143.82	48.0133	0.00756185			48.0133	0.00755737	72.0146	0.00930398	72.0146	0.000374003
143.922	48.0133	0.0075426			48.0133	0.00755003	72.0146	0.00929561	72.0146	0.000372411
144.024	48.0133	0.00753417			48.0133	0.00754122	72.0146	0.00929036	72.0146	0.000371221
144.126	48.0133	0.00755503			48.0133	0.00753618	72.0146	0.00928436	72.0146	0.000372545
144.228	48.0133	0.00753498			48.0133	0.00753255	72.0146	0.00927468	72.0146	0.00037074
144.33	48.0133	0.0075446			48.0133	0.00752688	72.0146	0.00926345	72.0146	0.000368266
144.432	48.0133	0.00753377			48.0133	0.00751921	72.0146	0.00925279	72.0146	0.000367543
144.534	48.0133	0.0075771			48.0133	0.00751179	72.0146	0.00924489	72.0146	0.000368132
144.636	48.0133	0.00750529			48.0133	0.0075051	72.0146	0.0092357	72.0146	0.000368814
144.738	48.0133	0.00753096			48.0133	0.00749781	72.0146	0.00922455	72.0146	0.000367276
144.84	48.0133	0.00752133			48.0133	0.00749024	72.0146	0.00921656	72.0146	0.0003665
144.942	48.0133	0.00752133			48.0133	0.00748476	72.0146	0.00921092	72.0146	0.000371034
145.044	48.0133	0.00752856			48.0133	0.00748032	72.0146	0.00920677	72.0146	0.000371408
145.146	48.0133	0.00748844			48.0133	0.00747628	72.0146	0.00920006	72.0146	0.000374043
145.248	48.0133	0.00744952			48.0133	0.00747414	72.0146	0.00919732	72.0146	0.000375594
145.35	48.0133	0.00743147			48.0133	0.00747163	72.0146	0.00919351	72.0146	0.000376811
145.452	48.0133	0.00739657			48.0133	0.0074666	72.0146	0.00918813	72.0146	0.000374792
145.554	48.0133	0.0074411			48.0133	0.00746108	72.0146	0.00917998	72.0146	0.00037213
145.656	48.0133	0.00749084			48.0133	0.00745581	72.0146	0.00917342	72.0146	0.00037217
145.758	48.0133	0.00750489			48.0133	0.00745189	72.0146	0.00917151	72.0146	0.000375594
145.86	48.0133	0.00742826			48.0133	0.0074475	72.0146	0.00916743	72.0146	0.000377239
145.962	48.0133	0.00742104			48.0133	0.00744308	72.0146	0.00916464	72.0146	0.000376089
146.064	48.0133	0.00738854			48.0133	0.0074384	72.0146	0.00916097	72.0146	0.000376517
146.166	48.0133	0.00738533			48.0133	0.00743235	72.0146	0.00916076	72.0146	0.000378616
146.268	48.0133	0.00737089			48.0133	0.00743021	72.0146	0.00915882	72.0146	0.000379138
146.37	48.0133	0.00735123			48.0133	0.00742609	72.0146	0.00915506	72.0146	0.000380061
146.472	48.0133	0.00740459			48.0133	0.00742222	72.0146	0.00915437	72.0146	0.000382347
146.574	48.0133	0.00740619			48.0133	0.00741985	72.0146	0.00915459	72.0146	0.000382789
146.676	48.0133	0.00740138			48.0133	0.00741569	72.0146	0.00915346	72.0146	0.000384006
146.778	48.0133	0.00739697			48.0133	0.00741291	72.0146	0.00915027	72.0146	0.000386894
146.88	48.0133	0.00741101			48.0133	0.00741063	72.0146	0.00914737	72.0146	0.000389542
146.982	48.0133	0.00737691			48.0133	0.00740994	72.0146	0.00914323	72.0146	0.000396095
147.084	48.0133	0.00737611			48.0133	0.00740904	72.0146	0.00913792	72.0146	0.000401457
147.186	48.0133	0.00743749			48.0133	0.00740555	72.0146	0.00913346	72.0146	0.000405843
147.288	48.0133	0.00740339			48.0133	0.00740157	72.0146	0.00912955	72.0146	0.000410497
147.39	48.0133	0.00741181			48.0133	0.00739879	72.0146	0.00912524	72.0146	0.000414415
147.492	48.0133	0.00739336			48.0133	0.00740105	72.0146	0.00911726	72.0146	0.00041808
147.594	48.0133	0.00739576			48.0133	0.00740294	72.0146	0.00911144	72.0146	0.000419404
147.696	48.0133	0.0074411			48.0133	0.0074055	72.0146	0.00910561	72.0146	0.000421824
147.798	48.0133	0.0074074			48.0133	0.0074072	72.0146	0.00910062	72.0146	0.000426732
147.9	48.0133	0.00740499			48.0133	0.00741026	72.0146	0.00909603	72.0146	0.000431319
148.002	48.0133	0.00745032			48.0133	0.00741414	72.0146	0.00908911	72.0146	0.000433071
148.104	48.0133	0.00740379			48.0133	0.00741903	72.0146	0.00908277	72.0146	0.000436187
148.206	48.0133	0.00740499			48.0133	0.00742526	72.0146	0.00907655	72.0146	0.000438045
148.308	48.0133	0.00738132			48.0133	0.00743148	72.0146	0.00906816	72.0146	0.000439236
148.41	48.0133	0.00741061			48.0133	0.00743634	72.0146	0.00906241	72.0146	0.000439115
148.512	48.0133	0.00736969			48.0133	0.00744115	72.0146	0.00905518	72.0146	0.000439797
148.614	48.0133	0.00733639			48.0133	0.00744639	72.0146	0.00904918	72.0146	0.000440947
148.716	48.0133	0.00737129			48.0133	0.00745065	72.0146	0.00904246	72.0146	0.000438139
148.818	48.0133	0.00742144			48.0133	0.00745337	72.0146	0.00903338	72.0146	0.0004318
148.92	48.0133	0.00749606			48.0133	0.00745692	72.0146	0.00902494	72.0146	0.000427922
149.022	48.0133	0.00747801			48.0133	0.00746096	72.0146	0.00901482	72.0146	0.000425461
149.124	48.0133	0.00746517			48.0133	0.00746429	72.0146	0.00900944	72.0146	0.000421463
149.226	48.0133	0.00743628			48.0133	0.00746854	72.0146	0.00900114	72.0146	0.000413787
149.328	48.0133	0.00746276			48.0133	0.00746974	72.0146	0.00899221	72.0146	0.000410644
149.43	48.0133	0.00746758			48.0133	0.00747016	72.0146	0.00898708	72.0146	0.000405803
149.532	48.0133	0.00755142			48.0133	0.00747248	72.0146	0.0089817	72.0146	0.000402594
149.634	48.0133	0.00759315			48.0133	0.00747478	72.0146	0.00897331	72.0146	0.000398395
149.736	48.0133	0.00758793			48.0133	0.00747858	72.0146	0.00896723	72.0146	0.000393072
149.838	48.0133	0.0075426			48.0133	0.00748098	72.0146	0.00896055	72.0146	0.000387951
149.94	48.0133	0.00755544			48.0133	0.00748455	72.0146	0.00895182	72.0146	0.000383083
150.042	48.0133	0.00753417			48.0133	0.0074899	72.0146	0.00894467	72.0146	0.000376624
150.144	48.0133	0.00750368			48.0133	0.00749417	72.0146	0.00893644	72.0146	0.000372384
150.246	48.0133	0.00751933			48.0133	0.007498	72.0146	0.00892826	72.0146	0.000363652
150.348	48.0133	0.0075097			48.0133	0.00750208	72.0146	0.00892013	72.0146	0.000355896
150.45	48.0133	0.00753297			48.0133	0.00750241	72.0146	0.0089125	72.0146	0.000351041
150.552	48.0133	0.00749325			48.0133	0.00749907	72.0146	0.00890893	72.0146	0.000346388
150.654	48.0133	0.00752334			48.0133	0.00749598	72.0146	0.00890257	72.0146	0.000341092
150.756	48.0133	0.0074772			48.0133	0.00749436	72.0146	0.00889659	72.0146	0.000337334
150.858	48.0133	0.00741983			48.0133	0.00749393	72.0146	0.00889133	72.0146	0.000333844
150.96	48.0133	0.0074748			48.0133	0.00749046	72.0146	0.00888564	72.0146	0.000330888
151.062	48.0133	0.00751933			48.0133	0.00748801	72.0146	0.00887969	72.0146	0.000326315
151.164	48.0133	0.00751772			48.0133	0.00748087	72.0146	0.00887342	72.0146	0.00032372
151.266	48.0133	0.0074768			48.0133	0.00747363	72.0146	0.00886975	72.0146	0.000321019
151.368	48.0133	0.00748844			48.0133	0.00746606	72.0146	0.00886518	72.0146	0.000317796
151.47	48.0133	0.00757108			48.0133	0.00745821	72.0146	0.00885889	72.0146	0.00031357
151.572	48.0133	0.00749807			48.0133	0.0074497	72.0146	0.00885567	72.0146	0.000314119
151.674	48.0133	0.00745113			48.0133	0.00744104	72.0146	0.0088506	72.0146	0.000314587
151.776	48.0133	0.00749365			48.0133	0.00743235	72.0146	0.00884583	72.0146	0.00031456
151.878	48.0133	0.00743147			48.0133	0.00742069	72.0146	0.00884115	72.0146	0.000315951
151.98	48.0133	0.00739576			48.0133	0.00740974	72.0146	0.00883665	72.0146	0.000317288
152.082	48.0133	0.00738533			48.0133	0.00739814	72.0146	0.00883249	72.0146	0.000319481
152.184	48.0133	0.00741663			48.0133	0.00739156	72.0146	0.00882582	72.0146	0.00032245
152.286	48.0133	0.00742345			48.0133	0.00738503	72.0146	0.00881954	72.0146	0.00032927
152.388	48.0133	0.00735845			48.0133	0.00737981	72.0146	0.00881202	72.0146	0.000332293
152.49	48.0133	0.00739416			48.0133	0.00737617	72.0146	0.00880376	72.0146	0.000334419
152.592	48.0133	0.00733719			48.0133	0.00737042	72.0146	0.00879231	72.0146	0.000334419
152.694	48.0133	0.00737611			48.0133	0.00736206	72.0146	0.00878075	72.0146	0.000336411
152.796	48.0133	0.00736086			48.0133	0.00735536	72.0146	0.00876937	72.0146	0.000339086
152.898	48.0133	0.0073071			48.0133	0.00735076	72.0146	0.00875699	72.0146	0.000341052
153	48.0133	0.00729988			48.0133	0.00734639	72.0146	0.00874771	72.0146	0.000345224
153.102	48.0133	0.0072746			48.0133	0.00734097	72.0146	0.0087388	72.0146	0.000349209
153.204	48.0133	0.00724291			48.0133	0.00733553	72.0146	0.00872884	72.0146	0.000349597
153.306	48.0133	0.00716949			48.0133	0.00733187	72.0146	0.00871953	72.0146	0.000355067
153.408	48.0133	0.00718113			48.0133	0.00732584	72.0146	0.00870964	72.0146	0.000361405
153.51	48.0133	0.00718514			48.0133	0.00732326	72.0146	0.0086989	72.0146	0.000366059
153.612	48.0133	0.00729587			48.0133	0.00732252	72.0146	0.00868927	72.0146	0.000370713
153.714	48.0133	0.00732716			48.0133	0.00732138	72.0146	0.00867953	72.0146	0.000376396
153.816	48.0133	0.00732074			48.0133	0.0073215	72.0146	0.0086688	72.0146	0.000381197
153.918	48.0133	0.00731071			48.0133	0.00732104	72.0146	0.00865787	72.0146	0.000384928
154.02	48.0133	0.00730229			48.0133	0.00732297	72.0146	0.00864724	72.0146	0.000387603
154.122	48.0133	0.00726859			48.0133	0.00732407	72.0146	0.00863631	72.0146	0.000390545
154.224	48.0133	0.00731673			48.0133	0.00732717	72.0146	0.00862485	72.0146	0.000390531
154.326	48.0133	0.00733879			48.0133	0.00732911	72.0146	0.00861216	72.0146	0.000392711
154.428	48.0133	0.00735725			48.0133	0.00733268	72.0146	0.0086018	72.0146	0.00039572
154.53	48.0133	0.0074086			48.0133	0.00733615	72.0146	0.00859284	72.0146	0.000401002
154.632	48.0133	0.00733478			48.0133	0.00733912	72.0146	0.00858357	72.0146	0.000403958
154.734	48.0133	0.0073412			48.0133	0.00734595	72.0146	0.00857516	72.0146	0.000407502
154.836	48.0133	0.00731272			48.0133	0.00735329	72.0146	0.00856506	72.0146	0.000413279
154.938	48.0133	0.00735404			48.0133	0.00736202	72.0146	0.00855751	72.0146	0.000417665
155.04	48.0133	0.0073737			48.0133	0.00737053	72.0146	0.00854801	72.0146	0.000418574
155.142	48.0133	0.00735123			48.0133	0.00737917	72.0146	0.00854094	72.0146	0.000419738
155.244	48.0133	0.00742024			48.0133	0.00738357	72.0146	0.00853303	72.0146	0.000420072
155.346	48.0133	0.0074094			48.0133	0.00738771	72.0146	0.00852723	72.0146	0.000418628
155.448	48.0133	0.00741663			48.0133	0.00739293	72.0146	0.00852537	72.0146	0.000417411
155.55	48.0133	0.00742706			48.0133	0.00739968	72.0146	0.00852206	72.0146	0.000419644
155.652	48.0133	0.00743027			48.0133	0.00740492	72.0146	0.00852272	72.0146	0.000424031
155.754	48.0133	0.00743428			48.0133	0.00741237	72.0146	0.00852517	72.0146	0.000426357
155.856	48.0133	0.00746798			48.0133	0.00741784	72.0146	0.00852835	72.0146	0.000428965
155.958	48.0133	0.00741101			48.0133	0.00742106	72.0146	0.00853231	72.0146	0.000432763
156.06	48.0133	0.00738894			48.0133	0.00742346	72.0146	0.00853414	72.0146	0.000433178
156.162	48.0133	0.00747961			48.0133	0.00742426	72.0146	0.00853673	72.0146	0.000435438
156.264	48.0133	0.00746316			48.0133	0.00742854	72.0146	0.00854052	72.0146	0.000439851
156.366	48.0133	0.00743147			48.0133	0.00743148	72.0146	0.00854502	72.0146	0.000444036
156.468	48.0133	0.00743628			48.0133	0.00743587	72.0146	0.00854614	72.0146	0.000447567
156.57	48.0133	0.00744431			48.0133	0.00743881	72.0146	0.00854742	72.0146	0.000450643
156.672	48.0133	0.00742786			48.0133	0.00744071	72.0146	0.00854618	72.0146	0.000453224
156.774	48.0133	0.00745153			48.0133	0.00744463	72.0146	0.00854631	72.0146	0.000454855
156.876	48.0133	0.0074772			48.0133	0.00744523	72.0146	0.00854697	72.0146	0.000457195
156.978	48.0133	0.00751331			48.0133	0.00744578	72.0146	0.00854565	72.0146	0.000459148
157.08	48.0133	0.00745955			48.0133	0.0074455	72.0146	0.00854241	72.0146	0.000458626
157.182	48.0133	0.00749205			48.0133	0.00744589	72.0146	0.00854138	72.0146	0.000460244
157.284	48.0133	0.00748082			48.0133	0.00744736	72.0146	0.00854076	72.0146	0.00046336
157.386	48.0133	0.00743548			48.0133	0.00744875	72.0146	0.00853838	72.0146	0.000465821
157.488	48.0133	0.00742906			48.0133	0.0074499	72.0146	0.00853544	72.0146	0.000467479
157.59	48.0133	0.00743267			48.0133	0.00745257	72.0146	0.00853056	72.0146	0.00046994
157.692	48.0133	0.00746316			48.0133	0.00745517	72.0146	0.00852255	72.0146	0.000470675
157.794	48.0133	0.00742946			48.0133	0.0074555	72.0146	0.00851486	72.0146	0.000470929
157.896	48.0133	0.00744431			48.0133	0.00745591	72.0146	0.00850912	72.0146	0.000470969
157.998	48.0133	0.0074423			48.0133	0.00745709	72.0146	0.00850082	72.0146	0.000470582
158.1	48.0133	0.00743067			48.0133	0.00746082	72.0146	0.00849491	72.0146	0.000472868
158.202	48.0133	0.00746878			48.0133	0.007463	72.0146	0.00848552	72.0146	0.00047442
158.304	48.0133	0.00743829			48.0133	0.0074651	72.0146	0.00847617	72.0146	0.000476613
158.406	48.0133	0.00742585			48.0133	0.00746486	72.0146	0.00846527	72.0146	0.000478539
158.508	48.0133	0.0074082			48.0133	0.0074652	72.0146	0.00845304	72.0146	0.000480678
158.61	48.0133	0.00743869			48.0133	0.00746185	72.0146	0.00844249	72.0146	0.000479822
158.712	48.0133	0.0074744			48.0133	0.00745903	72.0146	0.008428	72.0146	0.000477255
158.814	48.0133	0.007476			48.0133	0.00745503	72.0146	0.00841534	72.0146	0.000477442
158.916	48.0133	0.00750248			48.0133	0.0074509	72.0146	0.00840095	72.0146	0.000475837
159.018	48.0133	0.00749125			48.0133	0.0074509	72.0146	0.00838889	72.0146	0.000472975
159.12	48.0133	0.00746677			48.0133	0.0074513	72.0146	0.00837681	72.0146	0.000470675
159.222	48.0133	0.00748964			48.0133	0.00745032	72.0146	0.0083653	72.0146	0.000468576
159.324	48.0133	0.0074756			48.0133	0.00745039	72.0146	0.00835265	72.0146	0.000466142
159.426	48.0133	0.00746677			48.0133	0.00745249	72.0146	0.00833881	72.0146	0.000464096
159.528	48.0133	0.00754821			48.0133	0.00745216	72.0146	0.00832724	72.0146	0.000459469
159.63	48.0133	0.0075097			48.0133	0.00745188	72.0146	0.0083161	72.0146	0.000454922
159.732	48.0133	0.00749084			48.0133	0.00745059	72.0146	0.0083064	72.0146	0.00045091
159.834	48.0133	0.00744431			48.0133	0.00744901	72.0146	0.00829726	72.0146	0.000447687
159.936	48.0133	0.00748723			48.0133	0.00744806	72.0146	0.00828875	72.0146	0.000442779
160.038	48.0133	0.00741301			48.0133	0.00744713	72.0146	0.00828498	72.0146	0.000437684
160.14	48.0133	0.0073749			48.0133	0.00744749	72.0146	0.00827924	72.0146	0.000434836
160.242	48.0133	0.00737209			48.0133	0.00744819	72.0146	0.0082732	72.0146	0.000432001
160.344	48.0133	0.00735685			48.0133	0.00744754	72.0146	0.00826742	72.0146	0.000427922
160.446	48.0133	0.00743548			48.0133	0.00744749	72.0146	0.00826316	72.0146	0.000423081
160.548	48.0133	0.0074411			48.0133	0.00744683	72.0146	0.0082564	72.0146	0.000417558
160.65	48.0133	0.00740339			48.0133	0.00744713	72.0146	0.00825182	72.0146	0.000412824
160.752	48.0133	0.00746517			48.0133	0.0074457	72.0146	0.00824988	72.0146	0.000407983
160.854	48.0133	0.00749245			48.0133	0.00744325	72.0146	0.00824736	72.0146	0.000403517
160.956	48.0133	0.00743428			48.0133	0.00744135	72.0146	0.00824604	72.0146	0.000399197
161.058	48.0133	0.00743388			48.0133	0.00743894	72.0146	0.00824529	72.0146	0.00039576
161.16	48.0133	0.00739215			48.0133	0.00743366	72.0146	0.00824533	72.0146	0.000391615
161.262	48.0133	0.00742144			48.0133	0.00742938	72.0146	0.00824608	72.0146	0.00038787
161.364	48.0133	0.0074098			48.0133	0.00742715	72.0146	0.00824827	72.0146	0.000383417
161.466	48.0133	0.00739777			48.0133	0.00742665	72.0146	0.00824854	72.0146	0.000378977
161.568	48.0133	0.00741903			48.0133	0.00742371	72.0146	0.00824742	72.0146	0.000376075
161.67	48.0133	0.00745955			48.0133	0.0074255	72.0146	0.00824514	72.0146	0.000375861
161.772	48.0133	0.00745514			48.0133	0.00742694	72.0146	0.00824645	72.0146	0.000376276
161.874	48.0133	0.0074744			48.0133	0.00742746	72.0146	0.00824631	72.0146	0.000376343
161.976	48.0133	0.00748282			48.0133	0.00742937	72.0146	0.00824669	72.0146	0.000378643
162.078	48.0133	0.00750007			48.0133	0.0074251	72.0146	0.00824591	72.0146	0.000379766
162.18	48.0133	0.00742385			48.0133	0.00742119	72.0146	0.0082475	72.0146	0.000378937
162.282	48.0133	0.00741622			48.0133	0.00741779	72.0146	0.00824652	72.0146	0.000374965
162.384	48.0133	0.00741863			48.0133	0.0074143	72.0146	0.00824764	72.0146	0.000373066
162.486	48.0133	0.00739456			48.0133	0.00741026	72.0146	0.0082476	72.0146	0.000367517
162.588	48.0133	0.00738975			48.0133	0.00740987	72.0146	0.00825009	72.0146	0.000366674
162.69	48.0133	0.00738132			48.0133	0.00740924	72.0146	0.00825017	72.0146	0.000367196
162.792	48.0133	0.00742385			48.0133	0.00741053	72.0146	0.00824613	72.0146	0.000367423
162.894	48.0133	0.00742946			48.0133	0.00741021	72.0146	0.00824307	72.0146	0.000367557
162.996	48.0133	0.00739897			48.0133	0.00741038	72.0146	0.00824118	72.0146	0.00037078
163.098	48.0133	0.00746677			48.0133	0.00741489	72.0146	0.00823765	72.0146	0.000375902
163.2	48.0133	0.00741783			48.0133	0.00741656	72.0146	0.00823608	72.0146	0.00037998
163.302	48.0133	0.00738774			48.0133	0.00741699	72.0146	0.00823499	72.0146	0.000381518
163.404	48.0133	0.00741422			48.0133	0.0074186	72.0146	0.00823428	72.0146	0.000384353
163.506	48.0133	0.0073075			48.0133	0.0074174	72.0146	0.00823251	72.0146	0.000391414
163.608	48.0133	0.00732355			48.0133	0.00741693	72.0146	0.00822873	72.0146	0.00039802
163.71	48.0133	0.00730148			48.0133	0.00741689	72.0146	0.00822634	72.0146	0.000402447
163.812	48.0133	0.00736046			48.0133	0.0074199	72.0146	0.00822359	72.0146	0.000406017
163.914	48.0133	0.00737129			48.0133	0.00742116	72.0146	0.00821874	72.0146	0.00041158
164.016	48.0133	0.00742264			48.0133	0.00742427	72.0146	0.00821651	72.0146	0.000414415
164.118	48.0133	0.00741502			48.0133	0.00742869	72.0146	0.00821245	72.0146	0.00041709
164.22	48.0133	0.00743067			48.0133	0.00743354	72.0146	0.00820663	72.0146	0.000420407
164.322	48.0133	0.00741181			48.0133	0.00743824	72.0146	0.00820275	72.0146	0.00042617
164.424	48.0133	0.00741502			48.0133	0.00744304	72.0146	0.00819679	72.0146	0.000431292
164.526	48.0133	0.00753297			48.0133	0.00744753	72.0146	0.00819379	72.0146	0.000435451
164.628	48.0133	0.00746918			48.0133	0.00745525	72.0146	0.00819437	72.0146	0.00043965
164.73	48.0133	0.00747239			48.0133	0.00746013	72.0146	0.00819544	72.0146	0.000442298
164.832	48.0133	0.00750368			48.0133	0.00746613	72.0146	0.00819573	72.0146	0.000443288
164.934	48.0133	0.00743829			48.0133	0.00747323	72.0146	0.00819675	72.0146	0.000446283
165.036	48.0133	0.00746878			48.0133	0.00747803	72.0146	0.00819644	72.0146	0.00044865
165.138	48.0133	0.00749887			48.0133	0.00748492	72.0146	0.00819356	72.0146	0.000452568
165.24	48.0133	0.00751411			48.0133	0.00749187	72.0146	0.00818951	72.0146	0.000455163
165.342	48.0133	0.00745394			48.0133	0.0074997	72.0146	0.00818463	72.0146	0.000459669
165.444	48.0133	0.00751211			48.0133	0.00750483	72.0146	0.0081804	72.0146	0.000462839
165.546	48.0133	0.00752695			48.0133	0.00750844	72.0146	0.00817635	72.0146	0.000466757
165.648	48.0133	0.00753538			48.0133	0.00750982	72.0146	0.0081726	72.0146	0.000465848
165.75	48.0133	0.00752214			48.0133	0.00751231	72.0146	0.00817326	72.0146	0.000465406
165.852	48.0133	0.00756787			48.0133	0.00751596	72.0146	0.00817698	72.0146	0.000467894
165.954	48.0133	0.00756426			48.0133	0.00751926	72.0146	0.00817733	72.0146	0.000470261
166.056	48.0133	0.00763046			48.0133	0.0075216	72.0146	0.00817456	72.0146	0.000469231
166.158	48.0133	0.00761321			48.0133	0.00752075	72.0146	0.00817191	72.0146	0.000464123
166.26	48.0133	0.00759796			48.0133	0.00752251	72.0146	0.00817087	72.0146	0.000463507
166.362	48.0133	0.00760077			48.0133	0.00752372	72.0146	0.00816925	72.0146	0.00046431
166.464	48.0133	0.00755824			48.0133	0.0075222	72.0146	0.00816552	72.0146	0.000464377
166.566	48.0133	0.00751411			48.0133	0.00752293	72.0146	0.00816473	72.0146	0.000460993
166.668	48.0133	0.00753217			48.0133	0.00752297	72.0146	0.00816545	72.0146	0.000458747
166.77	48.0133	0.00753618			48.0133	0.00751994	72.0146	0.00816658	72.0146	0.000455805
166.872	48.0133	0.00751451			48.0133	0.00751827	72.0146	0.00816647	72.0146	0.000455363
166.974	48.0133	0.00747961			48.0133	0.00751932	72.0146	0.00817099	72.0146	0.000452488
167.076	48.0133	0.00746397			48.0133	0.00751728	72.0146	0.00817008	72.0146	0.000451325
167.178	48.0133	0.00748964			48.0133	0.00751596	72.0146	0.00817135	72.0146	0.0004519
167.28	48.0133	0.00754019			48.0133	0.00751286	72.0146	0.00817251	72.0146	0.000452809
167.382	48.0133	0.0075109			48.0133	0.00751229	72.0146	0.00817293	72.0146	0.000451913
167.484	48.0133	0.00748523			48.0133	0.00750907	72.0146	0.00817352	72.0146	0.000451405
167.586	48.0133	0.00750729			48.0133	0.00750662	72.0146	0.00817329	72.0146	0.000452488
167.688	48.0133	0.00752214			48.0133	0.00750137	72.0146	0.00817191	72.0146	0.000451926
167.79	48.0133	0.0075085			48.0133	0.00749756	72.0146	0.00817258	72.0146	0.000451512
167.892	48.0133	0.00745835			48.0133	0.00749458	72.0146	0.00817052	72.0146	0.000450536
167.994	48.0133	0.00745995			48.0133	0.00749178	72.0146	0.00816531	72.0146	0.000447005
168.096	48.0133	0.00746998			48.0133	0.00748935	72.0146	0.00816422	72.0146	0.000445093
168.198	48.0133	0.0074082			48.0133	0.00748873	72.0146	0.00816504	72.0146	0.000442926
168.3	48.0133	0.00746397			48.0133	0.00748741	72.0146	0.00816527	72.0146	0.000442873
168.402	48.0133	0.00748523			48.0133	0.00748614	72.0146	0.00816727	72.0146	0.000439704
168.504	48.0133	0.00745113			48.0133	0.00748445	72.0146	0.00816824	72.0146	0.000438045
168.606	48.0133	0.00748723			48.0133	0.00748705	72.0146	0.00816948	72.0146	0.000439008
168.708	48.0133	0.0074423			48.0133	0.0074885	72.0146	0.00816648	72.0146	0.0004408
168.81	48.0133	0.00750529			48.0133	0.00748953	72.0146	0.00815986	72.0146	0.000440733
168.912	48.0133	0.00747119			48.0133	0.00748828	72.0146	0.00815478	72.0146	0.000438567
169.014	48.0133	0.00749084			48.0133	0.0074885	72.0146	0.00815114	72.0146	0.000436374
169.116	48.0133	0.00747279			48.0133	0.00748769	72.0146	0.00814677	72.0146	0.000436788
169.218	48.0133	0.00749887			48.0133	0.00748575	72.0146	0.0081432	72.0146	0.000438901
169.32	48.0133	0.0075085			48.0133	0.0074829	72.0146	0.00813775	72.0146	0.000438888
169.422	48.0133	0.00751692			48.0133	0.00747835	72.0146	0.00813365	72.0146	0.000439597
169.524	48.0133	0.00748523			48.0133	0.00747468	72.0146	0.00813377	72.0146	0.000440185
169.626	48.0133	0.00749566			48.0133	0.00747101	72.0146	0.00813095	72.0146	0.000440773
169.728	48.0133	0.00749245			48.0133	0.00746775	72.0146	0.00812651	72.0146	0.000442953
169.83	48.0133	0.00749807			48.0133	0.00746659	72.0146	0.00811988	72.0146	0.000445628
169.932	48.0133	0.00746397			48.0133	0.0074649	72.0146	0.008117	72.0146	0.000448048
170.034	48.0133	0.00755744			48.0133	0.00746168	72.0146	0.00811002	72.0146	0.000451926
170.136	48.0133	0.00750769			48.0133	0.00746021	72.0146	0.00810138	72.0146	0.000454427
170.238	48.0133	0.00752053			48.0133	0.00745755	72.0146	0.00809383	72.0146	0.000451712
170.34	48.0133	0.00750248			48.0133	0.00745602	72.0146	0.0080886	72.0146	0.000452274
170.442	48.0133	0.00751772			48.0133	0.00745468	72.0146	0.00808551	72.0146	0.000452876
170.544	48.0133	0.00746076			48.0133	0.00745332	72.0146	0.00808219	72.0146	0.000452207
170.646	48.0133	0.00744912			48.0133	0.0074526	72.0146	0.0080775	72.0146	0.000450348
170.748	48.0133	0.00743668			48.0133	0.00745189	72.0146	0.00807612	72.0146	0.000449733
170.85	48.0133	0.00737209			48.0133	0.00744685	72.0146	0.00807382	72.0146	0.000448717
170.952	48.0133	0.00734802			48.0133	0.00744165	72.0146	0.00807051	72.0146	0.000451084
171.054	48.0133	0.00735003			48.0133	0.00743829	72.0146	0.00806922	72.0146	0.000452314
171.156	48.0133	0.00737209			48.0133	0.00743616	72.0146	0.00806684	72.0146	0.000452167
171.258	48.0133	0.0073733			48.0133	0.00743309	72.0146	0.00806335	72.0146	0.000450843
171.36	48.0133	0.00741342			48.0133	0.00743136	72.0146	0.00805922	72.0146	0.000450656
171.462	48.0133	0.00738854			48.0133	0.0074313	72.0146	0.00805538	72.0146	0.000455457
171.564	48.0133	0.007407			48.0133	0.00743091	72.0146	0.00805271	72.0146	0.000458626
171.666	48.0133	0.0074074			48.0133	0.00742807	72.0146	0.00805264	72.0146	0.00045999
171.768	48.0133	0.00739657			48.0133	0.007427	72.0146	0.00805383	72.0146	0.000462424
171.87	48.0133	0.00746517			48.0133	0.00742537	72.0146	0.00805442	72.0146	0.000466757
171.972	48.0133	0.00743027			48.0133	0.00742065	72.0146	0.00805601	72.0146	0.000471464
172.074	48.0133	0.00746918			48.0133	0.0074179	72.0146	0.00805566	72.0146	0.000473443
172.176	48.0133	0.00745153			48.0133	0.00741855	72.0146	0.00805675	72.0146	0.000473911
172.278	48.0133	0.00734762			48.0133	0.00741925	72.0146	0.00805531	72.0146	0.000475637
172.38	48.0133	0.00735244			48.0133	0.00742058	72.0146	0.00805606	72.0146	0.000473791
172.482	48.0133	0.00741622			48.0133	0.00742456	72.0146	0.00805616	72.0146	0.000470435
172.584	48.0133	0.00742144			48.0133	0.00742851	72.0146	0.00805263	72.0146	0.000465393
172.686	48.0133	0.00740339			48.0133	0.00743063	72.0146	0.00805104	72.0146	0.000461247
172.788	48.0133	0.0074407			48.0133	0.00743373	72.0146	0.00805215	72.0146	0.0004565
172.89	48.0133	0.00749606			48.0133	0.00743754	72.0146	0.00805374	72.0146	0.000451111
172.992	48.0133	0.00745233			48.0133	0.00744079	72.0146	0.00805374	72.0146	0.000443461
173.094	48.0133	0.00747239			48.0133	0.00744463	72.0146	0.00805804	72.0146	0.00043509
173.196	48.0133	0.0074756			48.0133	0.00744938	72.0146	0.00806653	72.0146	0.000427013
173.298	48.0133	0.00747159			48.0133	0.00745287	72.0146	0.0080735	72.0146	0.000423803
173.4	48.0133	0.00736086			48.0133	0.00745787	72.0146	0.00807659	72.0146	0.000419069
173.502	48.0133	0.00743508			48.0133	0.00745884	72.0146	0.00807766	72.0146	0.000413105
173.604	48.0133	0.00748041			48.0133	0.00746133	72.0146	0.00808055	72.0146	0.000410524
173.706	48.0133	0.00746998			48.0133	0.00746374	72.0146	0.00808431	72.0146	0.00040904
173.808	48.0133	0.0074768			48.0133	0.00746537	72.0146	0.00808304	72.0146	0.000405188
173.91	48.0133	0.00749125			48.0133	0.00746915	72.0146	0.00808342	72.0146	0.000404105
174.012	48.0133	0.00746677			48.0133	0.00747346	72.0146	0.00808575	72.0146	0.000401257
174.114	48.0133	0.00741342			48.0133	0.00747607	72.0146	0.00808708	72.0146	0.00039889
174.216	48.0133	0.00746517			48.0133	0.00747791	72.0146	0.00808786	72.0146	0.000397606
174.318	48.0133	0.00748764			48.0133	0.00748025	72.0146	0.00808968	72.0146	0.00039667
174.42	48.0133	0.0075109			48.0133	0.00748227	72.0146	0.00808831	72.0146	0.000396322
174.522	48.0133	0.00750368			48.0133	0.00748242	72.0146	0.00808746	72.0146	0.000393286
174.624	48.0133	0.00754942			48.0133	0.00748417	72.0146	0.00808556	72.0146	0.000390879
174.726	48.0133	0.00751211			48.0133	0.00748127	72.0146	0.00808171	72.0146	0.000388419
174.828	48.0133	0.00754661			48.0133	0.00747976	72.0146	0.00807707	72.0146	0.000385985
174.93	48.0133	0.00749446			48.0133	0.00747754	72.0146	0.00807401	72.0146	0.000383792
175.032	48.0133	0.00750489			48.0133	0.00748021	72.0146	0.00807113	72.0146	0.00037982
175.134	48.0133	0.00754139			48.0133	0.00748057	72.0146	0.00807035	72.0146	0.000378817
175.236	48.0133	0.00750047			48.0133	0.00748043	72.0146	0.00807138	72.0146	0.000376477
175.338	48.0133	0.00746116			48.0133	0.00747846	72.0146	0.0080725	72.0146	0.000376156
175.44	48.0133	0.00748162			48.0133	0.00747715	72.0146	0.00807321	72.0146	0.000379633
175.542	48.0133	0.00749446			48.0133	0.00747474	72.0146	0.00807372	72.0146	0.000382387
175.644	48.0133	0.0074768			48.0133	0.00747219	72.0146	0.0080721	72.0146	0.000389167
175.746	48.0133	0.00747359			48.0133	0.00747087	72.0146	0.00806867	72.0146	0.000394517
175.848	48.0133	0.00750128			48.0133	0.00746831	72.0146	0.00806557	72.0146	0.000398208
175.95	48.0133	0.00750047			48.0133	0.00746423	72.0146	0.00806371	72.0146	0.00040258
176.052	48.0133	0.00750489			48.0133	0.00745793	72.0146	0.00806197	72.0146	0.000408812
176.154	48.0133	0.00738533			48.0133	0.00745422	72.0146	0.00805671	72.0146	0.000415993
176.256	48.0133	0.00743027			48.0133	0.00744891	72.0146	0.0080513	72.0146	0.000423482
176.358	48.0133	0.00740499			48.0133	0.0074448	72.0146	0.00804344	72.0146	0.000429487
176.46	48.0133	0.0074411			48.0133	0.00743826	72.0146	0.00803768	72.0146	0.000434341
176.562	48.0133	0.00744591			48.0133	0.00743377	72.0146	0.00803341	72.0146	0.000438995
176.664	48.0133	0.007476			48.0133	0.00743056	72.0146	0.00802762	72.0146	0.000442017
176.766	48.0133	0.00741101			48.0133	0.00742544	72.0146	0.00802032	72.0146	0.000444611
176.868	48.0133	0.00743749			48.0133	0.00742061	72.0146	0.00801703	72.0146	0.00044742
176.97	48.0133	0.00741903			48.0133	0.00741743	72.0146	0.00801125	72.0146	0.000446724
177.072	48.0133	0.00739015			48.0133	0.00741352	72.0146	0.00800561	72.0146	0.000447019
177.174	48.0133	0.0073737			48.0133	0.00740732	72.0146	0.00800026	72.0146	0.000447527
177.276	48.0133	0.00738854			48.0133	0.00739984	72.0146	0.0079971	72.0146	0.00044857
177.378	48.0133	0.00736527			48.0133	0.00739112	72.0146	0.00799292	72.0146	0.000450175
177.48	48.0133	0.00732195			48.0133	0.00738226	72.0146	0.00799115	72.0146	0.000450054
177.582	48.0133	0.00739215			48.0133	0.00737057	72.0146	0.00798878	72.0146	0.000450308
177.684	48.0133	0.00739015			48.0133	0.00736006	72.0146	0.00798685	72.0146	0.000450201
177.786	48.0133	0.00738894			48.0133	0.00735559	72.0146	0.00798492	72.0146	0.000451953
177.888	48.0133	0.00735043			48.0133	0.00734932	72.0146	0.00798558	72.0146	0.000455016
177.99	48.0133	0.00735966			48.0133	0.00734485	72.0146	0.00798535	72.0146	0.000457998
178.092	48.0133	0.0074086			48.0133	0.00734096	72.0146	0.00798329	72.0146	0.000461114
178.194	48.0133	0.00738774			48.0133	0.0073356	72.0146	0.00798182	72.0146	0.000464818
178.296	48.0133	0.00735564			48.0133	0.00732725	72.0146	0.00797846	72.0146	0.000470769
178.398	48.0133	0.00736567			48.0133	0.00732344	72.0146	0.00797649	72.0146	0.000473831
178.5	48.0133	0.00736447			48.0133	0.00731848	72.0146	0.00797307	72.0146	0.000475088
178.602	48.0133	0.0073083			48.0133	0.00731447	72.0146	0.00796878	72.0146	0.000479127
178.704	48.0133	0.00725254			48.0133	0.00730944	72.0146	0.00796676	72.0146	0.000479903
178.806	48.0133	0.00721202			48.0133	0.00730485	72.0146	0.00796572	72.0146	0.000480799
178.908	48.0133	0.00723529			48.0133	0.00729947	72.0146	0.00796247	72.0146	0.000485332
179.01	48.0133	0.00714984			48.0133	0.00729679	72.0146	0.00795692	72.0146	0.000487164
179.112	48.0133	0.00718955			48.0133	0.00729532	72.0146	0.00795137	72.0146	0.000488501
179.214	48.0133	0.00725134			48.0133	0.00729248	72.0146	0.00794845	72.0146	0.000490815
179.316	48.0133	0.00724211			48.0133	0.00729141	72.0146	0.00794471	72.0146	0.000491778
179.418	48.0133	0.00727099			48.0133	0.00728866	72.0146	0.00793996	72.0146	0.000492206
179.52	48.0133	0.00732435			48.0133	0.00728651	72.0146	0.00793579	72.0146	0.000493543
179.622	48.0133	0.00728504			48.0133	0.00728267	72.0146	0.00793133	72.0146	0.000495067
179.724	48.0133	0.00722566			48.0133	0.0072765	72.0146	0.00792807	72.0146	0.000496418
179.826	48.0133	0.00729667			48.0133	0.00727117	72.0146	0.00792541	72.0146	0.0004969
179.928	48.0133	0.00728865			48.0133	0.00726781	72.0146	0.00791946	72.0146	0.00050043
180.03	48.0133	0.00729868			48.0133	0.00726304	72.0146	0.00791356	72.0146	0.00050733
180.132	48.0133	0.0072393			48.0133	0.007259	72.0146	0.00790865	72.0146	0.000513482
180.234	48.0133	0.00723609			48.0133	0.00725751	72.0146	0.00790459	72.0146	0.000521318
180.336	48.0133	0.00722686			48.0133	0.00725774	72.0146	0.00789642	72.0146	0.00052862
180.438	48.0133	0.00728504			48.0133	0.00725991	72.0146	0.0078877	72.0146	0.000535748
180.54	48.0133	0.00727781			48.0133	0.00726289	72.0146	0.00788198	72.0146	0.000542541
180.642	48.0133	0.0073071			48.0133	0.00726907	72.0146	0.00787926	72.0146	0.000547957
180.744	48.0133	0.00735805			48.0133	0.00727291	72.0146	0.00787455	72.0146	0.000555018
180.846	48.0133	0.0073063			48.0133	0.00727293	72.0146	0.00786876	72.0146	0.000560715
180.948	48.0133	0.00728584			48.0133	0.00727214	72.0146	0.00786272	72.0146	0.000561303
181.05	48.0133	0.00724452			48.0133	0.00727047	72.0146	0.00785638	72.0146	0.000564352
181.152	48.0133	0.00722365			48.0133	0.00726706	72.0146	0.00784816	72.0146	0.000567615
181.254	48.0133	0.00722767			48.0133	0.00726252	72.0146	0.00784232	72.0146	0.000569127
181.356	48.0133	0.00725495			48.0133	0.00726111	72.0146	0.00783514	72.0146	0.000570023
181.458	48.0133	0.00722245			48.0133	0.00725463	72.0146	0.00782684	72.0146	0.00057029
181.56	48.0133	0.00724331			48.0133	0.0072502	72.0146	0.00781821	72.0146	0.000569996
181.662	48.0133	0.00726377			48.0133	0.00724692	72.0146	0.0078107	72.0146	0.000566465
181.764	48.0133	0.00725936			48.0133	0.00724611	72.0146	0.00780348	72.0146	0.000564406
181.866	48.0133	0.00727701			48.0133	0.0072458	72.0146	0.00779556	72.0146	0.000562855
181.968	48.0133	0.00732475			48.0133	0.00724576	72.0146	0.00778897	72.0146	0.0005603
182.07	48.0133	0.00733518			48.0133	0.00724355	72.0146	0.00778724	72.0146	0.000559324
182.172	48.0133	0.00730469			48.0133	0.00724136	72.0146	0.00778355	72.0146	0.000558589
182.274	48.0133	0.00725214			48.0133	0.00723889	72.0146	0.00777813	72.0146	0.000556997
182.376	48.0133	0.00721844			48.0133	0.00723657	72.0146	0.00777232	72.0146	0.000559017
182.478	48.0133	0.00722085			48.0133	0.00723454	72.0146	0.00777292	72.0146	0.000561852
182.58	48.0133	0.00722205			48.0133	0.00723419	72.0146	0.00777422	72.0146	0.000562694
182.682	48.0133	0.00714863			48.0133	0.00723573	72.0146	0.00777212	72.0146	0.000565182
182.784	48.0133	0.00718354			48.0133	0.00723685	72.0146	0.00776705	72.0146	0.000566104
182.886	48.0133	0.00710209			48.0133	0.00723779	72.0146	0.00776483	72.0146	0.000567762
182.988	48.0133	0.00715585			48.0133	0.00723822	72.0146	0.00776507	72.0146	0.000566559
183.09	48.0133	0.00720039			48.0133	0.00724076	72.0146	0.007765	72.0146	0.000563296
183.192	48.0133	0.00721483			48.0133	0.00724204	72.0146	0.007763	72.0146	0.000561089
183.294	48.0133	0.00722686			48.0133	0.0072426	72.0146	0.00776206	72.0146	0.000555981
183.396	48.0133	0.00722566			48.0133	0.00724307	72.0146	0.00776239	72.0146	0.00054888
183.498	48.0133	0.00721884			48.0133	0.00724422	72.0146	0.00776657	72.0146	0.000542434
183.6	48.0133	0.00721202			48.0133	0.00724127	72.0146	0.00776841	72.0146	0.000534945
183.702	48.0133	0.00723288			48.0133	0.00723867	72.0146	0.00776793	72.0146	0.000531254
183.804	48.0133	0.00728865			48.0133	0.00723705	72.0146	0.00776852	72.0146	0.000525665
183.906	48.0133	0.00724532			48.0133	0.0072349	72.0146	0.00776899	72.0146	0.000517614
184.008	48.0133	0.00727541			48.0133	0.00723553	72.0146	0.00776773	72.0146	0.000513509
184.11	48.0133	0.00729065			48.0133	0.00723701	72.0146	0.00776717	72.0146	0.0005061
184.212	48.0133	0.00725735			48.0133	0.00724009	72.0146	0.00776859	72.0146	0.000501206
184.314	48.0133	0.00725575			48.0133	0.0072447	72.0146	0.00776534	72.0146	0.000495281
184.416	48.0133	0.00726778			48.0133	0.00724901	72.0146	0.0077665	72.0146	0.000488822
184.518	48.0133	0.00729868			48.0133	0.00725464	72.0146	0.00776897	72.0146	0.000486937
184.62	48.0133	0.00728183			48.0133	0.00726014	72.0146	0.00777474	72.0146	0.000483486
184.722	48.0133	0.00728062			48.0133	0.00726264	72.0146	0.00777698	72.0146	0.000479689
184.824	48.0133	0.0072734			48.0133	0.00726377	72.0146	0.00777721	72.0146	0.00047676
184.926	48.0133	0.00731151			48.0133	0.00726548	72.0146	0.00777973	72.0146	0.000473805
185.028	48.0133	0.00723609			48.0133	0.00726534	72.0146	0.00778291	72.0146	0.000468495
185.13	48.0133	0.00725735			48.0133	0.00726389	72.0146	0.00778031	72.0146	0.000465513
185.232	48.0133	0.00725615			48.0133	0.00726423	72.0146	0.00777958	72.0146	0.000462986
185.334	48.0133	0.00718755			48.0133	0.00726403	72.0146	0.00778112	72.0146	0.000459897
185.436	48.0133	0.00723729			48.0133	0.0072626	72.0146	0.00778437	72.0146	0.00045214
185.538	48.0133	0.00726538			48.0133	0.0072609	72.0146	0.00778195	72.0146	0.000446791
185.64	48.0133	0.00731432			48.0133	0.00725842	72.0146	0.00777914	72.0146	0.000440747
185.742	48.0133	0.00728704			48.0133	0.00725491	72.0146	0.00777958	72.0146	0.000434034
185.844	48.0133	0.00731272			48.0133	0.00725342	72.0146	0.00778148	72.0146	0.000431867
185.946	48.0133	0.00727099			48.0133	0.00725258	72.0146	0.00778093	72.0146	0.000427641
186.048	48.0133	0.00732074			48.0133	0.00725275	72.0146	0.00778026	72.0146	0.000424151
186.15	48.0133	0.00727541			48.0133	0.00725175	72.0146	0.00777951	72.0146	0.000420888
186.252	48.0133	0.00724893			48.0133	0.00725065	72.0146	0.0077808	72.0146	0.000415111
186.354	48.0133	0.00727822			48.0133	0.00725135	72.0146	0.00778125	72.0146	0.000410109
186.456	48.0133	0.00722125			48.0133	0.00725206	72.0146	0.00778172	72.0146	0.000405496
186.558	48.0133	0.00717551			48.0133	0.00725043	72.0146	0.00777855	72.0146	0.000401511
186.66	48.0133	0.00722205			48.0133	0.00725139	72.0146	0.00777634	72.0146	0.000401631
186.762	48.0133	0.00722686			48.0133	0.00725009	72.0146	0.00777226	72.0146	0.000397927
186.864	48.0133	0.00724572			48.0133	0.00724892	72.0146	0.00777024	72.0146	0.000393433
186.966	48.0133	0.00719437			48.0133	0.00725037	72.0146	0.0077671	72.0146	0.000394263
187.068	48.0133	0.00720119			48.0133	0.00725061	72.0146	0.00776498	72.0146	0.000391842
187.17	48.0133	0.00718514			48.0133	0.00725011	72.0146	0.00776532	72.0146	0.000389756
187.272	48.0133	0.00721282			48.0133	0.00724799	72.0146	0.00776697	72.0146	0.000387977
187.374	48.0133	0.00723047			48.0133	0.00724559	72.0146	0.0077672	72.0146	0.000387322
187.476	48.0133	0.007273			48.0133	0.00724172	72.0146	0.00776623	72.0146	0.000387108
187.578	48.0133	0.00726859			48.0133	0.00723866	72.0146	0.00776429	72.0146	0.000381986
187.68	48.0133	0.00724893			48.0133	0.00723598	72.0146	0.00775928	72.0146	0.000380288
187.782	48.0133	0.00730148			48.0133	0.00723402	72.0146	0.00775551	72.0146	0.000381572
187.884	48.0133	0.00729466			48.0133	0.00723343	72.0146	0.00775622	72.0146	0.000380783
187.986	48.0133	0.00726257			48.0133	0.00723229	72.0146	0.00775239	72.0146	0.000378656
188.088	48.0133	0.00726498			48.0133	0.00723228	72.0146	0.00775142	72.0146	0.000378188
188.19	48.0133	0.00721844			48.0133	0.00723493	72.0146	0.00775278	72.0146	0.000376838
188.292	48.0133	0.00722085			48.0133	0.00723675	72.0146	0.00775376	72.0146	0.000373855
188.394	48.0133	0.00723128			48.0133	0.00723887	72.0146	0.00775228	72.0146	0.000369964
188.496	48.0133	0.00724452			48.0133	0.0072406	72.0146	0.00774847	72.0146	0.000369897
188.598	48.0133	0.00725013			48.0133	0.00724611	72.0146	0.0077467	72.0146	0.000365123
188.7	48.0133	0.00725093			48.0133	0.00725163	72.0146	0.00774347	72.0146	0.000363371
188.802	48.0133	0.00721483			48.0133	0.00725806	72.0146	0.00773838	72.0146	0.000362301
188.904	48.0133	0.00719677			48.0133	0.00726167	72.0146	0.00773318	72.0146	0.000355481
189.006	48.0133	0.00717912			48.0133	0.00726462	72.0146	0.00773089	72.0146	0.000349664
189.108	48.0133	0.0072405			48.0133	0.00726809	72.0146	0.00772578	72.0146	0.000344462
189.21	48.0133	0.00721643			48.0133	0.00727146	72.0146	0.00772032	72.0146	0.000340343
189.312	48.0133	0.00723128			48.0133	0.00727652	72.0146	0.00771493	72.0146	0.000337187
189.414	48.0133	0.00724411			48.0133	0.00727939	72.0146	0.00771159	72.0146	0.000333456
189.516	48.0133	0.00722085			48.0133	0.00727989	72.0146	0.00770569	72.0146	0.000332707
189.618	48.0133	0.00725495			48.0133	0.00728328	72.0146	0.00770051	72.0146	0.00033026
189.72	48.0133	0.00727661			48.0133	0.00728664	72.0146	0.00769644	72.0146	0.000325566
189.822	48.0133	0.00729065			48.0133	0.00729115	72.0146	0.00769425	72.0146	0.000322303
189.924	48.0133	0.00729747			48.0133	0.00729555	72.0146	0.00769002	72.0146	0.00032126
190.026	48.0133	0.00735966			48.0133	0.00730051	72.0146	0.00768725	72.0146	0.00031579
190.128	48.0133	0.00736688			48.0133	0.00730489	72.0146	0.00768788	72.0146	0.000311524
190.23	48.0133	0.00737811			48.0133	0.00730928	72.0146	0.00768578	72.0146	0.000307406
190.332	48.0133	0.00732114			48.0133	0.00731313	72.0146	0.00768106	72.0146	0.000302631
190.434	48.0133	0.00731874			48.0133	0.00731903	72.0146	0.00767733	72.0146	0.000299248
190.536	48.0133	0.00737731			48.0133	0.00732363	72.0146	0.00767419	72.0146	0.000295744
190.638	48.0133	0.00736969			48.0133	0.00732975	72.0146	0.00767213	72.0146	0.0002943
190.74	48.0133	0.00740058			48.0133	0.00733286	72.0146	0.00766969	72.0146	0.00029442
190.842	48.0133	0.00738774			48.0133	0.00733604	72.0146	0.00766703	72.0146	0.000294915
190.944	48.0133	0.00730951			48.0133	0.00734171	72.0146	0.00766327	72.0146	0.000297015
191.046	48.0133	0.00736447			48.0133	0.00734715	72.0146	0.00766114	72.0146	0.000299836
191.148	48.0133	0.00736567			48.0133	0.00735237	72.0146	0.00765577	72.0146	0.000299716
191.25	48.0133	0.00735364			48.0133	0.00735376	72.0146	0.00764879	72.0146	0.000301575
191.352	48.0133	0.00735284			48.0133	0.00735737	72.0146	0.00764239	72.0146	0.000302872
191.454	48.0133	0.00738012			48.0133	0.00736029	72.0146	0.00763772	72.0146	0.000304049
191.556	48.0133	0.00737611			48.0133	0.00736352	72.0146	0.00763347	72.0146	0.0003054
191.658	48.0133	0.00738172			48.0133	0.00736344	72.0146	0.00762885	72.0146	0.000308061
191.76	48.0133	0.00736648			48.0133	0.00736374	72.0146	0.00762618	72.0146	0.000308128
191.862	48.0133	0.00739175			48.0133	0.00736462	72.0146	0.00762516	72.0146	0.000306389
191.964	48.0133	0.00733478			48.0133	0.0073678	72.0146	0.0076233	72.0146	0.000309264
192.066	48.0133	0.00736287			48.0133	0.00737062	72.0146	0.00762159	72.0146	0.000314801
192.168	48.0133	0.00733358			48.0133	0.00737183	72.0146	0.00762201	72.0146	0.00031682
192.27	48.0133	0.00731192			48.0133	0.00737324	72.0146	0.00762522	72.0146	0.000315617
192.372	48.0133	0.00740138			48.0133	0.00737338	72.0146	0.00762575	72.0146	0.000315055
192.474	48.0133	0.0074074			48.0133	0.00737228	72.0146	0.0076227	72.0146	0.000317622
192.576	48.0133	0.00737731			48.0133	0.00737302	72.0146	0.00762043	72.0146	0.000317636
192.678	48.0133	0.00729667			48.0133	0.00737257	72.0146	0.00761893	72.0146	0.000319428
192.78	48.0133	0.00738493			48.0133	0.00737335	72.0146	0.00761473	72.0146	0.000323814
192.882	48.0133	0.00737811			48.0133	0.00737561	72.0146	0.00761043	72.0146	0.000327077
192.984	48.0133	0.00739456			48.0133	0.007381	72.0146	0.00760906	72.0146	0.000328454
193.086	48.0133	0.00735725			48.0133	0.00738535	72.0146	0.00760962	72.0146	0.000333188
193.188	48.0133	0.0073757			48.0133	0.00738905	72.0146	0.00760476	72.0146	0.000338498
193.29	48.0133	0.00740459			48.0133	0.0073932	72.0146	0.00760104	72.0146	0.000344582
193.392	48.0133	0.00741663			48.0133	0.00739497	72.0146	0.00760037	72.0146	0.000343954
193.494	48.0133	0.00740339			48.0133	0.00739635	72.0146	0.00760144	72.0146	0.000343178
193.596	48.0133	0.00741342			48.0133	0.00739975	72.0146	0.00760002	72.0146	0.000342897
193.698	48.0133	0.00741221			48.0133	0.00740091	72.0146	0.00759761	72.0146	0.000338043
193.8	48.0133	0.00740459			48.0133	0.00740216	72.0146	0.00759772	72.0146	0.000330086
193.902	48.0133	0.00735484			48.0133	0.00740304	72.0146	0.00759961	72.0146	0.000322998
194.004	48.0133	0.00733157			48.0133	0.00740094	72.0146	0.00760102	72.0146	0.00031583
194.106	48.0133	0.00735123			48.0133	0.00739776	72.0146	0.00760181	72.0146	0.000307178
194.208	48.0133	0.00738894			48.0133	0.0073981	72.0146	0.00760485	72.0146	0.00030112
194.31	48.0133	0.00742144			48.0133	0.00740105	72.0146	0.00760881	72.0146	0.000295878
194.412	48.0133	0.00751451			48.0133	0.00740221	72.0146	0.00761273	72.0146	0.000291478
194.514	48.0133	0.0075105			48.0133	0.00740197	72.0146	0.00761659	72.0146	0.000288256
194.616	48.0133	0.00748723			48.0133	0.0074032	72.0146	0.00762033	72.0146	0.000283548
194.718	48.0133	0.00750609			48.0133	0.00740351	72.0146	0.00762425	72.0146	0.000281997
194.82	48.0133	0.00741983			48.0133	0.00740395	72.0146	0.0076311	72.0146	0.000280152
194.922	48.0133	0.00743307			48.0133	0.00740257	72.0146	0.00763363	72.0146	0.00027856
195.024	48.0133	0.00743668			48.0133	0.00740222	72.0146	0.00763559	72.0146	0.000276848
195.126	48.0133	0.00739777			48.0133	0.00740038	72.0146	0.00763571	72.0146	0.000273291
195.228	48.0133	0.00737089			48.0133	0.00739642	72.0146	0.00763521	72.0146	0.000271767
195.33	48.0133	0.00733839			48.0133	0.0073938	72.0146	0.00763196	72.0146	0.00027178
195.432	48.0133	0.00733839			48.0133	0.00739012	72.0146	0.00763006	72.0146	0.000271914
195.534	48.0133	0.00731192			48.0133	0.00738739	72.0146	0.00762851	72.0146	0.000269761
195.636	48.0133	0.00738774			48.0133	0.0073868	72.0146	0.00763022	72.0146	0.00026841
195.738	48.0133	0.00738493			48.0133	0.00738437	72.0146	0.00763244	72.0146	0.000265214
195.84	48.0133	0.00741983			48.0133	0.00737905	72.0146	0.00763654	72.0146	0.000259704
195.942	48.0133	0.00737089			48.0133	0.00737113	72.0146	0.00763673	72.0146	0.000257164
196.044	48.0133	0.00743147			48.0133	0.00736213	72.0146	0.00763701	72.0146	0.00025604
196.146	48.0133	0.00736648			48.0133	0.00735621	72.0146	0.00763424	72.0146	0.000252911
196.248	48.0133	0.00738894			48.0133	0.00734872	72.0146	0.0076342	72.0146	0.000252376
196.35	48.0133	0.00736327			48.0133	0.0073391	72.0146	0.00763602	72.0146	0.000248939
196.452	48.0133	0.00740619			48.0133	0.00733283	72.0146	0.00763553	72.0146	0.000250731
196.554	48.0133	0.00734802			48.0133	0.00732319	72.0146	0.00763257	72.0146	0.000252015
196.656	48.0133	0.00729466			48.0133	0.00731619	72.0146	0.00763201	72.0146	0.000254248
196.758	48.0133	0.00733358			48.0133	0.00731039	72.0146	0.00763007	72.0146	0.000260239
196.86	48.0133	0.00729426			48.0133	0.00730655	72.0146	0.00762587	72.0146	0.000269012
196.962	48.0133	0.007273			48.0133	0.00730427	72.0146	0.00762178	72.0146	0.000274481
197.064	48.0133	0.00731392			48.0133	0.00730298	72.0146	0.00761969	72.0146	0.000281462
197.166	48.0133	0.00727822			48.0133	0.00729874	72.0146	0.00761948	72.0146	0.000288871
197.268	48.0133	0.00722927			48.0133	0.00729482	72.0146	0.00761719	72.0146	0.000296132
197.37	48.0133	0.00718394			48.0133	0.00729104	72.0146	0.00761588	72.0146	0.000299395
197.472	48.0133	0.00724452			48.0133	0.00728636	72.0146	0.00761342	72.0146	0.000302631
197.574	48.0133	0.00733278			48.0133	0.00728401	72.0146	0.00761105	72.0146	0.000304049
197.676	48.0133	0.00726257			48.0133	0.00728029	72.0146	0.00760865	72.0146	0.000304798
197.778	48.0133	0.00721764			48.0133	0.00727941	72.0146	0.00760522	72.0146	0.000303942
197.88	48.0133	0.00723168			48.0133	0.00727943	72.0146	0.00759757	72.0146	0.000306697
197.982	48.0133	0.00714382			48.0133	0.00727823	72.0146	0.00759423	72.0146	0.000308382
198.084	48.0133	0.00722686			48.0133	0.00727633	72.0146	0.00759148	72.0146	0.000309545
198.186	48.0133	0.00722365			48.0133	0.00727558	72.0146	0.00758694	72.0146	0.000312501
198.288	48.0133	0.00725575			48.0133	0.00727886	72.0146	0.00758372	72.0146	0.000317355
198.39	48.0133	0.00726979			48.0133	0.00728015	72.0146	0.00757945	72.0146	0.000323212
198.492	48.0133	0.00729988			48.0133	0.00728109	72.0146	0.00757608	72.0146	0.000329631
198.594	48.0133	0.00718474			48.0133	0.00728327	72.0146	0.00757234	72.0146	0.000337414
198.696	48.0133	0.00727019			48.0133	0.00728451	72.0146	0.00756918	72.0146	0.000343659
198.798	48.0133	0.0072714			48.0133	0.00728588	72.0146	0.00756456	72.0146	0.000349704
198.9	48.0133	0.00727942			48.0133	0.00728501	72.0146	0.00755835	72.0146	0.000354425
199.002	48.0133	0.00730028			48.0133	0.00728628	72.0146	0.00755564	72.0146	0.000356885
199.104	48.0133	0.00731994			48.0133	0.007287	72.0146	0.00755062	72.0146	0.000357781
199.206	48.0133	0.00734			48.0133	0.00728346	72.0146	0.00754698	72.0146	0.000357861
199.308	48.0133	0.00738975			48.0133	0.00728239	72.0146	0.00754308	72.0146	0.00035841
199.41	48.0133	0.00732716			48.0133	0.00728374	72.0146	0.00753748	72.0146	0.000361633
199.512	48.0133	0.00734923			48.0133	0.00728438	72.0146	0.00753154	72.0146	0.000364963
199.614	48.0133	0.00732556			48.0133	0.00728786	72.0146	0.00752916	72.0146	0.000370472
199.716	48.0133	0.00739296			48.0133	0.00728843	72.0146	0.00752683	72.0146	0.000371502
199.818	48.0133	0.00737249			48.0133	0.00728989	72.0146	0.00752331	72.0146	0.000373615
[truncated: 55,228 more rows]
